# Supplementary material for: Characterization of microRNA Profiles in Pasteurella multocida-Infected Rabbits and Identification of miR-29-5p as a Regulator of Antibacterial Immune Response
Source: Front Vet Sci. 2021 Nov 17;8:746638. doi: 10.3389/fvets.2021.746638 (PMC8635715; doi:10.3389/fvets.2021.746638)
Supplement: Supplementary file 1 [file Table_1.XLS]

gene_id	mirbase_id	mature_seq	mature_chr	mature_seq_length	exp_P0-1	exp_P0-2	exp_P0-3	exp_P1-1	exp_P1-2	exp_P1-3	exp_P3-1	exp_P3-2	exp_P3-3	read_count_C1	read_count_C2	read_count_C3	read_count_R1	read_count_R2	read_count_R3	read_count_S1	read_count_S2	read_count_S3	average_exp_C	average_exp_R	average_exp_S	average_read_count_C	average_read_count_R	average_read_count_S	diffexp_log2fc_C-vs-S	diffexp_degseq_qvalue_C-vs-S	diffexp_degseq_pvalue_C-vs-S	diffexp_log2fc_C-vs-R	diffexp_degseq_qvalue_C-vs-R	diffexp_degseq_pvalue_C-vs-R	diffexp_log2fc_S-vs-R	diffexp_degseq_qvalue_S-vs-R	diffexp_degseq_pvalue_S-vs-R	primary_seq
novel-ocu-miR104-5p	novel-ocu-miR104	CGAUCCGAAGCCAGGAGCCAGG	NW_003159385.1	22	0	2	0	1	1	1	3	0	1	0	2	0	1	1	1	3	0	1	0.667	1	1.333	0.667	1	1.333	0.998918114	0.482858792	0.350948779	0.584241333	0.75726561	0.629006627	-0.41467678	0.732722601	0.647436063	CGAUCCGAAGCCAGGAGCCAGGAGAGCCAGGAGCUUCUUCCGGGUC
novel-ocu-miR1076-3p	novel-ocu-miR1076	GGGCAAGAAGGAGAGGCC	NC_013683.1	18	1	2	0	0	2	1	0	0	0	1	2	0	0	2	1	0	0	0	1	1	0	1	1	0	NA	NA	NA	0	1	0.969651818	NA	NA	NA	UGUCUCUUCUGGCCUUAUACAAGGGCAAGAAGGAGAGGCC
novel-ocu-miR1096-5p	novel-ocu-miR1096	GGGGCUGGUGCUUGUGGUG	NC_013670.1	19	0	0	0	0	0	0	1	0	1	0	0	0	0	0	0	1	0	1	0	0	0.667	0	0	0.667	NA	NA	NA	NA	NA	NA	NA	NA	NA	GGGGCUGGUGCUUGUGGUGCAGCAGAUUAACACCGUGGCCUGCAGUGCUGGCAUCCCAUAU
novel-ocu-miR1120-3p	novel-ocu-miR1120	UCCGGCGCCCCGACCAGG	NC_013679.1	18	1	0	1	0	0	1	0	0	1	1	0	1	0	0	1	0	0	1	0.667	0.333	0.333	0.667	0.333	0.333	-1.002164584	0.710424868	0.612311756	-1.002164584	0.715566608	0.57767852	0	0.981198071	0.96630134	CUGGAAGAGGGGCAACCGGGACAGACUCCGGCGCCCCGACCAGG
novel-ocu-miR1120-5p	novel-ocu-miR1120	CUGGAAGAGGGGCAACCGG	NC_013679.1	19	1	0	0	0	0	0	1	0	0	1	0	0	0	0	0	1	0	0	0.333	0	0.333	0.333	0	0.333	0	0.964336781	0.948782962	NA	NA	NA	NA	NA	NA	CUGGAAGAGGGGCAACCGGGACAGACUCCGGCGCCCCGACCAGG
novel-ocu-miR1152-5p	novel-ocu-miR1152	AGCUCCUGGCUCCUGGCU	NW_003159362.1	18	0	0	0	0	0	1	0	0	0	0	0	0	0	0	1	0	0	0	0	0.333	0	0	0.333	0	NA	NA	NA	NA	NA	NA	NA	NA	NA	AGCUCCUGGCUCCUGGCUAUGGCCUGGCCCAGCCCUGGCUG
novel-ocu-miR1321-5p	novel-ocu-miR1321	CGCCCGCCCCCAGGAAGCACGC	NW_003161510.1	22	1	0	0	0	0	0	1	0	0	1	0	0	0	0	0	1	0	0	0.333	0	0.333	0.333	0	0.333	0	0.964336781	0.948782962	NA	NA	NA	NA	NA	NA	CGCCCGCCCCCAGGAAGCACGCGGCCUGCGGCCUGGGCUGGCCCUGCGUGUUCCCUGCAGGCGGGGCCU
novel-ocu-miR1353-3p	novel-ocu-miR1353	GCGGGCCGGCGGCGGCCG	NC_013674.1	18	4	46	1	17	16	2	15	6	31	4	46	1	17	16	2	15	6	31	17	11.667	17.333	17	11.667	17.333	0.027986632	0.684869658	0.575787595	-0.543101106	0.200698212	0.112358431	-0.571087738	0.063891248	0.035308321	GACGCUGCGGAGCCCGCUCACCCGCUCCCUGUACGUGAACAUGACGAGCGGCCCCAGCGGGCCGGCGGCGGCCG
novel-ocu-miR1411-5p	novel-ocu-miR1411	AAGCCAGGAGCCAGGAGC	NC_013680.1	18	5	3	1	0	3	1	1	1	3	5	3	1	0	3	1	1	1	3	3	1.333	1.667	3	1.333	1.667	-0.847708396	0.488546263	0.362469808	-1.17028572	0.293380454	0.176742383	-0.322577324	0.752162531	0.67222623	AAGCCAGGAGCCAGGAGCCUCAUCCAGGUUUCCCACGUGGGU
novel-ocu-miR1741-3p	novel-ocu-miR1741	CUGGGCUGGGCUGGGCUGGGC	NC_013677.1	21	0	0	0	0	1	0	0	0	2	0	0	0	0	1	0	0	0	2	0	0.333	0.667	0	0.333	0.667	NA	NA	NA	NA	NA	NA	-1.002164584	0.638356478	0.526579484	GCAGCUGGAGGAAUGUGUCACAGGAAAGGAGCCUGGGCUGGGCUGGGCUGGGC
novel-ocu-miR1774-3p	novel-ocu-miR1774	CCCUUCUCCUCCCGUCUUCCC	NW_003159642.1	21	0	0	1	0	0	0	0	0	2	0	0	1	0	0	0	0	0	2	0.333	0	0.667	0.333	0	0.667	1.002164584	0.626348972	0.50953994	NA	NA	NA	NA	NA	NA	CGUGGACGGGAGGGUAAGGCAGCUCCUUGCGUCUCCCUUCUCCUCCCGUCUUCCC
novel-ocu-miR1816-3p	novel-ocu-miR1816	UACACGCGGCACCAGCAUCCCAU	NC_013675.1	23	0	0	0	1	0	0	2	0	0	0	0	0	1	0	0	2	0	0	0	0.333	0.667	0	0.333	0.667	NA	NA	NA	NA	NA	NA	-1.002164584	0.638356478	0.526579484	AGGGGCUGGUGCUGUGGCAUAGUGGGUAAAGCCACUACACGCGGCACCAGCAUCCCAU
novel-ocu-miR1915-3p	novel-ocu-miR1915	UCCCCCCCGUGCCUGUGCGACC	NC_013681.1	22	0	4	2	3	3	1	0	1	2	0	4	2	3	3	1	0	1	2	2	2.333	1	2	2.333	1	-1	0.505404934	0.380072662	0.222186307	0.835404468	0.738816121	1.222186307	0.333294513	0.233103753	GCACAGGGACUAGGGGCGGCCCUGGGGUGUGGGCUCCCCCCCGUGCCUGUGCGACC
novel-ocu-miR1927-5p	novel-ocu-miR1927	AGGGGCUGGUGCUGUGGUGC	NC_013675.1	20	0	0	1	0	0	0	0	0	2	0	0	1	0	0	0	0	0	2	0.333	0	0.667	0.333	0	0.667	1.002164584	0.626348972	0.50953994	NA	NA	NA	NA	NA	NA	AGGGGCUGGUGCUGUGGUGCGGUGGGUGGGCCACUGUCUGCAGUGCUGGCAUCUUGCUGCUCCACUUCCAAUUCAGUCCCUGC
novel-ocu-miR1987-5p	novel-ocu-miR1987	UGGGGGUCGGUGUUGUGGU	NC_013671.1	19	0	1	0	0	1	0	0	0	0	0	1	0	0	1	0	0	0	0	0.333	0.333	0	0.333	0.333	0	NA	NA	NA	0	0.993559992	0.982475652	NA	NA	NA	UGGGGGUCGGUGUUGUGGUAUAGUGGGUUAAGCCACCACUUCCUACCACCGGCAUUCCAU
novel-ocu-miR232-3p	novel-ocu-miR232	AGAGAGAGAGACAGAGAG	NC_013675.1	18	1	1	0	1	4	3	0	1	1	1	1	0	1	4	3	0	1	1	0.667	2.667	0.667	0.667	2.667	0.667	0	0.953571998	0.927617922	1.999459158	0.089836874	0.04500955	1.999459158	0.104659517	0.060592352	UUUGCUCUUUUCUUUUUAAGAUUCAUUUAGUUAUUUGAGAGGUAGAAUUACAGGUAGAGAGAGAGAGACAGAGAG
novel-ocu-miR2332-3p	novel-ocu-miR2332	UGUGUGUGUGUGUGUGUGUG	NC_013684.1	20	0	0	0	0	0	0	0	0	1	0	0	0	0	0	0	0	0	1	0	0	0.333	0	0	0.333	NA	NA	NA	NA	NA	NA	NA	NA	NA	CAAAGAUGAAAAAGGACACAGCAGGUUUGUGAAACUGCCAAAAGACCAGCCUGUGUUUGUGUGUGUGUGUGUGUGUG
novel-ocu-miR2353-3p	novel-ocu-miR2353	AUUUAUUGAAGGGCAGAGUUAG	NW_003159756.1	22	0	0	0	0	0	0	0	0	1	0	0	0	0	0	0	0	0	1	0	0	0.333	0	0	0.333	NA	NA	NA	NA	NA	NA	NA	NA	NA	UGCUCUGCCUUUCAGAUAAUAAAUCUUCUUUUUAAAUAUUUAUUUAUUGAAGGGCAGAGUUAG
novel-ocu-miR246-3p	novel-ocu-miR246	CCGGGGCGGGGUGCGGGG	NW_003159417.1	18	0	1	0	0	0	0	0	0	0	0	1	0	0	0	0	0	0	0	0.333	0	0	0.333	0	0	NA	NA	NA	NA	NA	NA	NA	NA	NA	CCCGCUCCCCCUGCCCAGGGAAAUAAAGGGAUGACUCCCCGGGGCGGGGUGCGGGG
novel-ocu-miR246-5p	novel-ocu-miR246	CCCGCUCCCCCUGCCCAGG	NW_003159417.1	19	0	0	0	0	1	0	0	2	0	0	0	0	0	1	0	0	2	0	0	0.333	0.667	0	0.333	0.667	NA	NA	NA	NA	NA	NA	-1.002164584	0.638356478	0.526579484	CCCGCUCCCCCUGCCCAGGGAAAUAAAGGGAUGACUCCCCGGGGCGGGGUGCGGGG
novel-ocu-miR2484-3p	novel-ocu-miR2484	GGCAGCAGGCCCCCCAGCCGUC	NW_003160929.1	22	4	6	3	4	3	1	4	2	4	4	6	3	4	3	1	4	2	4	4.333	2.667	3.333	4.333	2.667	3.333	-0.378544919	0.77045013	0.681910498	-0.700148412	0.452572648	0.30477509	-0.321603493	0.651095507	0.54960896	GGGCUGGGGCGCCUGCUGGGCCUGGGCUGGCCAUCACGGGCAGCAGGCCCCCCAGCCGUC
novel-ocu-miR2557-3p	novel-ocu-miR2557	CCGCGGCGGCGGCGGGCG	NC_013670.1	18	1	6	4	0	3	3	8	2	9	1	6	4	0	3	3	9	2	9	3.667	2	6.333	3.667	2	6.667	0.788288813	0.1054901	0.060614271	-0.874600266	0.380823634	0.246415293	-1.662889079	0.006423432	0.00309469	CGCCCCAGCUGCUGCGCUGGCACCUGCAGGACUGCGGAGGUCUCCGCGGCGGCGGCGGGCG
novel-ocu-miR2629-3p	novel-ocu-miR2629	ACAGGCGCAGCCAGAGCACACU	NW_003159331.1	22	0	0	0	0	0	0	1	0	0	0	0	0	0	0	0	1	0	0	0	0	0.333	0	0	0.333	NA	NA	NA	NA	NA	NA	NA	NA	NA	GUGCUCUCGGUACGUAGCCUGCUGGUUCCGUUGUCCUACAACAGGCGCAGCCAGAGCACACU
novel-ocu-miR271-3p	novel-ocu-miR271	CCCGCCGUCGUCCUCGCG	NW_003159740.1	18	0	1	0	0	1	0	0	0	0	0	1	0	0	1	0	0	0	0	0.333	0.333	0	0.333	0.333	0	NA	NA	NA	0	0.993559992	0.982475652	NA	NA	NA	CGGGCGUCGGGCGGGGGGGGGUGUCUGGAGGUGGCCUCGGUGCCACCUCCCGUGCCUCAUUCGGUUUCCCCGCCGUCGUCCUCGCG
novel-ocu-miR2819-5p	novel-ocu-miR2819	CGGGGCUGGCAUUGUGGUGC	NC_013683.1	20	0	1	0	0	0	0	0	0	0	0	1	0	0	0	0	0	0	0	0.333	0	0	0.333	0	0	NA	NA	NA	NA	NA	NA	NA	NA	NA	CGGGGCUGGCAUUGUGGUGCAGCUGGUUAAGCCUCUGCCUCCAAUGCCAGCAUCCCGU
novel-ocu-miR2829-3p	novel-ocu-miR2829	UCACCACCAAGGAACCAACCA	NC_013672.1	21	0	1	0	1	0	0	0	0	0	0	1	0	1	0	0	0	0	0	0.333	0.333	0	0.333	0.333	0	NA	NA	NA	0	0.993559992	0.982475652	NA	NA	NA	UGGUUGGUUCCUUGGUGGUGAGAGUAUGUACUGCUUGUCUCACCACCAAGGAACCAACCA
novel-ocu-miR2871-3p	novel-ocu-miR2871	CUAGCGGCGCCGGCACACCGGGU	NC_013681.1	23	2	0	1	4	0	0	0	1	1	2	0	1	4	0	0	0	1	1	1	1.333	0.667	1	1.333	0.667	-0.584241333	0.804577064	0.727525834	0.41467678	0.794023269	0.674839249	0.998918114	0.575198188	0.451192911	AUUGGGGGCCGGCGCCGCGGCUCAAUAGGUUAAUCCUCCGCCUAGCGGCGCCGGCACACCGGGU
novel-ocu-miR2893-3p	novel-ocu-miR2893	CGGGGCCGGGGGUGGGGU	NC_013675.1	18	1	1	1	1	0	0	0	2	0	1	1	1	1	0	0	0	2	0	1	0.333	0.667	1	0.333	0.667	-0.584241333	0.804577064	0.727525834	-1.586405918	0.471591832	0.320452868	-1.002164584	0.638356478	0.526579484	CUUUUGAUUUCUUGGCUUACAGAAAAAACGGGGCCGGGGGUGGGGU
novel-ocu-miR3104-3p	novel-ocu-miR3104	AGAGAGAGAGAGAGAGAG	NC_013682.1	18	1	3	0	5	1	2	2	0	4	1	3	0	5	1	2	2	0	4	1.333	2.667	2	1.333	2.667	2	0.58532322	0.566068948	0.437105659	1.000541044	0.352696733	0.223207669	0.415217825	0.753695206	0.671307471	UUUAUUUAUUUAUUUGACAGAGUUACAGAGAGAGAGAGAGAGAG
novel-ocu-miR3158-3p	novel-ocu-miR3158	CUCUCUCUCUCUCUCUCUCUCU	NC_013681.1	22	1	1	0	2	1	0	0	1	0	1	1	0	2	1	0	0	1	0	0.667	1	0.333	0.667	1	0.333	-1.002164584	0.710424868	0.612311756	0.584241333	0.75726561	0.629006627	1.586405918	0.450808482	0.333543522	AGAAGAGACGUGGGAGAGACUGGGAAGAGGAGAGCUGCCUCUCUCGUUCUCUCUCUCCUCUCUCUCUCUCUCUCUCUCU
novel-ocu-miR3169-3p	novel-ocu-miR3169	CGGGGUGCGGGGAGGGGC	NC_013687.1	18	0	0	0	0	1	0	0	0	0	0	0	0	0	1	0	0	0	0	0	0.333	0	0	0.333	0	NA	NA	NA	NA	NA	NA	NA	NA	NA	CUCAGCCCCGUGCCCCGCCCACAGAAAUACAGAAUAGAUACGGGGUGCGGGGAGGGGC
novel-ocu-miR321-3p	novel-ocu-miR321	UUUGUUCUUCCCUCCGCCUUGC	NC_013681.1	22	0	0	0	1	0	0	2	0	1	0	0	0	1	0	0	2	0	1	0	0.333	1	0	0.333	1	NA	NA	NA	NA	NA	NA	-1.586405918	0.391497751	0.280943224	CAGGCAGGGGGGAAACCCCGGAGCUGCUUCUCAGUGCAGCUUUGUUCUUCCCUCCGCCUUGC
novel-ocu-miR3216-5p	novel-ocu-miR3216	CCUGGGAAAGCAGCAGAAGAUGGCC	NC_013686.1	25	0	0	0	0	1	0	0	0	0	0	0	0	0	1	0	0	0	0	0	0.333	0	0	0.333	0	NA	NA	NA	NA	NA	NA	NA	NA	NA	CCUGGGAAAGCAGCAGAAGAUGGCCCAAGUAUUUGCGCCCCUGUCAUCCAUGUUGGGAGACCCAGAAU
novel-ocu-miR3277-3p	novel-ocu-miR3277	CUCUGAGGGUUGGGCCUGG	NC_013681.1	19	0	0	0	1	0	0	0	0	0	0	0	0	1	0	0	0	0	0	0	0.333	0	0	0.333	0	NA	NA	NA	NA	NA	NA	NA	NA	NA	UUUCCCAACAUCUACUGAAUCAAACUCUGAGGGUUGGGCCUGG
novel-ocu-miR334-5p	novel-ocu-miR334	AGGGGCUGGUGCUGUGGUGCAGU	NC_013681.1	23	0	0	0	0	0	0	0	1	0	0	0	0	0	0	0	0	1	0	0	0	0.333	0	0	0.333	NA	NA	NA	NA	NA	NA	NA	NA	NA	AGGGGCUGGUGCUGUGGUGCAGUGGGUUAAAGUUCUGGCUUGAAGUGCCGGCAUCCCAUAUGG
novel-ocu-miR3369-3p	novel-ocu-miR3369	AAGGCAGAGAGACAGAGG	NW_003159364.1	18	0	1	0	1	0	0	0	0	0	0	1	0	1	0	0	0	0	0	0.333	0.333	0	0.333	0.333	0	NA	NA	NA	0	0.993559992	0.982475652	NA	NA	NA	UCGCCUUUCGCUCUCUGUCUUUCAUGAAUGUAUUUCUUUGAAAGGCAGAGAGACAGAGG
novel-ocu-miR3421-5p	novel-ocu-miR3421	GCCGCCCGGAGAAGCCAGACAGUC	NW_003159355.1	24	0	0	0	0	0	0	0	3	0	0	0	0	0	0	0	0	3	0	0	0	1	0	0	1	NA	NA	NA	NA	NA	NA	NA	NA	NA	GCCGCCCGGAGAAGCCAGACAGUCCGCUCGCCCCAGACUGUUGGUAACCCGGGCUCC
novel-ocu-miR3441-5p	novel-ocu-miR3441	GGCUCUGUGGCGCUGAGG	NC_013669.1	18	0	0	1	0	0	0	0	0	0	0	0	1	0	0	0	0	0	0	0.333	0	0	0.333	0	0	NA	NA	NA	NA	NA	NA	NA	NA	NA	GGCUCUGUGGCGCUGAGGAAAAACCCCUGGCCUGAAGUGCUGGCAUCC
novel-ocu-miR3460-3p	novel-ocu-miR3460	CGGAAGAGGAGCAGCCAGG	NC_013671.1	19	1	0	0	0	1	1	0	0	1	1	0	0	0	1	1	0	0	1	0.333	0.667	0.333	0.333	0.667	0.333	0	0.964336781	0.948782962	1.002164584	0.686668942	0.542510249	1.002164584	0.686635707	0.594203978	UUCUACUGCUUUCCUAGGCCAUAAUAGAGAGCUGAAUCGGAAGAGGAGCAGCCAGG
novel-ocu-miR3497-3p	novel-ocu-miR3497	CUCUCUGUCUCUCUCUCUCU	NW_003159376.1	20	0	1	0	0	0	0	0	0	0	0	1	0	0	0	0	0	0	0	0.333	0	0	0.333	0	0	NA	NA	NA	NA	NA	NA	NA	NA	NA	AGAGUGAACCAGUGGAUGGAAAAACUCUCUCUCUCUCCAUCUCUCUGUCUCUCUCUCUCU
novel-ocu-miR3625-5p	novel-ocu-miR3625	CCCAGGCCACAGCAGAGAGC	NW_003159331.1	20	1	4	1	1	0	0	1	2	3	1	4	1	1	0	0	1	2	3	2	0.333	2	2	0.333	2	0	0.9194644	0.874974187	-2.586405918	0.100833709	0.051337243	-2.586405918	0.07156107	0.04041607	CCCAGGCCACAGCAGAGAGCGGGAUCGAAGUGGAGCAGCCGGGACUAGAACUGGUGCCCAUGUGAGAUGCUGGCGCUUCAGGCCUGGACGUU
novel-ocu-miR367-5p	novel-ocu-miR367	AGGCAGCAGAGAGAGCCGGGGC	NW_003159490.1	22	3	0	3	2	2	2	4	2	2	3	0	3	2	2	2	4	2	2	2	2	2.667	2	2	2.667	0.415217825	0.606218486	0.48094148	0	1	0.957091536	-0.415217825	0.64187592	0.517788571	AGGCAGCAGAGAGAGCCGGGGCCCCGGCACGUCCCGGCUCUCCCAGCGGCCACC
novel-ocu-miR3716-3p	novel-ocu-miR3716	AGAGAGACAGAGAGAAAGG	NC_013669.1	19	1	0	0	1	2	1	1	0	3	1	0	0	1	2	1	1	0	3	0.333	1.333	1.333	0.333	1.333	1.333	2.001082698	0.220274063	0.139447693	2.001082698	0.268579971	0.156353857	0	0.969969271	0.93266276	UUUUUUUUUUUUUUUUUUUUAUUUGACAGGUAGAGAUAUAGAUAGUUAGAGACAGAGAGACAGAGAGAAAGG
novel-ocu-miR3779-3p	novel-ocu-miR3779	GCGGGCUGGGCGGGAGGCG	NC_013688.1	19	0	0	0	0	1	0	0	1	0	0	0	0	0	1	0	0	1	0	0	0.333	0.333	0	0.333	0.333	NA	NA	NA	NA	NA	NA	0	0.981198071	0.96630134	AGAUCACCGACCAGUCCGGGGGCGCGGGCGGCCUGCGCACCCACCUCAAGGUGCGGCACCGGGCGCAGCGGGCUGGGCGGGAGGCG
novel-ocu-miR3943-5p	novel-ocu-miR3943	UCUCUGGGCCUCUGCUUCCUCC	NW_003159413.1	22	1	1	0	0	0	0	0	0	0	1	1	0	0	0	0	0	0	0	0.667	0	0	0.667	0	0	NA	NA	NA	NA	NA	NA	NA	NA	NA	UCUCUGGGCCUCUGCUUCCUCCACGUGUGACAAGGGAGGCAGGGAGGCAGGCCCAGGUGAGC
novel-ocu-miR3953-3p	novel-ocu-miR3953	GGGGGCUUGGGGCGGGGGC	NC_013680.1	19	0	0	0	1	0	1	0	0	1	0	0	0	1	0	1	0	0	1	0	0.667	0.333	0	0.667	0.333	NA	NA	NA	NA	NA	NA	1.002164584	0.686635707	0.594203978	UCCCUGUGAUGAUGUGCUGAGUGGAAACCUGCAGGCUGGAAGAAAUGUGGUUUUGGUGGGGGCUUGGGGCGGGGGC
novel-ocu-miR4430-3p	novel-ocu-miR4430	CAGAGAGGGAGCCAGCGCUGA	NW_003159436.1	21	0	1	0	0	0	0	0	0	0	0	1	0	0	0	0	0	0	0	0.333	0	0	0.333	0	0	NA	NA	NA	NA	NA	NA	NA	NA	NA	UCUUGCUUGUUUUUCCUCUCGGUGUUUUAAAUAACCACAGAGAGGGAGCCAGCGCUGA
novel-ocu-miR4520-3p	novel-ocu-miR4520	UCUGAAGCCAGGAGCCAGG	NW_003159634.1	19	3	4	1	2	3	0	1	0	3	3	4	1	2	3	0	1	0	3	2.667	1.667	1.333	2.667	1.667	1.333	-1.000541044	0.434239207	0.310796207	-0.677963721	0.579651793	0.435032786	0.322577324	0.874156801	0.80691397	UGGCUGCAAUGGCUGGAGUUGGGUGGAUCUGAAGCCAGGAGCCAGG
novel-ocu-miR4591-3p	novel-ocu-miR4591	ACUGCGCCACAGCACCGGCCCC	NC_013681.1	22	0	0	0	0	0	1	1	0	1	0	0	0	0	0	1	1	0	1	0	0.333	0.667	0	0.333	0.667	NA	NA	NA	NA	NA	NA	-1.002164584	0.638356478	0.526579484	GGAUGCCAGUGCUUCGGGCCAGAGCGUUAACCCACUGCGCCACAGCACCGGCCCC
novel-ocu-miR4603-3p	novel-ocu-miR4603	CGGGGCCGGGGGUGGGGUC	NC_013682.1	19	0	0	0	0	0	0	0	0	1	0	0	0	0	0	0	0	0	1	0	0	0.333	0	0	0.333	NA	NA	NA	NA	NA	NA	NA	NA	NA	ACUUAGCCUGGUCCACCGUGAGUGCACCCAGAGCACGGGGCCGGGGGUGGGGUC
novel-ocu-miR4609-3p	novel-ocu-miR4609	UGGGGCUGGUGCUGUGGC	NC_013676.1	18	0	1	0	0	0	0	0	0	0	0	1	0	0	0	0	0	0	0	0.333	0	0	0.333	0	0	NA	NA	NA	NA	NA	NA	NA	NA	NA	CACAGGAAACCAAGCUCUCAAAUGGUUCAAAUGGUUAACACACUCACAUGCAGAAUGAUAAAAACUCACACUGGGGCUGGUGCUGUGGC
novel-ocu-miR478-3p	novel-ocu-miR478	CACCCGCAGCGCCCGCAUCCACA	NW_003160144.1	23	0	0	1	0	0	0	0	0	0	0	0	1	0	0	0	0	0	0	0.333	0	0	0.333	0	0	NA	NA	NA	NA	NA	NA	NA	NA	NA	AGGGGCCGGCGCUGUGGGGGAGCGGGAAAAGCCACCACCCGCAGCGCCCGCAUCCACA
novel-ocu-miR512-3p	novel-ocu-miR512	GGAGGGGCGGGCGGGGCC	NC_013686.1	18	5	15	3	5	19	9	2	11	8	5	15	3	5	19	9	2	11	8	7.667	11	7	7.667	11	7	-0.131307258	0.999533492	0.999533492	0.520769439	0.252743838	0.145596856	0.652076697	0.237208261	0.15461753	CUCCGUGGCCCAAUGUCCCCGCGGUGAGGGAGGGACCGUGGGGCGGAGGGGCGGGCGGGGCC
novel-ocu-miR549-5p	novel-ocu-miR549	CGGACGGACCGCGCGGCCCAGA	NW_003159406.1	22	3	2	0	3	0	3	3	3	4	3	2	0	3	0	3	3	3	4	1.667	2	3.333	1.667	2	3.333	0.999567213	0.220860313	0.14026411	0.262745896	0.825253991	0.723980428	-0.736821317	0.368937087	0.261392673	CGGACGGACCGCGCGGCCCAGAGCGAGCGCCUUUCUUUGCCUCGCGCGCUGCCCGGC
novel-ocu-miR636-5p	novel-ocu-miR636	CGCCACAGCACCAGCCCC	NC_013680.1	18	1	0	0	1	0	0	0	1	0	1	0	0	1	0	0	0	1	0	0.333	0.333	0.333	0.333	0.333	0.333	0	0.964336781	0.948782962	0	0.993559992	0.982475652	0	0.981198071	0.96630134	CGCCACAGCACCAGCCCCCUAAUCAGAUCCUUUAAGGGAGACUGAUGGGGCUGGCACUGUGGCAU
novel-ocu-miR643-3p	novel-ocu-miR643	CGGGCGGCGGGGGGGGGG	NC_013671.1	18	80	106	33	80	128	19	18	45	226	80	107	33	81	128	19	18	45	226	73	75.667	96.333	73.333	76	96.333	0.400133631	0.000108916	4.41E-05	0.051767783	0.629021436	0.479740487	-0.348365848	0.001690373	0.000769907	CACCUCCCUGGGCCCGCUGGGGGCCGGAGGGGGCGCGUCCACACAGCAGCCGUGGCGGGCGGCGGGGGGGGGG
novel-ocu-miR719-3p	novel-ocu-miR719	GGGGGCUGGUGCUGUGGC	NC_013687.1	18	0	0	0	0	0	0	0	0	1	0	0	0	0	0	0	0	0	1	0	0	0.333	0	0	0.333	NA	NA	NA	NA	NA	NA	NA	NA	NA	CCAGCACAGUGCCCAAGAUUCAGUAAUAAUGCAGGGGCUGGGGGCUGGUGCUGUGGC
novel-ocu-miR728-3p	novel-ocu-miR728	UGUGUGUGUGUGUGUGUG	NC_013677.1	18	0	0	1	0	0	0	0	0	0	0	0	1	0	0	0	0	0	0	0.333	0	0	0.333	0	0	NA	NA	NA	NA	NA	NA	NA	NA	NA	ACCAUCGGGCACUCGAGGCUGGUGAGCCCCCGCCCCCGCCCCUGCCUUGCUGUGUGUGUGUGUGUGUG
novel-ocu-miR759-5p	novel-ocu-miR759	CUUUCUCUCUGUCUCUCUCUCU	NC_013685.1	22	0	1	0	1	0	0	0	0	0	0	1	0	1	0	0	0	0	0	0.333	0.333	0	0.333	0.333	0	NA	NA	NA	0	0.993559992	0.982475652	NA	NA	NA	CUUUCUCUCUGUCUCUCUCUCUGUCUAAUACUGUCUGUCAAAUAAAUUAAAAAAAAGAAAGGAAGGAAGGAAAAUGGAGU
novel-ocu-miR804-3p	novel-ocu-miR804	UCCUCCGCCUGCGGCGCC	NC_013687.1	18	1	3	1	3	1	1	0	0	3	1	3	1	3	1	1	0	0	3	1.667	1.667	1	1.667	1.667	1	-0.737254104	0.668526655	0.558678021	0	0.999341124	0.960826963	0.737254104	0.634053382	0.530089164	CGCUGUGGCUCACUAGGCUAGUCCUCCGCCUGCGGCGCC
novel-ocu-miR879-3p	novel-ocu-miR879	UGGGUUGGGGUGCUGUGG	NC_013669.1	18	0	0	0	0	0	0	0	0	1	0	0	0	0	0	0	0	0	1	0	0	0.333	0	0	0.333	NA	NA	NA	NA	NA	NA	NA	NA	NA	UCCCCAGCUGCCUUCCACCCAGGAGUGUUAUAAGAUAAGCCUGGGUUGGGGUGCUGUGG
novel-ocu-miR913-3p	novel-ocu-miR913	UGGGGCUGGUGUUGUGGC	NC_013685.1	18	1	1	1	0	2	0	1	0	1	1	1	1	0	2	0	1	0	1	1	0.667	0.667	1	0.667	0.667	-0.584241333	0.804577064	0.727525834	-0.584241333	0.794658408	0.678602819	0	0.97708077	0.952357066	AAUGAUAUCACCCCUGGUUGGCUUGGGGCUGGUGUUGUGGC
ocu-let-7a-2-3p	ocu-let-7a-2	CUGUACAACCUCCUAGCUUUCC	NC_013669.1	22	2	1	4	2	3	2	7	7	8	2	1	4	2	3	2	7	7	8	2.333	2.333	7.333	2.333	2.333	7.333	1.652217232	0.004441371	0.002068461	0	1	0.953657287	-1.652217232	0.005591827	0.002682718	UGAGGUAGUAGGUUGUAUAGUUUAGAAUUACAUCAAGGGAGAUAACUGUACAACCUCCUAGCUUUCC
ocu-let-7a-3p	ocu-let-7a-3	CUAUACAAUCUACUGUCUUUCC	NW_003159554.1	22	40	62	27	66	33	41	55	58	80	40	62	27	66	33	41	55	58	81	43	46.667	64.333	43	46.667	64.667	0.581222307	2.34E-05	9.04E-06	0.118066066	0.502535511	0.354730949	-0.46315624	0.001028153	0.000457882	UGAGGUAGUAGGUUGUAUAGUUUGGGGCUCCGCCCUGCUAUGGGAUAACUAUACAAUCUACUGUCUUUCC
ocu-let-7a-5p	ocu-let-7a-3	UGAGGUAGUAGGUUGUAUAGUU	NW_003159554.1	22	130303	122024	118890	135061	100923	124466	123476	118106	125757	520948	414855	402806	641421	377847	461456	451764	380655	468234	123739	120150	122446.333	446203	493574.667	433551	-0.015150711	0	0	-0.042463631	0	0	-0.027312921	0	0	UGAGGUAGUAGGUUGUAUAGUUUGGGGCUCCGCCCUGCUAUGGGAUAACUAUACAAUCUACUGUCUUUCC
ocu-let-7b-3p	ocu-let-7b	CUAUACAGCCUACUGCCUUCCC	NW_003159554.1	22	0	0	0	5	1	0	2	0	0	0	0	0	5	1	0	2	0	0	0	2	0.667	0	2	0.667	NA	NA	NA	10.96578428	0.041711109	0.019205724	1.584241333	0.259016479	0.171454228	UGAGGUAGUAGGUUGUGUGGUUUCAGGGCAGCGGUGUCGCCCCUCAGCAGAUAACUAUACAGCCUACUGCCUUCCC
ocu-let-7b-5p	ocu-let-7b	UGAGGUAGUAGGUUGUGUGGUU	NW_003159554.1	22	103671	95948	84247	105443	83768	87532	106401	99056	97740	268031	224901	176321	291870	213171	188032	290253	243236	236990	94622	92247.667	101065.667	223084.333	231024.333	256826.333	0.095045423	0	0	-0.03666323	0	0	-0.131708653	0	0	UGAGGUAGUAGGUUGUGUGGUUUCAGGGCAGCGGUGUCGCCCCUCAGCAGAUAACUAUACAGCCUACUGCCUUCCC
ocu-let-7c-3p	ocu-let-7c	CUGUACAACCUUCUAGCUUUCC	NC_013682.1	22	3	6	1	3	0	5	1	7	7	3	6	1	3	0	5	1	7	7	3.333	2.667	5	3.333	2.667	5	0.585106777	0.322604645	0.219189043	-0.321603493	0.795979846	0.684574959	-0.90671027	0.172916164	0.107110013	UGAGGUAGUAGGUUGUAUGGUUUAGAGUUACACCCUGGGAGUUAACUGUACAACCUUCUAGCUUUCC
ocu-let-7c-5p	ocu-let-7c	UGAGGUAGUAGGUUGUAUGGUU	NC_013682.1	22	30277	29538	21781	37616	26061	25971	31080	30562	28111	37233	36392	25574	50062	32265	31003	38706	38047	34271	27198.667	29882.667	29917.667	33066.333	37776.667	37008	0.13746173	0	0	0.135772966	0	0	-0.001688764	5.66E-20	1.42E-20	UGAGGUAGUAGGUUGUAUGGUUUAGAGUUACACCCUGGGAGUUAACUGUACAACCUUCUAGCUUUCC
ocu-let-7d-3p	ocu-let-7d	CUAUACGACCUGCUGCCUUUCU	NC_013669.1	22	3511	3063	3050	3795	2954	3073	3816	3629	3059	3634	3139	3130	3900	3041	3160	3932	3756	3127	3208	3274	3501.333	3301	3367	3605	0.126230136	3.05E-37	6.04E-38	0.02938018	0.000870845	0.000321488	-0.096849956	8.12E-20	2.06E-20	AGAGGUAGUAGGUUGCAUAGUUUUAGGGCAGGGAUUUUGCCCACAAGGAGGUAACUAUACGACCUGCUGCCUUUCU
ocu-let-7d-5p	ocu-let-7d	AGAGGUAGUAGGUUGCAUAGUU	NC_013669.1	22	59476	45543	49934	58526	50488	49372	51887	48143	50121	93068	63450	73300	92628	81327	71300	77258	69228	72551	51651	52795.333	50050.333	76606	81751.667	73012.333	-0.045416613	3.71E-46	6.65E-47	0.031614123	4.92E-241	2.99E-242	0.077030736	1.84E-73	2.82E-74	AGAGGUAGUAGGUUGCAUAGUUUUAGGGCAGGGAUUUUGCCCACAAGGAGGUAACUAUACGACCUGCUGCCUUUCU
ocu-let-7f-2-3p	ocu-let-7f-2	CUAUACAGUCUACUGUCUUUCC	NC_013690.1	22	0	1	0	1	0	1	0	0	0	0	1	0	1	0	1	0	0	0	0.333	0.667	0	0.333	0.667	0	NA	NA	NA	1.002164584	0.686668942	0.542510249	NA	NA	NA	UGUGGGAUGAGGUAGUAGAUUGUAUAGUUUUAGGGUCAUACCCCAUCUUGGAGAUAACUAUACAGUCUACUGUCUUUCC
ocu-let-7f-3p	ocu-let-7f-1	CUAUACAAUCUAUUGCCUUCCC	NC_013669.1	22	0	1	0	2	0	1	0	1	1	0	1	0	2	0	1	0	1	1	0.333	1	0.667	0.333	1	0.667	1.002164584	0.626348972	0.50953994	1.586405918	0.436551995	0.293100833	0.584241333	0.779234758	0.701942241	UGAGGUAGUAGAUUGUAUAGUUGUGGGGUAGUGAUUUUACCCUGUUCAGGAGAUAACUAUACAAUCUAUUGCCUUCCC
ocu-let-7f-5p	ocu-let-7f-2	UGAGGUAGUAGAUUGUAUAGUU	NC_013690.1	22	109233	101000	101923	116142	87687	109162	94339	96564	109792	304242	249369	265783	377728	246433	312915	220318	228271	313357	104052	104330.333	100231.667	273131.333	312358.667	253982	-0.053966313	3.42E-30	7.44E-31	0.003853972	0	0	0.057820285	0	0	UGUGGGAUGAGGUAGUAGAUUGUAUAGUUUUAGGGUCAUACCCCAUCUUGGAGAUAACUAUACAGUCUACUGUCUUUCC
ocu-let-7g-3p	ocu-let-7g	CUGUACAGGCCACUGCCUUGCC	NC_013677.1	22	35	41	18	29	11	21	34	36	49	35	41	18	29	11	21	34	36	49	31.333	20.333	39.667	31.333	20.333	39.667	0.340256383	0.032718552	0.017480678	-0.623859817	0.030158606	0.013519375	-0.9641162	5.31E-06	2.01E-06	UGAGGUAGUAGUUUGUACAGUUUGAGGGUCUAUGAUACCACCCGGUACAGGAGAUAACUGUACAGGCCACUGCCUUGCC
ocu-let-7g-5p	ocu-let-7g	UGAGGUAGUAGUUUGUACAGUU	NC_013677.1	22	90987	86402	80872	96682	75378	86781	77249	89856	96380	199356	179948	163461	234569	167852	184497	148683	197012	227807	86087	86280.333	87828.333	180921.667	195639.333	191167.333	0.028891029	0	0	0.003236352	0	0	-0.025654677	1.57E-87	2.16E-88	UGAGGUAGUAGUUUGUACAGUUUGAGGGUCUAUGAUACCACCCGGUACAGGAGAUAACUGUACAGGCCACUGCCUUGCC
ocu-let-7i-3p	ocu-let-7i	CUGCGCAAGCUACUGCCUUGCU	NC_013672.1	22	1191	1335	33	1454	1006	95	1029	721	1850	1204	1351	33	1469	1013	95	1041	731	1876	853	851.667	1200	862.667	859	1216	0.492416759	3.37E-64	5.44E-65	-0.002256292	0.49218006	0.335441176	-0.494673051	1.70E-56	2.79E-57	UGAGGUAGUAGUUUGUGCUGUUGGUCGGGUUGUGACAUUGCCCGCUGUGGAGAUAACUGCGCAAGCUACUGCCUUGCU
ocu-let-7i-5p	ocu-let-7i	UGAGGUAGUAGUUUGUGCUGUU	NC_013672.1	22	104762	106602	88903	101450	84244	91294	97792	95915	98557	272798	285017	195791	263679	216471	203134	236317	224694	238114	100089	92329.333	97421.333	251202	227761.333	233041.667	-0.038973799	2.61E-21	6.52E-22	-0.116422458	0	0	-0.077448659	0	0	UGAGGUAGUAGUUUGUGCUGUUGGUCGGGUUGUGACAUUGCCCGCUGUGGAGAUAACUGCGCAAGCUACUGCCUUGCU
ocu-miR-1-3p	ocu-mir-1-2	UGGAAUGUAAAGAAGUAUGUAU	NC_013677.1	22	1615	1934	1968	2647	2140	2543	1353	2246	2801	1626	1958	1998	2687	2178	2588	1364	2275	2855	1839	2443.333	2133.333	1860.667	2484.333	2164.667	0.214187699	1.30E-39	2.54E-40	0.409929021	5.68E-73	7.03E-74	0.195741322	1.09E-05	4.18E-06	ACAUACUUCUUUAUGUACCCAUAUGAACAUACAAUGCUAUGGAAUGUAAAGAAGUAUGUAU
ocu-miR-1-5p	ocu-mir-1-2	ACAUACUUCUUUAUGUACCCAUA	NC_013677.1	23	0	0	0	0	0	0	0	0	1	0	0	0	0	0	0	0	0	1	0	0	0.333	0	0	0.333	NA	NA	NA	NA	NA	NA	NA	NA	NA	ACAUACUUCUUUAUGUACCCAUAUGAACAUACAAUGCUAUGGAAUGUAAAGAAGUAUGUAU
ocu-miR-100-3p	ocu-mir-100	CAAGCUUGCGUCUAUAGGUCUG	NC_013669.1	22	111	123	141	107	107	97	203	161	130	111	123	142	107	107	97	205	161	130	125	103.667	164.667	125.333	103.667	165.333	0.397623367	1.79E-07	6.40E-08	-0.269971376	0.077890627	0.037918358	-0.667594743	5.47E-13	1.58E-13	AACCCGUAGAUCCGAACUUGUGGUGAUAGUCCACACAAGCUUGCGUCUAUAGGUCUG
ocu-miR-100-5p	ocu-mir-100	AACCCGUAGAUCCGAACUUGUG	NC_013669.1	22	38155	50999	42182	39338	36892	36754	56990	52445	45798	50224	74511	57558	52595	51419	47987	88902	78676	64300	43778.667	37661.333	51744.333	60764.333	50667	77292.667	0.241172841	0	0	-0.217143963	0	0	-0.458316804	0	0	AACCCGUAGAUCCGAACUUGUGGUGAUAGUCCACACAAGCUUGCGUCUAUAGGUCUG
ocu-miR-101-2-5p	ocu-mir-101-2	UCGGUUAUCAUGGUACCGAUGCU	NC_013669.1	23	0	3	1	1	3	1	0	2	3	0	3	1	1	3	1	0	2	3	1.333	1.667	1.667	1.333	1.667	1.667	0.322577324	0.73318023	0.63857633	0.322577324	0.811674263	0.703835187	0	0.964773178	0.924737044	UCGGUUAUCAUGGUACCGAUGCUGUAUAUCUGAAAGGUACAGUACUGUGAUAACUGAAG
ocu-miR-101-3p	ocu-mir-101-2	UACAGUACUGUGAUAACUGAAG	NC_013669.1	22	544	620	548	722	568	652	1195	551	973	545	620	551	725	571	654	1201	556	978	570.667	647.333	906.333	572	650	911.667	0.667392076	2.70E-74	3.98E-75	0.181858913	5.00E-06	1.54E-06	-0.485533163	5.71E-41	1.05E-41	UCGGUUAUCAUGGUACCGAUGCUGUAUAUCUGAAAGGUACAGUACUGUGAUAACUGAAG
ocu-miR-101-5p	ocu-mir-101-1	UCAGUUAUCACAGUGCUGAUGCU	NC_013681.1	23	8	4	7	10	15	9	19	14	17	8	4	7	10	15	9	19	14	17	6.333	11.333	16.667	6.333	11.333	16.667	1.396033463	8.16E-05	3.22E-05	0.839568828	0.061073291	0.028864253	-0.556464635	0.075769292	0.043099536	UCAGUUAUCACAGUGCUGAUGCUGUCCAUUCUAAAGGUACAGUACUGUGAUAACUGAAG
ocu-miR-103a-2-5p	ocu-mir-103a-2	AGCUUCUUUACAGUGCUGCCUUG	NC_013672.1	23	5	3	3	2	3	4	7	3	2	5	3	3	3	3	4	7	3	2	3.667	3	4	3.667	3.333	4	0.125399734	0.758526838	0.669828135	-0.289637765	0.948432992	0.88302382	-0.415037499	0.669977122	0.570972405	AGCUUCUUUACAGUGCUGCCUUGUAGCAUUCAGGUCAAGCAGCAUUGUACAGGGCUAUGA
ocu-miR-103a-3p	ocu-mir-103a-2	AGCAGCAUUGUACAGGGCUAUGA	NC_013672.1	23	7020	6137	6830	5965	8222	6302	13104	7415	6373	7360	6374	7167	6231	8760	6594	14341	7807	6633	6662.333	6829.667	8964	6967	7195	9593.667	0.428115184	0	0	0.035787772	2.82E-10	6.92E-11	-0.392327411	0	0	AGCUUCUUUACAGUGCUGCCUUGUAGCAUUCAGGUCAAGCAGCAUUGUACAGGGCUAUGA
ocu-miR-103a-5p	ocu-mir-103a-1	GGCUUCUUUACAGUGCUGCCUUG	NC_013671.1	23	0	4	2	2	7	0	5	2	2	0	4	2	2	7	0	5	2	2	2	3	3	2	3	3	0.584962501	0.472766069	0.341230348	0.584962501	0.550718783	0.402706129	0	0.951128794	0.899144022	GGCUUCUUUACAGUGCUGCCUUGUUGCAUAUGGAUCAAGCAGCAUUGUACAGGGCUAUGA
ocu-miR-105a-5p	ocu-mir-105a-2	UCAAAUGCUCAGACUCCUGUGGUG	NW_003159357.1	24	5	5	2	7	8	2	2	3	4	5	5	2	7	8	2	2	3	4	4	5.667	3	4	5.667	3	-0.415037499	0.741623211	0.653405934	0.502585202	0.458530308	0.310647308	0.917622702	0.234251063	0.151741579	UCAAAUGCUCAGACUCCUGUGGUGGCUGCUUAUGCACCACGGAUGUUUGAGCAUGUGCU
ocu-miR-105b-5p	ocu-mir-105b	UGAAAUGCUCAAACAUCAGUGGU	NW_003159357.1	23	1	0	0	0	0	0	0	0	0	1	0	0	0	0	0	0	0	0	0.333	0	0	0.333	0	0	NA	NA	NA	NA	NA	NA	NA	NA	NA	UGAAAUGCUCAAACAUCAGUGGUAGUUGUUCAUGCACCAUGAUUGUCUGAGCAUAUGCC
ocu-miR-106a-3p	ocu-mir-106a	ACUGCAAUGCGAGCACUUCUUAC	NC_013690.1	23	1	2	2	0	1	1	1	2	2	1	2	2	0	1	1	1	2	2	1.667	0.667	1.667	1.667	0.667	1.667	0	0.924950505	0.885789294	-1.321495438	0.406693656	0.265629528	-1.321495438	0.317682273	0.21961234	AAAAGUGCUUACAGUGCAGGUAGCUUUUUGAGAUCUACUGCAAUGCGAGCACUUCUUAC
ocu-miR-106a-5p	ocu-mir-106a	AAAAGUGCUUACAGUGCAGGUAG	NC_013690.1	23	87	56	118	75	116	76	88	176	116	87	56	119	76	116	76	88	176	116	87	89	126.667	87.333	89.333	126.667	0.541953408	1.77E-08	6.11E-09	0.032789935	0.685145041	0.536442162	-0.509163473	6.73E-07	2.38E-07	AAAAGUGCUUACAGUGCAGGUAGCUUUUUGAGAUCUACUGCAAUGCGAGCACUUCUUAC
ocu-miR-106b-3p	ocu-mir-106b	CCGCACUGUGGGUACUUGCUG	NW_003159386.1	21	250	337	184	271	274	261	352	339	281	250	339	185	271	274	264	353	340	282	257	268.667	324	258	269.667	325	0.334225454	6.26E-11	1.98E-11	0.064050769	0.23547479	0.134215854	-0.270174685	5.87E-07	2.07E-07	UAAAGUGCUGACAGUGCAGAUAGUGGUCCUGUCCGUGCUACCGCACUGUGGGUACUUGCUG
ocu-miR-106b-5p	ocu-mir-106b	UAAAGUGCUGACAGUGCAGAUA	NW_003159386.1	22	557	484	591	562	711	482	707	464	854	563	485	594	564	713	486	711	468	859	544	585	675	547.333	587.667	679.333	0.311280851	6.16E-20	1.61E-20	0.104829973	0.007175445	0.002881822	-0.206450877	9.13E-10	2.92E-10	UAAAGUGCUGACAGUGCAGAUAGUGGUCCUGUCCGUGCUACCGCACUGUGGGUACUUGCUG
ocu-miR-107-3p	ocu-mir-107	AGCAGCAUUGUACAGGGCUAUCA	NC_013686.1	23	48	47	33	63	164	33	296	33	59	48	47	33	63	164	33	296	34	59	42.667	86.667	129.333	42.667	86.667	129.667	1.599897853	2.72E-36	5.43E-37	1.022362091	7.06E-12	1.60E-12	-0.577535762	1.66E-08	5.37E-09	AGCUUCUUUACAGUGUUGCCUUGUGGCAUGGAGUUCAAGCAGCAUUGUACAGGGCUAUCA
ocu-miR-107-5p	ocu-mir-107	AGCUUCUUUACAGUGUUGCCUUG	NC_013686.1	23	31	31	20	22	20	15	25	30	37	32	31	21	22	20	16	25	32	39	27.333	19	30.667	28	19.333	32	0.166043227	0.211475833	0.132598758	-0.524644397	0.0901846	0.045000835	-0.690687623	0.001277501	0.0005741	AGCUUCUUUACAGUGUUGCCUUGUGGCAUGGAGUUCAAGCAGCAUUGUACAGGGCUAUCA
ocu-miR-10a-3p	ocu-mir-10a	CAAAUUCGUAUCUAGGGGAAUA	NC_013687.1	22	19	10	23	27	23	14	26	14	11	19	10	23	27	23	14	26	14	11	17.333	21.333	17	17.333	21.333	17	-0.027986632	0.802857968	0.717068709	0.299565484	0.324046918	0.199817978	0.327552116	0.488806876	0.371057851	UACCCUGUAGAUCCGAAUUUGUGUAAGGAAUUUUGUGGUCACAAAUUCGUAUCUAGGGGAAUA
ocu-miR-10a-5p	ocu-mir-10a	UACCCUGUAGAUCCGAAUUUGU	NC_013687.1	22	34100	28814	32236	39580	31823	31757	37685	37700	31071	43296	35116	40793	53082	42745	40119	50047	50130	38722	31716.667	34386.667	35485.333	39735	45315.333	46299.667	0.161981674	0	0	0.116608115	0	0	-0.045373558	3.10E-100	4.08E-101	UACCCUGUAGAUCCGAAUUUGUGUAAGGAAUUUUGUGGUCACAAAUUCGUAUCUAGGGGAAUA
ocu-miR-10b-3p	ocu-mir-10b	ACAGAUUCGAUUCUAGGGGAAUA	NC_013675.1	23	0	0	0	0	2	0	0	0	0	0	0	0	0	2	0	0	0	0	0	0.667	0	0	0.667	0	NA	NA	NA	NA	NA	NA	NA	NA	NA	UACCCUGUAGAACCGAAUUUGUGUGGUAUCUACAUAGUCACAGAUUCGAUUCUAGGGGAAUA
ocu-miR-10b-5p	ocu-mir-10b	UACCCUGUAGAACCGAAUUUGUGU	NC_013675.1	24	39	42	54	37	147	89	50	26	98	39	43	54	37	147	90	50	26	98	45	91	58	45.333	91.333	58	0.366127899	0.006546544	0.003088491	1.015941544	3.02E-12	6.61E-13	0.649813645	8.95E-05	3.77E-05	UACCCUGUAGAACCGAAUUUGUGUGGUAUCUACAUAGUCACAGAUUCGAUUCUAGGGGAAUA
ocu-miR-1197-3p	ocu-mir-1197	UAGGACACAUGGUCUACUUCU	NW_003159676.1	21	3	4	0	2	0	1	0	2	0	3	4	0	2	0	1	0	2	0	2.333	1	0.667	2.333	1	0.667	-1.806427641	0.183624779	0.111803797	-1.222186307	0.344468781	0.216603088	0.584241333	0.779234758	0.701942241	CGGUUGACCAUGGUGUGUACGCUUUAUCUGUGACGUAGGACACAUGGUCUACUUCU
ocu-miR-12090-3p	ocu-mir-12090	UCUCACGGCGAGCCUGAUGCC	NW_003159828.1	21	751	657	196	814	467	466	497	873	886	753	661	197	824	467	471	503	881	892	534.667	582.333	752	537	587.333	758.667	0.492092027	7.11E-41	1.38E-41	0.123203741	0.001216224	0.000461326	-0.368888285	6.89E-23	1.64E-23	GUGUCAGGCUCGGCAGGGACACGCUUCCUACUGAGAUGGCGUCUCACGGCGAGCCUGAUGCC
ocu-miR-12090-5p	ocu-mir-12090	UGUCAGGCUCGGCAGGGACACG	NW_003159828.1	22	1575	677	1065	1600	1141	1100	1201	397	1472	1607	683	1081	1622	1152	1115	1217	406	1483	1105.667	1280.333	1023.333	1123.667	1296.333	1035.333	-0.111641261	0.802009957	0.719545223	0.211602141	6.24E-13	1.32E-13	0.323243403	1.96E-11	5.83E-12	GUGUCAGGCUCGGCAGGGACACGCUUCCUACUGAGAUGGCGUCUCACGGCGAGCCUGAUGCC
ocu-miR-12091-3p	ocu-mir-12091	GAGUGAGACAAGUGACUGUUUGA	NC_013690.1	23	2	0	2	4	1	1	3	1	2	2	0	2	4	1	1	3	1	2	1.333	2	2	1.333	2	2	0.58532322	0.566068948	0.437105659	0.58532322	0.641488377	0.494453516	0	0.962385472	0.917578051	UGACAGUCACUGAUGCCUCCACCCUGUGUUAUGUCAGUGAGUGAGACAAGUGACUGUUUGA
ocu-miR-12091-5p	ocu-mir-12091	UGACAGUCACUGAUGCCUCCACCC	NC_013690.1	24	34	18	17	16	18	15	23	17	15	34	18	17	16	18	15	23	17	15	23	16.333	18.333	23	16.333	18.333	-0.327190974	0.580016327	0.450214286	-0.493844056	0.173584059	0.093305833	-0.166653081	0.488527786	0.371834914	UGACAGUCACUGAUGCCUCCACCCUGUGUUAUGUCAGUGAGUGAGACAAGUGACUGUUUGA
ocu-miR-12092-3p	ocu-mir-12092	UCUAGCCGCCCGAAACACCCGC	NC_013690.1	22	172	139	182	174	161	146	353	222	181	172	140	182	175	161	148	355	222	181	164.333	160.333	252	164.667	161.333	252.667	0.616801514	3.97E-19	1.07E-19	-0.035550826	0.938661046	0.868213868	-0.65235234	3.40E-18	8.88E-19	UGGAGUUCCGGGUAGUCCAGAGCCGGGAGUCAGGCUCUAGCCGCCCGAAACACCCGC
ocu-miR-12092-5p	ocu-mir-12092	UGGAGUUCCGGGUAGUCCAGAGC	NC_013690.1	23	331	293	314	281	213	184	283	254	208	336	294	317	282	214	185	286	257	209	312.667	226	248.333	315.667	227	250.667	-0.332350972	0.008486514	0.004072158	-0.468304187	8.06E-09	2.16E-09	-0.135953216	0.005530247	0.00264198	UGGAGUUCCGGGUAGUCCAGAGCCGGGAGUCAGGCUCUAGCCGCCCGAAACACCCGC
ocu-miR-12093-3p	ocu-mir-12093	UCAGCCCCUGGGGUAGUUCUGA	NW_003159357.1	22	916	792	824	994	342	672	906	673	740	919	795	828	1002	344	675	908	684	743	844	669.333	773	847.333	673.667	778.333	-0.126774585	0.888090979	0.837956811	-0.334518854	1.01E-10	2.45E-11	-0.207744269	5.62E-11	1.70E-11	AGAGCUACCUCUGGGACUGGUUUCAAACUCUUCUAGUCAGCCCCUGGGGUAGUUCUGA
ocu-miR-12093-5p	ocu-mir-12093	AGAGCUACCUCUGGGACUGGUU	NW_003159357.1	22	15	12	22	15	12	8	15	9	9	15	12	22	15	12	8	15	9	9	16.333	11.667	11	16.333	11.667	11	-0.570286282	0.261528742	0.171891874	-0.485356165	0.277870787	0.164580669	0.084930117	0.999083785	0.997061348	AGAGCUACCUCUGGGACUGGUUUCAAACUCUUCUAGUCAGCCCCUGGGGUAGUUCUGA
ocu-miR-12095-3p	ocu-mir-12095	AUUCCAUUGUUCUUGGCCAUU	NC_013682.1	21	13	23	18	3	9	23	10	10	25	13	23	18	3	9	23	10	10	25	18	11.667	15	18	11.667	15	-0.263034406	0.743859615	0.649377446	-0.625563266	0.116991686	0.060512941	-0.36252886	0.251211595	0.165779312	GGGCCAAGAACAAUAGAAACUGCAUUGCUUAGUUCCAAUUCCAUUGUUCUUGGCCAUU
ocu-miR-12095-5p	ocu-mir-12095	GGGCCAAGAACAAUAGAAACU	NC_013682.1	21	0	0	4	3	1	3	0	1	2	0	0	4	3	1	3	0	1	2	1.333	2.333	1	1.333	2.333	1	-0.41467678	0.852136267	0.795441717	0.807509527	0.491005411	0.336632513	1.222186307	0.333294513	0.233103753	GGGCCAAGAACAAUAGAAACUGCAUUGCUUAGUUCCAAUUCCAUUGUUCUUGGCCAUU
ocu-miR-122-3p	ocu-mir-122	AACGCCAUUAUCACACUAAAUA	NC_013677.1	22	0	28	8	5	2	4	8	3	26	0	28	8	5	2	4	8	3	26	12	3.667	12.333	12	3.667	12.333	0.039489372	0.707600337	0.613443841	-1.710362235	0.000744784	0.000270419	-1.749851607	0.000123442	5.27E-05	UGGAGUGUGACAAUGGUGUUUGUGUCCAAACUAUCAAACGCCAUUAUCACACUAAAUA
ocu-miR-122-5p	ocu-mir-122	UGGAGUGUGACAAUGGUGUUUG	NC_013677.1	22	54	1800	409	494	136	178	438	288	1245	54	1824	411	499	137	179	443	293	1256	754.333	269.333	657	763	271.667	664	-0.199308171	0.186754864	0.115215702	-1.485810535	5.65E-150	4.82E-151	-1.286502364	4.13E-127	5.01E-128	UGGAGUGUGACAAUGGUGUUUGUGUCCAAACUAUCAAACGCCAUUAUCACACUAAAUA
ocu-miR-124-3p	ocu-mir-124-2	UUAAGGCACGCGGUGAAUGCCAA	NC_013671.1	23	6	2	2	0	4	1	1	0	0	6	2	2	0	4	1	1	0	0	3.333	1.667	0.333	3.333	1.667	0.333	-3.323227235	0.010961475	0.005392338	-0.999567213	0.340598906	0.213133393	2.323660022	0.16667201	0.10121782	CGUGUUCACAGCGGACCUUGAUUUAAUGUCAUACAAUUAAGGCACGCGGUGAAUGCCAA
ocu-miR-124-5p	ocu-mir-124-2	CGUGUUCACAGCGGACCUUGAU	NC_013671.1	22	0	0	0	0	0	0	0	0	1	0	0	0	0	0	0	0	0	1	0	0	0.333	0	0	0.333	NA	NA	NA	NA	NA	NA	NA	NA	NA	CGUGUUCACAGCGGACCUUGAUUUAAUGUCAUACAAUUAAGGCACGCGGUGAAUGCCAA
ocu-miR-1249-3p	ocu-mir-1249	ACGCCCUUCCCCCCCUUCUUCA	NW_003159588.1	22	28	36	52	22	42	41	54	46	71	28	36	52	22	42	42	54	46	71	38.667	35	57	38.667	35.333	57	0.559859083	0.000142544	5.81E-05	-0.143747914	0.782080495	0.659929992	-0.703606997	2.49E-05	1.01E-05	AGGAGGGAGGAGAUGGGCCAAGUUCCCUCUGCCUGGAACGCCCUUCCCCCCCUUCUUCA
ocu-miR-1249-5p	ocu-mir-1249	AGGAGGGAGGAGAUGGGCCAAGUUCC	NW_003159588.1	26	0	0	0	0	0	1	0	0	0	0	0	0	0	0	1	0	0	0	0	0.333	0	0	0.333	0	NA	NA	NA	NA	NA	NA	NA	NA	NA	AGGAGGGAGGAGAUGGGCCAAGUUCCCUCUGCCUGGAACGCCCUUCCCCCCCUUCUUCA
ocu-miR-125b-2-3p	ocu-mir-125b-2	ACAAGUCAGGCUCUUGGGACCU	NC_013682.1	22	331	275	260	288	238	202	296	98	238	332	276	262	290	238	202	297	98	239	288.667	242.667	210.667	290	243.333	211.333	-0.45444185	3.47E-05	1.36E-05	-0.250428259	0.009631729	0.003946469	0.204013591	0.210581181	0.133851196	UCCCUGAGACCCUAACUUGUGAGGUAUUUUAGUAACAUCACAAGUCAGGCUCUUGGGACCU
ocu-miR-125b-3p	ocu-mir-125b-1	ACGGGUUAGGCUCUUGGGAGCU	NC_013669.1	22	223	121	38	189	237	125	300	200	209	225	122	39	191	237	125	303	203	210	127.333	183.667	236.333	128.667	184.333	238.667	0.892214731	6.35E-30	1.40E-30	0.528486076	1.07E-08	2.91E-09	-0.363728656	4.98E-08	1.67E-08	UCCCUGAGACCCUAACUUGUGAUGUUUACCGUUUAAAUCCACGGGUUAGGCUCUUGGGAGCU
ocu-miR-125b-5p	ocu-mir-125b-2	UCCCUGAGACCCUAACUUGUGA	NC_013682.1	22	7447	9567	13746	9151	11848	10160	13558	9065	14790	7790	10156	15059	9689	13019	10869	14892	9662	16306	10253.333	10386.333	12471	11001.667	11192.333	13620	0.282484198	0	0	0.01859343	1.86E-09	4.72E-10	-0.263890768	1.76E-265	1.74E-266	UCCCUGAGACCCUAACUUGUGAGGUAUUUUAGUAACAUCACAAGUCAGGCUCUUGGGACCU
ocu-miR-1264-3p	ocu-mir-1264	CAAGUCUUAUUUGAGCACCUGU	NC_013690.1	22	0	1	0	0	0	0	0	0	0	0	1	0	0	0	0	0	0	0	0.333	0	0	0.333	0	0	NA	NA	NA	NA	NA	NA	NA	NA	NA	AGGUCCUCAAUAAGUAUUUGUUGAAAGAAUAAAUGAACCAACAAGUCUUAUUUGAGCACCUGU
ocu-miR-1264-5p	ocu-mir-1264	AGGUCCUCAAUAAGUAUUUGUU	NC_013690.1	22	0	0	0	0	0	0	0	1	0	0	0	0	0	0	0	0	1	0	0	0	0.333	0	0	0.333	NA	NA	NA	NA	NA	NA	NA	NA	NA	AGGUCCUCAAUAAGUAUUUGUUGAAAGAAUAAAUGAACCAACAAGUCUUAUUUGAGCACCUGU
ocu-miR-127-3p	ocu-mir-127	UCGGAUCCGUCUGAGCUUGGCU	NW_003159676.1	22	11407	11083	10485	8489	8966	7750	9486	13471	8702	12369	11931	11290	8977	9603	8192	10137	14747	9241	10991.667	8401.667	10553	11863.333	8924	11375	-0.058757017	3.56E-10	1.16E-10	-0.387662692	5.38E-217	3.38E-218	-0.328905675	6.13E-302	5.71E-303	CUGAAGCUCAGAGGGCUCUGAUUCAGAAAGAUCAUCGGAUCCGUCUGAGCUUGGCU
ocu-miR-127-5p	ocu-mir-127	CUGAAGCUCAGAGGGCUCUGAUU	NW_003159676.1	23	13	8	6	10	9	6	8	7	5	13	8	6	10	9	6	8	7	5	9	8.333	6.667	9	8.333	6.667	-0.432887274	0.604524377	0.475331667	-0.111089021	0.937020137	0.86859676	0.321798253	0.68124413	0.584711561	CUGAAGCUCAGAGGGCUCUGAUUCAGAAAGAUCAUCGGAUCCGUCUGAGCUUGGCU
ocu-miR-1277-3p	ocu-mir-1277	UACGUAGAUAUAUAUGUAUUUU	NC_013690.1	22	35	31	38	37	21	25	20	20	30	35	32	38	37	21	25	20	20	31	34.667	27.667	23.333	35	27.667	23.667	-0.571191183	0.085433257	0.048228451	-0.325396777	0.276571509	0.16325012	0.245794406	0.650175729	0.550148694	UAUAUAUAUAUAUGUACGUAUGUAUAUAUAAAUGUAUACGUAGAUAUAUAUGUAUUUU
ocu-miR-1277-5p	ocu-mir-1277	UAUAUAUAUAUAUGUACGUAUG	NC_013690.1	22	129	179	135	150	108	127	173	150	196	129	179	135	150	108	127	173	150	196	147.667	128.333	173	147.667	128.333	173	0.228424583	0.000274909	0.000113622	-0.202455257	0.20635791	0.116364095	-0.43087984	2.40E-07	8.36E-08	UAUAUAUAUAUAUGUACGUAUGUAUAUAUAAAUGUAUACGUAGAUAUAUAUGUAUUUU
ocu-miR-128a-3p	ocu-mir-128a	UCACAGUGAACCGGUCUCUUU	NC_013682.1	21	3036	6	3678	51	2926	3043	112	91	62	3111	6	3769	51	3010	3116	112	92	62	2240	2006.667	88.333	2295.333	2059	88.667	-4.664402412	0	0	-0.158697506	2.90E-05	9.34E-06	4.505704906	0	0	CGGGGCCGUAGCACUGUCUGAGAGGUUUACAUUUCUCACAGUGAACCGGUCUCUUU
ocu-miR-128a-5p	ocu-mir-128a	CGGGGCCGUAGCACUGUCUGAGA	NC_013675.1	23	1	2	2	2	3	1	0	1	2	1	2	2	2	3	1	0	1	2	1.667	2	1	1.667	2	1	-0.737254104	0.668526655	0.558678021	0.262745896	0.825253991	0.723980428	1	0.472295773	0.356133959	CGGGGCCGUAGCACUGUCUGAGAGGUUUACAUUUCUCACAGUGAACCGGUCUCUUU
ocu-miR-128b-3p	ocu-mir-128b	UCACAGUGAACCGGUCUCUUU	NC_013682.1	21	86	3193	88	2279	36	54	4241	4584	3699	87	3266	89	2325	36	55	4365	4741	3810	1122.333	789.667	4174.667	1147.333	805.333	4305.333	1.895160331	0	0	-0.507184485	9.44E-34	1.46E-34	-2.402344816	0	0	GGGGGCCGAUACACUGUACGAGAGUGAGUAGCAGGUCUCACAGUGAACCGGUCUCUUU
ocu-miR-128b-5p	ocu-mir-128b	GGGGGCCGAUACACUGUACGAGA	NC_013682.1	23	4	0	1	2	0	2	0	2	4	4	0	1	2	0	2	0	2	4	1.667	1.333	2	1.667	1.333	2	0.262745896	0.742425839	0.651119436	-0.322577324	0.865179733	0.773923453	-0.58532322	0.589348192	0.466467901	GGGGGCCGAUACACUGUACGAGAGUGAGUAGCAGGUCUCACAGUGAACCGGUCUCUUU
ocu-miR-129-2-3p	ocu-mir-129-2	AAGCCCUUACCCCAAAAAGCAU	NC_013669.1	22	1	2	1	1	5	0	5	5	3	1	2	1	1	5	0	5	5	3	1.333	2	4.333	1.333	2	4.333	1.700689456	0.030058814	0.015877841	0.58532322	0.641488377	0.494453516	-1.115366237	0.134877643	0.079998278	CUUUUUGCGGUCUGGGCUUGCUGUACAUAACUCAAUAGCCGGAAGCCCUUACCCCAAAAAGCAU
ocu-miR-129-3p	ocu-mir-129-1	AAGCCCUUACCCCAAAAAGUAU	NC_013675.1	22	0	1	1	0	0	0	0	0	1	0	1	1	0	0	0	0	0	1	0.667	0	0.333	0.667	0	0.333	-1.002164584	0.710424868	0.612311756	NA	NA	NA	NA	NA	NA	CUUUUUGCGGUCUGGGCUUGCUGUUCCUCUCAGCAGUAGUCAGGAAGCCCUUACCCCAAAAAGUAU
ocu-miR-129-5p	ocu-mir-129-2	CUUUUUGCGGUCUGGGCUUGC	NC_013669.1	21	17	23	30	9	9	14	27	21	12	17	23	30	9	9	14	27	21	12	23.333	10.667	20	23.333	10.667	20	-0.222371811	0.802342413	0.71822587	-1.129217323	0.000706966	0.000255253	-0.906845512	0.002751977	0.001270143	CUUUUUGCGGUCUGGGCUUGCUGUACAUAACUCAAUAGCCGGAAGCCCUUACCCCAAAAAGCAU
ocu-miR-1296-3p	ocu-mir-1296	AGUGGGGCUUCGACCCUAACC	NC_013686.1	21	0	2	0	0	0	0	0	1	5	0	2	0	0	0	0	0	1	5	0.667	0	2	0.667	0	2	1.584241333	0.18953385	0.117312282	NA	NA	NA	-3.671140111	0.034123989	0.017856379	UUAGGGCCCUGGCUCCAUCUCCUUUAGGAAAACCUUCUGUGGGGAGUGGGGCUUCGACCCUAACC
ocu-miR-1296-5p	ocu-mir-1296	UUAGGGCCCUGGCUCCAUCUCC	NC_013686.1	22	1457	1341	582	1555	668	1202	2227	1839	1866	1471	1352	587	1580	673	1222	2273	1869	1890	1126.667	1141.667	1977.333	1136.667	1158.333	2010.667	0.811494681	7.78E-217	7.84E-218	0.019080736	0.078225577	0.038240089	-0.792413945	3.85E-187	4.13E-188	UUAGGGCCCUGGCUCCAUCUCCUUUAGGAAAACCUUCUGUGGGGAGUGGGGCUUCGACCCUAACC
ocu-miR-1298-5p	ocu-mir-1298	UUCAUUCGGCUGUCCAGAUGUA	NC_013690.1	22	2	0	7	3	7	5	3	6	2	2	0	7	3	7	5	3	6	2	3	5	3.667	3	5	3.667	0.289637765	0.626576249	0.515409495	0.736965594	0.313637489	0.191490638	0.447327829	0.646655508	0.525571227	UUCAUUCGGCUGUCCAGAUGUAUCCAAGUACCCAGUUAUUUGGCAAUAAAUACAUCUGGGCAACUGAUUGAACU
ocu-miR-1307-3p	ocu-mir-1307	ACUCGGCGUGGCGUCGGUCGUGG	NC_013686.1	23	229	170	233	236	194	166	206	293	221	230	170	233	238	194	166	206	295	222	210.667	198.667	240	211	199.333	241	0.188070065	9.66E-05	3.84E-05	-0.08461209	0.77294056	0.650649761	-0.272682155	1.53E-05	6.01E-06	UCGACCGGACCUCGACCGGCUCGUCUGUGUUGCCAAUCGACUCGGCGUGGCGUCGGUCGUGG
ocu-miR-1307-5p	ocu-mir-1307	UCGACCGGACCUCGACCGGCUCG	NC_013686.1	23	8	5	1	4	2	2	5	4	13	8	5	1	4	2	2	5	4	13	4.667	2.667	7.333	4.667	2.667	7.333	0.651908072	0.178039833	0.107685383	-0.807277642	0.351718126	0.224015196	-1.459185714	0.011804587	0.005782814	UCGACCGGACCUCGACCGGCUCGUCUGUGUUGCCAAUCGACUCGGCGUGGCGUCGGUCGUGG
ocu-miR-130a-3p	ocu-mir-130a	CAGUGCAAUGUCAAAAGGGCAU	NC_013669.1	22	29816	21458	25326	28153	28730	24396	29297	29343	22758	36746	24853	30271	34570	36576	28943	36075	36092	26545	25533.333	27093	27132.667	30623.333	33363	32904	0.087648991	5.04E-276	4.87E-277	0.085538279	1.38E-143	1.26E-144	-0.002110712	5.19E-24	1.20E-24	GCUCUUUUCACAUUGUGCUACUGUCUGCGCCUAUCACGAGCAGUGCAAUGUCAAAAGGGCAU
ocu-miR-130a-5p	ocu-mir-130a	GCUCUUUUCACAUUGUGCUACU	NC_013669.1	22	22	16	18	39	10	16	14	17	20	22	16	18	39	10	17	14	17	20	18.667	21.667	17	18.667	22	17	-0.134955342	0.990729947	0.988732508	0.215009324	0.426857549	0.281396964	0.349964666	0.394501003	0.28589344	GCUCUUUUCACAUUGUGCUACUGUCUGCGCCUAUCACGAGCAGUGCAAUGUCAAAAGGGCAU
ocu-miR-130b-3p	ocu-mir-130b	CAGUGCAAUGAUGAAAGGGCAU	NC_013689.1	22	55	36	69	43	86	37	65	24	94	55	36	69	44	90	37	65	25	94	53.333	55.333	61	53.333	57	61.333	0.19378076	0.059284524	0.032630393	0.053111662	0.522200023	0.374967156	-0.140669098	0.310041923	0.210251102	ACUCUUUCCCUGUUGCACUACUGUGGACCACUGGGAAGCAGUGCAAUGAUGAAAGGGCAU
ocu-miR-130b-5p	ocu-mir-130b	ACUCUUUCCCUGUUGCACUACU	NC_013689.1	22	248	333	190	284	108	124	165	237	253	251	339	193	287	108	125	168	241	253	257	172	218.333	261	173.333	220.667	-0.235238156	0.225161091	0.143449405	-0.579359794	5.95E-11	1.41E-11	-0.344121638	6.91E-07	2.48E-07	ACUCUUUCCCUGUUGCACUACUGUGGACCACUGGGAAGCAGUGCAAUGAUGAAAGGGCAU
ocu-miR-133a-3p	ocu-mir-133a	UUUGGUCCCCUUCAACCAGCUGU	NC_013677.1	23	587	751	472	552	666	456	873	674	810	592	756	473	555	669	460	880	678	814	603.333	558	785.667	607	561.333	790.667	0.38096347	1.00E-29	2.23E-30	-0.112689372	0.276938106	0.162904768	-0.493652843	2.34E-36	4.55E-37	AGCUGGUAAAAUGGAACCAAAUCGCCUCUUCAAUGGAUUUGGUCCCCUUCAACCAGCUGU
ocu-miR-133a-5p	ocu-mir-133a	AGCUGGUAAAAUGGAACCAAAUC	NC_013677.1	23	0	0	0	0	0	0	1	0	0	0	0	0	0	0	0	1	0	0	0	0	0.333	0	0	0.333	NA	NA	NA	NA	NA	NA	NA	NA	NA	AGCUGGUAAAAUGGAACCAAAUCGCCUCUUCAAUGGAUUUGGUCCCCUUCAACCAGCUGU
ocu-miR-133b-3p	ocu-mir-133b	UUUGGUCCCCUUCAACCAGCUA	NC_013680.1	22	0	3	0	1	4	1	2	0	4	0	3	0	1	4	1	2	0	4	1	2	2	1	2	2	1	0.36468668	0.253295486	1	0.436130924	0.291491155	0	0.962385472	0.917578051	GCUGGUCAAACGGAACCAAGUCCGUCUUCCUGAGAGGUUUGGUCCCCUUCAACCAGCUA
ocu-miR-133b-5p	ocu-mir-133b	GCUGGUCAAACGGAACCAAGUC	NC_013680.1	22	0	0	0	1	0	0	0	0	0	0	0	0	1	0	0	0	0	0	0	0.333	0	0	0.333	0	NA	NA	NA	NA	NA	NA	NA	NA	NA	GCUGGUCAAACGGAACCAAGUCCGUCUUCCUGAGAGGUUUGGUCCCCUUCAACCAGCUA
ocu-miR-134-3p	ocu-mir-134	UGUGGGCCACCUAGUCACCAA	NW_003159676.1	21	1	1	2	1	1	0	0	1	1	1	1	2	1	1	0	0	1	1	1.333	0.667	0.667	1.333	0.667	0.667	-0.998918114	0.605382573	0.4735654	-0.998918114	0.579033547	0.431045257	0	0.97708077	0.952357066	UGUGACUGGUUGACCAGAGGGCGUGCGCUGUGUUCACCCUGUGGGCCACCUAGUCACCAA
ocu-miR-134-5p	ocu-mir-134	UGUGACUGGUUGACCAGAGGGC	NW_003159676.1	22	16	13	16	24	20	8	20	32	16	16	13	17	24	20	8	21	34	16	15	17.333	22.667	15.333	17.333	23.667	0.595630961	0.010208326	0.005001257	0.208558877	0.591198045	0.447295884	-0.387072083	0.071852833	0.040726302	UGUGACUGGUUGACCAGAGGGCGUGCGCUGUGUUCACCCUGUGGGCCACCUAGUCACCAA
ocu-miR-1343-3p	ocu-mir-1343	CUCCUGGGGCCCGCACUCUCGU	NC_013669.1	22	618	393	358	567	448	503	675	887	689	624	394	359	573	449	504	680	901	695	456.333	506	750.333	459	508.667	758.667	0.717444023	5.34E-69	8.29E-70	0.149050398	0.000858158	0.000315064	-0.568393625	5.71E-44	1.02E-44	UGGGGAGCGGCCCCCGGGCGGGCCUCUGCUCUGGCCCCUCCUGGGGCCCGCACUCUCGU
ocu-miR-1343-5p	ocu-mir-1343	UGGGGAGCGGCCCCCGGGCGG	NC_013669.1	21	15	6	13	16	11	9	7	7	8	15	6	13	16	11	9	7	7	8	11.333	12	7.333	11.333	12	7.333	-0.628054368	0.301504957	0.202421675	0.082504593	0.818367229	0.712128887	0.710558961	0.170291361	0.104449965	UGGGGAGCGGCCCCCGGGCGGGCCUCUGCUCUGGCCCCUCCUGGGGCCCGCACUCUCGU
ocu-miR-135a-3p	ocu-mir-135a-1	AUAUAGGGAUUGGAGCCGUGGC	NC_013677.1	22	1	0	0	0	0	0	0	1	0	1	0	0	0	0	0	0	1	0	0.333	0	0.333	0.333	0	0.333	0	0.964336781	0.948782962	NA	NA	NA	NA	NA	NA	UAUGGCUUUUUAUUCCUAUGUGAUUCUACUGCUCACUCAUAUAGGGAUUGGAGCCGUGGC
ocu-miR-135a-5p	ocu-mir-135a-2	UAUGGCUUUUUAUUCCUAUGUGA	NC_013672.1	23	113	24	52	56	48	55	25	17	58	113	24	53	56	48	55	25	17	58	63	53	33.333	63.333	53	33.333	-0.918400661	1.22E-05	4.71E-06	-0.249359469	0.284725348	0.17037318	0.669041193	0.002864969	0.001333892	UAUGGCUUUUUAUUCCUAUGUGAUAGUAAUAAAGUCUCAUGUAGGGAUGGAAGCCAUGAA
ocu-miR-135b-3p	ocu-mir-135b	AUGUAGGGCUAAAAGCCAUGGG	NC_013684.1	22	6	4	3	11	6	11	3	15	10	6	4	3	11	6	11	3	15	10	4.333	9.333	9.333	4.333	9.333	9.333	1.106974659	0.015833898	0.008012718	1.106974659	0.030356957	0.013669867	0	0.887803153	0.823104948	UAUGGCUUUUCAUUCCUAUGUGAUUGCUCCUCCAAACUCAUGUAGGGCUAAAAGCCAUGGG
ocu-miR-135b-5p	ocu-mir-135b	UAUGGCUUUUCAUUCCUAUGUGA	NC_013684.1	23	3639	3679	3477	4184	3059	3440	2891	3540	6370	3736	3775	3614	4346	3137	3539	2935	3674	6635	3598.333	3561	4267	3708.333	3674	4414.667	0.245893407	4.59E-94	6.29E-95	-0.015046268	0.190905943	0.105327417	-0.260939675	4.72E-79	7.07E-80	UAUGGCUUUUCAUUCCUAUGUGAUUGCUCCUCCAAACUCAUGUAGGGCUAAAAGCCAUGGG
ocu-miR-136-3p	ocu-mir-136	CAUCAUCGUCUCAAAUGAGUCU	NW_003159676.1	22	581	923	393	711	415	638	601	824	625	585	934	395	718	415	644	602	837	630	632.333	588	683.333	638	592.333	689.667	0.111904288	2.84E-07	1.02E-07	-0.104868357	0.311356322	0.189466322	-0.216772645	1.70E-10	5.31E-11	ACUCCAUUUGUUUUGAUGAUGGAUUCUUAGGCUCCAUCAUCGUCUCAAAUGAGUCU
ocu-miR-136-5p	ocu-mir-136	ACUCCAUUUGUUUUGAUGAUGGA	NW_003159676.1	23	25	48	31	49	29	30	141	44	93	25	48	31	49	30	31	141	44	93	34.667	36	92.667	34.667	36.667	92.667	1.418492672	1.57E-22	3.84E-23	0.054433912	0.670843256	0.523883678	-1.36405876	1.06E-19	2.70E-20	ACUCCAUUUGUUUUGAUGAUGGAUUCUUAGGCUCCAUCAUCGUCUCAAAUGAGUCU
ocu-miR-137-3p	ocu-mir-137	UUAUUGCUUAAGAAUACGCGUAGU	NC_013681.1	24	3	6	0	3	0	2	2	1	2	3	6	0	3	0	2	2	1	2	3	1.667	1.667	3	1.667	1.667	-0.847708396	0.488546263	0.362469808	-0.847708396	0.455825301	0.307890112	0	0.964773178	0.924737044	ACGGGUAUUCUUGGGUGGAUAAUACGGAUUACGUUGUUAUUGCUUAAGAAUACGCGUAGU
ocu-miR-138-2-3p	ocu-mir-138-2	GCUAUUUCACGACACCAGGGU	NC_013673.1	21	1	1	1	2	0	0	0	2	1	1	1	1	2	0	0	0	2	1	1	0.667	1	1	0.667	1	0	0.941791654	0.911411278	-0.584241333	0.794658408	0.678602819	-0.584241333	0.694454715	0.606593541	AGCUGGUGUUGUGAAUCAGGCCGACGAGCAGCGCAUCCUCUUACCCGGCUAUUUCACGACACCAGGGU
ocu-miR-138-3p	ocu-mir-138-1	GCUACUUCACAACACCAGGGU	NC_013677.1	21	249	315	360	568	350	230	463	313	452	249	315	361	572	350	231	466	316	453	308	382.667	409.333	308.333	384.333	411.667	0.410344629	5.69E-18	1.56E-18	0.313159142	3.85E-08	1.11E-08	-0.097185487	0.003606149	0.001700876	AGCUGGUGUUGUGAAUCAGGCCGUUGCCACUCCGAGAACGGCUACUUCACAACACCAGGGU
ocu-miR-138-5p	ocu-mir-138-2	AGCUGGUGUUGUGAAUCAGGCCG	NC_013673.1	23	11758	10673	11138	10963	9545	11216	15577	12488	10805	12697	11437	11960	11813	10314	12122	17446	13724	11601	11189.667	10574.667	12956.667	12031.333	11416.333	14257	0.211527541	1.30E-291	1.21E-292	-0.08155487	0.01089273	0.004507337	-0.293082411	0	0	AGCUGGUGUUGUGAAUCAGGCCGACGAGCAGCGCAUCCUCUUACCCGGCUAUUUCACGACACCAGGGU
ocu-miR-139-3p	ocu-mir-139	UGGAGACGCGGCCCUGUUGGAGU	NC_013669.1	23	55	69	43	76	67	49	97	50	49	55	70	44	78	67	49	98	50	50	55.667	64	65.333	56.333	64.667	66	0.230989552	0.032284816	0.017118763	0.201249569	0.193893752	0.10776245	-0.029739983	0.548492285	0.427468684	UCUACAGUGCACGUGUCUCCAGUGUGGCUUGGAGGCUGGAGACGCGGCCCUGUUGGAGU
ocu-miR-139-5p	ocu-mir-139	UCUACAGUGCACGUGUCUCCAGU	NC_013669.1	23	430	766	400	573	539	533	754	402	506	440	775	404	579	540	544	767	410	511	532	548.333	554	539.667	554.333	562.667	0.058459731	0.000331414	0.000137644	0.043626055	0.179057328	0.097337452	-0.014833675	0.056115385	0.030670352	UCUACAGUGCACGUGUCUCCAGUGUGGCUUGGAGGCUGGAGACGCGGCCCUGUUGGAGU
ocu-miR-140-3p	ocu-mir-140	ACCACAGGGUAGAACCACGGAC	NC_013673.1	22	1442	1228	1177	842	1310	1398	1441	1275	1542	1454	1235	1182	847	1326	1410	1452	1288	1560	1282.333	1183.333	1419.333	1290.333	1194.333	1433.333	0.146442156	3.13E-18	8.52E-19	-0.115914836	0.091297898	0.045926731	-0.262356993	3.26E-26	7.31E-27	CAGUGGUUUUACCCUAUGGUAGGUUACGUCAUGCUGUUCUACCACAGGGUAGAACCACGGAC
ocu-miR-140-5p	ocu-mir-140	CAGUGGUUUUACCCUAUGGUAG	NC_013673.1	22	8741	8710	8524	10563	9673	9705	10673	9132	12017	9304	9242	9034	11388	10513	10508	11520	9785	13024	8658.333	9980.333	10607.333	9193.333	10803	11443	0.292900772	0	0	0.204998665	1.61E-121	1.66E-122	-0.087902107	3.96E-51	6.58E-52	CAGUGGUUUUACCCUAUGGUAGGUUACGUCAUGCUGUUCUACCACAGGGUAGAACCACGGAC
ocu-miR-141-3p	ocu-mir-141	UAACACUGUCUGGUAAAGAUGGC	NC_013676.1	23	2024	2440	1761	2509	2095	1805	1948	2336	2409	2075	2492	1783	2565	2144	1840	1989	2426	2467	2075	2136.333	2231	2116.667	2183	2294	0.104579177	2.74E-22	6.74E-23	0.042025208	0.001158602	0.000437119	-0.06255397	7.40E-10	2.35E-10	CAUCUUCCAGCACAGUGUUGGAUGGUCUACUUGUGAAGCUCCUAACACUGUCUGGUAAAGAUGGC
ocu-miR-141-5p	ocu-mir-141	CAUCUUCCAGCACAGUGUUGGA	NC_013676.1	22	274	138	140	344	238	193	224	228	284	274	138	140	346	240	193	224	229	284	184	258.333	245.333	184	259.667	245.667	0.415035539	3.65E-11	1.15E-11	0.489526182	4.44E-11	1.04E-11	0.074490643	0.968404078	0.933118099	CAUCUUCCAGCACAGUGUUGGAUGGUCUACUUGUGAAGCUCCUAACACUGUCUGGUAAAGAUGGC
ocu-miR-142-3p	ocu-mir-142	UAGUGUUUCCUACUUUAUGGA	NC_013687.1	21	215	123	276	431	155	234	242	334	607	215	124	278	431	155	234	244	335	611	204.667	273.333	394.333	205.667	273.333	396.667	0.946135944	2.63E-53	4.50E-54	0.417381145	9.92E-09	2.68E-09	-0.528754799	3.05E-21	7.53E-22	CAUAAAGUAGAAAGCACUACUAACAGCACUGGAGGGUGUAGUGUUUCCUACUUUAUGGA
ocu-miR-142-5p	ocu-mir-142	CAUAAAGUAGAAAGCACUACU	NC_013687.1	21	1805	1040	2149	3076	2610	2511	2275	2099	3427	1833	1046	2181	3142	2677	2560	2316	2135	3500	1664.667	2732.333	2600.333	1686.667	2793	2650.333	0.643462778	1.96E-204	2.05E-205	0.714899712	7.08E-204	4.74E-205	0.071436934	0.727610277	0.640709455	CAUAAAGUAGAAAGCACUACUAACAGCACUGGAGGGUGUAGUGUUUCCUACUUUAUGGA
ocu-miR-143-3p	ocu-mir-143	UGAGAUGAAGCACUGUAGCUC	NC_013671.1	21	144674	149858	129127	138114	112845	132572	147128	145461	142000	824961	979733	519545	695559	594272	585018	955135	844846	755303	141219.667	127843.667	144863	774746.333	624949.667	851761.333	0.036748138	0	0	-0.143560324	0	0	-0.180308462	0	0	GGUGCAGUGCUGCAUCUCUGGUCAGUUGGGAGUCUGAGAUGAAGCACUGUAGCUC
ocu-miR-143-5p	ocu-mir-143	GGUGCAGUGCUGCAUCUCUGG	NC_013671.1	21	45	90	8	34	43	10	44	39	83	45	91	8	34	43	10	44	39	83	47.667	29	55.333	48	29	55.333	0.215149315	0.072121022	0.04042267	-0.71693793	0.001076317	0.000403892	-0.932087245	1.31E-07	4.44E-08	GGUGCAGUGCUGCAUCUCUGGUCAGUUGGGAGUCUGAGAUGAAGCACUGUAGCUC
ocu-miR-144-3p	ocu-mir-144	UACAGUAUAGAUGAUGUACUA	NC_013687.1	21	43	53	82	27	71	66	84	37	60	43	53	82	27	71	66	84	37	60	59.333	54.667	60.333	59.333	54.667	60.333	0.02411259	0.431824231	0.308197133	-0.118164524	0.761944885	0.638302713	-0.142277115	0.220527075	0.141512313	GGAUAUCAUCAUAUACUGUAAGUUUGAGAUGAGACACUACAGUAUAGAUGAUGUACUA
ocu-miR-144-5p	ocu-mir-144	GGAUAUCAUCAUAUACUGUAAGU	NC_013687.1	23	102	129	231	113	262	182	159	99	201	102	129	232	114	266	189	160	100	204	154	185.667	153	154.333	189.667	154.667	-0.009398698	0.241585197	0.156835551	0.269787066	0.000406952	0.000144456	0.279185764	0.038792851	0.020731402	GGAUAUCAUCAUAUACUGUAAGUUUGAGAUGAGACACUACAGUAUAGAUGAUGUACUA
ocu-miR-145-3p	ocu-mir-145	GGAUUCCUGGAAAUACUGUUCUU	NC_013671.1	23	16	9	5	6	6	12	12	16	12	17	9	5	6	6	12	12	16	13	10	8	13.333	10.333	8	13.667	0.415001431	0.189519038	0.117685209	-0.321928095	0.55174777	0.406256472	-0.736929526	0.034782405	0.018376938	GUCCAGUUUUCCCAGGAAUCCCUUAGAUGCUAAGAUGGGGAUUCCUGGAAAUACUGUUCUU
ocu-miR-145-5p	ocu-mir-145	GUCCAGUUUUCCCAGGAAUCCCU	NC_013671.1	23	16828	16044	14191	10174	9375	9407	14105	13469	18670	18837	18058	15648	10956	10162	10110	15630	14814	21134	15687.667	9652	15414.667	17514.333	10409.333	17192.667	-0.025327094	7.96E-31	1.72E-31	-0.700730996	0	0	-0.675403903	0	0	GUCCAGUUUUCCCAGGAAUCCCUUAGAUGCUAAGAUGGGGAUUCCUGGAAAUACUGUUCUU
ocu-miR-146a-3p	ocu-mir-146a	ACCUGUGAAAUUUAGUUCUUCAG	NC_013671.1	23	0	0	0	0	1	0	0	0	0	0	0	0	0	1	0	0	0	0	0	0.333	0	0	0.333	0	NA	NA	NA	NA	NA	NA	NA	NA	NA	UGAGAACUGAAUUCCAUGGGUUGUGUCAGUGUCAGACCUGUGAAAUUUAGUUCUUCAG
ocu-miR-146a-5p	ocu-mir-146a	UGAGAACUGAAUUCCAUGGGUUG	NC_013671.1	23	14743	6029	14437	12170	17814	14487	15862	28655	22779	16294	6303	15930	13274	20660	15971	17707	35121	26623	11736.333	14823.667	22432	12842.333	16635	26483.667	0.934576544	0	0	0.336920667	0	0	-0.597655876	0	0	UGAGAACUGAAUUCCAUGGGUUGUGUCAGUGUCAGACCUGUGAAAUUUAGUUCUUCAG
ocu-miR-146b-3p	ocu-mir-146b	GCCCUGGGGACUCAGUUCUGGU	NC_013686.1	22	1	0	0	0	0	0	0	0	0	1	0	0	0	0	0	0	0	0	0.333	0	0	0.333	0	0	NA	NA	NA	NA	NA	NA	NA	NA	NA	UGAGAACUGAAUUCCAUAGGCCGUGAGCUCUAGCAAAUGCCCUGGGGACUCAGUUCUGGU
ocu-miR-146b-5p	ocu-mir-146b	UGAGAACUGAAUUCCAUAGGCCGU	NC_013686.1	24	1128	889	1431	1183	612	1095	493	856	833	1150	899	1458	1205	618	1116	497	876	842	1149.333	963.333	727.333	1169	979.667	738.333	-0.660108916	2.00E-42	3.76E-43	-0.254690362	1.95E-08	5.37E-09	0.405418553	5.80E-15	1.59E-15	UGAGAACUGAAUUCCAUAGGCCGUGAGCUCUAGCAAAUGCCCUGGGGACUCAGUUCUGGU
ocu-miR-147-3p	ocu-mir-147	GUGUGCGGAAAUGCUUCUGCU	NC_013685.1	21	4	0	4	2	2	0	3	10	1	4	0	4	2	2	0	3	10	1	2.667	1.333	4.667	2.667	1.333	4.667	0.807277642	0.21299731	0.134411609	-1.000541044	0.407713958	0.265468926	-1.807818687	0.021856089	0.011105017	UGGAAACAUUUCUGCACAGACUAGAUUAUGGAUGGCAGUGUGCGGAAAUGCUUCUGCU
ocu-miR-147-5p	ocu-mir-147	UGGAAACAUUUCUGCACAGAC	NC_013685.1	21	1	1	0	0	0	0	0	0	0	1	1	0	0	0	0	0	0	0	0.667	0	0	0.667	0	0	NA	NA	NA	NA	NA	NA	NA	NA	NA	UGGAAACAUUUCUGCACAGACUAGAUUAUGGAUGGCAGUGUGCGGAAAUGCUUCUGCU
ocu-miR-148a-3p	ocu-mir-148a	UCAGUGCACUACAGAACUUUGU	NC_013678.1	22	1236	1327	1711	1958	1694	1353	1342	1500	2308	1247	1339	1738	1987	1710	1370	1354	1525	2336	1424.667	1668.333	1716.667	1441.333	1689	1738.333	0.268985467	3.53E-41	6.75E-42	0.227782535	2.53E-19	4.51E-20	-0.041202932	1.79E-05	7.14E-06	AAAGUUCUGAGACACUCCGACUCUGAGUACGAUAGAAGUCAGUGCACUACAGAACUUUGU
ocu-miR-148a-5p	ocu-mir-148a	AAAGUUCUGAGACACUCCGACU	NC_013678.1	22	33	26	26	31	34	30	27	38	55	33	26	26	31	34	30	28	38	55	28.333	31.667	40	28.333	31.667	40.333	0.497516632	0.003383812	0.001562284	0.160496831	0.491811122	0.340177673	-0.337019801	0.050458109	0.027169751	AAAGUUCUGAGACACUCCGACUCUGAGUACGAUAGAAGUCAGUGCACUACAGAACUUUGU
ocu-miR-148b-3p	ocu-mir-148b	UCAGUGCAUCACAGAACUUUGU	NC_013672.1	22	125	175	134	112	97	117	136	152	198	129	175	137	112	97	118	139	157	200	144.667	108.667	162	147	109	165.333	0.163257947	0.003136745	0.001435567	-0.412821977	0.000616191	0.000221229	-0.576079924	4.57E-11	1.37E-11	GAAGUUCUGUUAUACACUCAGGCUGUGGCUCUCUGAAAGUCAGUGCAUCACAGAACUUUGU
ocu-miR-148b-5p	ocu-mir-148b	GAAGUUCUGUUAUACACUCAGGCU	NC_013672.1	24	5	5	7	19	13	4	14	11	15	5	5	7	20	13	4	14	12	15	5.667	12	13.333	5.667	12.333	13.667	1.234344324	0.000975943	0.000415169	1.082377298	0.010154305	0.004181184	-0.151967026	0.596723695	0.473513539	GAAGUUCUGUUAUACACUCAGGCUGUGGCUCUCUGAAAGUCAGUGCAUCACAGAACUUUGU
ocu-miR-150-3p	ocu-mir-150	CUGGUACAGGCAUGGGGGGCA	NW_003159782.1	21	296	57	282	539	436	313	83	200	122	297	57	284	542	438	313	83	200	122	211.667	429.333	135	212.667	431	135	-0.648836956	1.91E-08	6.61E-09	1.020300704	8.86E-55	1.17E-55	1.66913766	1.41E-96	1.89E-97	UCUCCCAACCCUCGUACCAGUGCCGCACCUCAGACCCUGGUACAGGCAUGGGGGGCA
ocu-miR-150-5p	ocu-mir-150	UCUCCCAACCCUCGUACCAGUG	NW_003159782.1	22	71627	66244	63981	70758	62137	58374	71517	87624	61742	126520	111615	106043	124744	114555	91027	128722	185227	100423	67284	63756.333	73627.667	114726	110108.667	138124	0.129984513	0	0	-0.077694822	0.000104977	3.51E-05	-0.207679334	0	0	UCUCCCAACCCUCGUACCAGUGCCGCACCUCAGACCCUGGUACAGGCAUGGGGGGCA
ocu-miR-151-3p	ocu-mir-151	CUAGACUGAAGCUCCUUGAGG	NW_003159576.1	21	670	675	882	996	1236	680	1364	779	1511	678	679	897	1012	1250	701	1378	793	1533	742.333	970.667	1218	751.333	987.667	1234.667	0.714375724	1.09E-109	1.40E-110	0.386909941	4.20E-27	6.72E-28	-0.327465783	4.94E-30	1.06E-30	UCGAGGAGCUCACAGUCUAGUAUGUCUCAUCCCCUACUAGACUGAAGCUCCUUGAGG
ocu-miR-151-5p	ocu-mir-151	UCGAGGAGCUCACAGUCUAGU	NW_003159576.1	21	32715	31095	32801	40930	30012	30584	42854	38602	36970	41264	38636	41757	55467	39154	38103	59393	51171	48269	32203.667	33842	39475.333	40552.333	44241.333	52944.333	0.29372646	0	0	0.071589856	1.54E-194	1.10E-195	-0.222136605	0	0	UCGAGGAGCUCACAGUCUAGUAUGUCUCAUCCCCUACUAGACUGAAGCUCCUUGAGG
ocu-miR-152-3p	ocu-mir-152	UCAGUGCAUGACAGAACUUGG	NC_013687.1	21	394	601	822	456	755	325	1023	482	1169	400	606	829	458	759	335	1036	488	1182	605.667	512	891.333	611.667	517.333	902	0.557439712	7.05E-57	1.18E-57	-0.242380998	0.00021283	7.38E-05	-0.79982071	1.19E-85	1.68E-86	AGGUUCUGUGAUACACUCCGACUCGGGCUCUGGAGCAGUCAGUGCAUGACAGAACUUGG
ocu-miR-152-5p	ocu-mir-152	AGGUUCUGUGAUACACUCCGACU	NC_013687.1	23	2	3	3	2	1	2	2	1	5	2	3	3	2	1	2	2	1	5	2.667	1.667	2.667	2.667	1.667	2.667	0	0.902214284	0.855830283	-0.677963721	0.579651793	0.435032786	-0.677963721	0.463936703	0.346074241	AGGUUCUGUGAUACACUCCGACUCGGGCUCUGGAGCAGUCAGUGCAUGACAGAACUUGG
ocu-miR-153-3p	ocu-mir-153	UUGCAUAGUCACAAAAGUGAUCA	NC_013681.1	23	152	118	119	160	89	90	77	140	259	152	118	119	161	89	91	77	143	259	129.667	113	158.667	129.667	113.667	159.667	0.29119074	2.86E-05	1.11E-05	-0.198488591	0.290510559	0.17442419	-0.489679331	4.03E-08	1.34E-08	GUCAUUUUUGUGAUGUUGCAGCUAGUAAUAUGAGCCCAGUUGCAUAGUCACAAAAGUGAUCA
ocu-miR-153-5p	ocu-mir-153	GUCAUUUUUGUGAUGUUGCAGCU	NC_013681.1	23	26	22	24	32	14	19	12	29	36	26	22	24	32	14	20	12	30	36	24	21.667	25.667	24	22	26	0.096880275	0.419863758	0.29542833	-0.147534993	0.837691312	0.742537735	-0.244415269	0.261644816	0.174253329	GUCAUUUUUGUGAUGUUGCAGCUAGUAAUAUGAGCCCAGUUGCAUAGUCACAAAAGUGAUCA
ocu-miR-154-3p	ocu-mir-154	AAUCAUACACGGUUGGCCUAUU	NW_003159676.1	22	1540	1637	1160	2022	907	1456	877	2027	1671	1559	1654	1168	2046	917	1472	889	2060	1686	1445.667	1461.667	1525	1460.333	1478.333	1545	0.077073968	9.09E-12	2.77E-12	0.015879396	0.085186966	0.041988707	-0.061194572	2.07E-06	7.59E-07	UAGGUUAUCCGUGUUGCCUUCGCUGUACUCGUGACGAAUCAUACACGGUUGGCCUAUU
ocu-miR-154-5p	ocu-mir-154	UAGGUUAUCCGUGUUGCCUUCG	NW_003159676.1	22	744	1100	551	752	637	642	737	946	631	746	1114	558	757	642	647	747	963	636	798.333	677	771.333	806	682	782	-0.049636813	0.065604734	0.03650586	-0.237834814	1.82E-05	5.74E-06	-0.188198001	2.42E-10	7.65E-11	UAGGUUAUCCGUGUUGCCUUCGCUGUACUCGUGACGAAUCAUACACGGUUGGCCUAUU
ocu-miR-155-3p	ocu-mir-155	CUCCUACAUGUUAGCAUUAACA	NC_013682.1	22	8	7	15	9	4	5	44	55	65	8	7	15	9	4	5	44	55	65	10	6	54.667	10	6	54.667	2.450670206	1.28E-25	2.89E-26	-0.736965594	0.185474731	0.10195467	-3.1876358	1.30E-31	2.73E-32	UUAAUGCUAAUCGUGAUAGGGGUUUUUACCUCCAACUGACUCCUACAUGUUAGCAUUAACA
ocu-miR-155-5p	ocu-mir-155	UUAAUGCUAAUCGUGAUAGGGGUU	NC_013682.1	24	7326	3594	7754	7888	8746	5921	15061	13134	21723	7751	3687	8180	8364	9443	6240	16773	14474	25125	6224.667	7518.333	16639.333	6539.333	8015.667	18790.667	1.418529038	0	0	0.272416157	3.94E-131	3.84E-132	-1.146112882	0	0	UUAAUGCUAAUCGUGAUAGGGGUUUUUACCUCCAACUGACUCCUACAUGUUAGCAUUAACA
ocu-miR-15a-3p	ocu-mir-15a	CAGGCCAUAUUGUGCUGCCUCA	NW_003159331.1	22	126	188	8	79	40	28	96	89	64	127	188	8	79	41	28	96	89	64	107.333	49	83	107.667	49.333	83	-0.370910466	0.077440805	0.043560453	-1.131240053	2.37E-14	4.66E-15	-0.760329587	4.00E-08	1.32E-08	UAGCAGCACAUAAUGGUUUGUGGAGUUUAAAAAGGUGCAGGCCAUAUUGUGCUGCCUCA
ocu-miR-15a-5p	ocu-mir-15a	UAGCAGCACAUAAUGGUUUGUG	NW_003159331.1	22	18938	24037	22055	22357	21159	20487	24007	23525	24076	21488	28423	25769	26145	25206	23602	28520	27835	28323	21676.667	21334.333	23869.333	25226.667	24984.333	28226	0.139015307	0	0	-0.022965939	9.56E-05	3.18E-05	-0.161981246	5.67E-288	5.40E-289	UAGCAGCACAUAAUGGUUUGUGGAGUUUAAAAAGGUGCAGGCCAUAUUGUGCUGCCUCA
ocu-miR-15b-3p	ocu-mir-15b	CGAAUCAUAAUUUGCUGCUCUA	NC_013682.1	22	195	201	193	183	137	176	151	186	163	195	201	193	184	137	176	151	186	163	196.333	165.333	166.667	196.333	165.667	166.667	-0.236334204	0.334745664	0.228787863	-0.247927973	0.047912712	0.022449973	-0.011593768	0.411613118	0.299127752	UAGCAGCACAUCAUGGUUUACAUAAUAUAGUCAAGAUGCGAAUCAUAAUUUGCUGCUCUA
ocu-miR-15b-5p	ocu-mir-15b	UAGCAGCACAUCAUGGUUUACA	NC_013682.1	22	10825	11979	13476	9338	9125	10225	8389	12332	11540	11683	13004	14731	9945	9817	10965	8875	13427	12388	12093.333	9562.667	10753.667	13139.333	10242.333	11563.333	-0.169383213	1.31E-06	4.81E-07	-0.338726972	5.30E-181	3.98E-182	-0.16934376	1.16E-117	1.45E-118	UAGCAGCACAUCAUGGUUUACAUAAUAUAGUCAAGAUGCGAAUCAUAAUUUGCUGCUCUA
ocu-miR-16a-3p	ocu-mir-16a	CCAGUAUUAACUGUGCUGCUGAA	NW_003159331.1	23	0	1	3	0	0	0	1	0	1	0	1	3	0	0	0	1	0	1	1.333	0	0.667	1.333	0	0.667	-0.998918114	0.605382573	0.4735654	NA	NA	NA	NA	NA	NA	UAGCAGCACGUAAAUACUGGCGUUAAGAUUCUAAAAUUAUCUCCAGUAUUAACUGUGCUGCUGAA
ocu-miR-16a-5p	ocu-mir-16a	UAGCAGCACGUAAAUACUGGCG	NW_003159331.1	22	13046	14611	16558	12919	14377	12147	20826	13182	18760	14343	16183	18523	14146	16078	13258	24058	14485	21298	14738.333	13147.667	17589.333	16349.667	14494	19947	0.25512742	0	0	-0.164766534	2.93E-41	4.10E-42	-0.419893954	0	0	UAGCAGCACGUAAAUACUGGCGUUAAGAUUCUAAAAUUAUCUCCAGUAUUAACUGUGCUGCUGAA
ocu-miR-16b-3p	ocu-mir-16b	ACCAAUAUUAUUGUGCUGCUUUA	NC_013682.1	23	1	2	1	3	2	2	3	5	2	1	2	1	3	2	2	3	5	2	1.333	2.333	3.333	1.333	2.333	3.333	1.322144537	0.125569421	0.073164441	0.807509527	0.491005411	0.336632513	-0.51463501	0.512568024	0.394283096	UAGCAGCACGUAAAUAUUGGCGUAGUGAAAUAAAUAUUAAACACCAAUAUUAUUGUGCUGCUUUA
ocu-miR-16b-5p	ocu-mir-16b	UAGCAGCACGUAAAUAUUGGCGU	NC_013682.1	23	56985	49690	59758	51743	55305	51567	59432	56146	52755	88109	71907	95909	77093	94621	76758	94872	86569	78431	55477.667	52871.667	56111	85308.333	82824	86624	0.016376505	0	0	-0.069412305	0.726373815	0.590823326	-0.08578881	4.24E-306	3.87E-307	UAGCAGCACGUAAAUAUUGGCGUAGUGAAAUAAAUAUUAAACACCAAUAUUAUUGUGCUGCUUUA
ocu-miR-17-3p	ocu-mir-17	ACUGCAGUGAAGGCACUUGUAG	NC_013676.1	22	45	41	38	41	40	43	58	44	58	45	41	38	41	40	43	58	44	58	41.333	41.333	53.333	41.333	41.333	53.333	0.367734402	0.007779263	0.003701423	0	0.887806762	0.806769634	-0.367734402	0.016467281	0.008266975	CAAAGUGCUUACAGUGCAGGUAGUGAUAUGUGCAUCUACUGCAGUGAAGGCACUUGUAG
ocu-miR-17-5p	ocu-mir-17	CAAAGUGCUUACAGUGCAGGUAG	NC_013676.1	23	1025	874	1243	1107	1406	877	1091	1681	1448	1031	879	1254	1121	1422	893	1100	1708	1460	1047.333	1130	1406.667	1054.667	1145.333	1422.667	0.425560619	4.74E-62	7.74E-63	0.109602552	1.30E-05	4.02E-06	-0.315958067	4.82E-33	9.86E-34	CAAAGUGCUUACAGUGCAGGUAGUGAUAUGUGCAUCUACUGCAGUGAAGGCACUUGUAG
ocu-miR-181a-2-3p	ocu-mir-181a-2	ACCACCGACCGUUGACUGUACC	NW_003159325.1	22	277	299	290	346	200	291	518	441	170	278	299	293	348	200	293	519	447	170	288.667	279	376.333	290	280.333	378.667	0.382603612	5.27E-15	1.51E-15	-0.049141068	1	0.953164086	-0.43174468	5.79E-15	1.59E-15	AACAUUCAACGCUGUCGGUGAGUUUGGGAUUUGAAAAAACCACCGACCGUUGACUGUACC
ocu-miR-181a-3p	ocu-mir-181a-1	ACCAUCGACCGUUGAUUGUACC	NC_013684.1	22	520	682	576	520	363	511	604	779	580	522	689	580	522	363	513	606	792	585	592.667	464.667	654.333	597	466	661	0.142803302	9.60E-09	3.29E-09	-0.351024539	4.22E-09	1.09E-09	-0.493827842	1.58E-31	3.36E-32	AACAUUCAACGCUGUCGGUGAGUUUGGAAUUAAAAUCAAAACCAUCGACCGUUGAUUGUACC
ocu-miR-181a-5p	ocu-mir-181a-2	AACAUUCAACGCUGUCGGUGAGUUU	NW_003159325.1	25	26152	17676	17213	17286	17871	21370	15894	20396	17144	31606	19885	19498	19533	20720	24997	17813	23647	19247	20347	18842.333	17811.333	23663	21750	20235.667	-0.192020605	4.52E-32	9.57E-33	-0.11083849	4.77E-22	8.13E-23	0.081182114	0.050331437	0.027203428	AACAUUCAACGCUGUCGGUGAGUUUGGGAUUUGAAAAAACCACCGACCGUUGACUGUACC
ocu-miR-181b-2-3p	ocu-mir-181b-2	CUCACUGAUCAAUGAAUGCAA	NW_003159325.1	21	1	1	2	1	2	0	2	1	1	1	1	2	1	2	0	2	1	1	1.333	1	1.333	1.333	1	1.333	0	0.93353724	0.897776741	-0.41467678	0.834582926	0.735550266	-0.41467678	0.732722601	0.647436063	AACAUUCAUUGCUGUCGGUGGGUUUGAGUGCAAAUCAACUCACUGAUCAAUGAAUGCAA
ocu-miR-181b-3p	ocu-mir-181b-1	CUCACUGAACAAUGAAUGCAA	NC_013684.1	21	4	4	1	3	1	4	4	0	1	4	4	1	3	1	4	4	0	1	3	2.667	1.667	3	2.667	1.667	-0.847708396	0.488546263	0.362469808	-0.169744676	0.931947139	0.858223126	0.677963721	0.589697708	0.465550822	AACAUUCAUUGCUGUCGGUGGGUUGAACUGUGUGGACAAGCUCACUGAACAAUGAAUGCAA
ocu-miR-181b-5p	ocu-mir-181b-2	AACAUUCAUUGCUGUCGGUGGGUU	NW_003159325.1	24	36672	21287	25048	24173	26238	22295	23496	24064	21724	47864	24632	29974	28922	32409	26309	27767	29250	25271	27669	24235.333	23094.667	34156.667	29213.333	27429.333	-0.260710759	9.19E-167	1.00E-167	-0.191158598	3.51E-163	2.85E-164	0.069552161	0.623524075	0.498566821	AACAUUCAUUGCUGUCGGUGGGUUUGAGUGCAAAUCAACUCACUGAUCAAUGAAUGCAA
ocu-miR-181c-3p	ocu-mir-181c	ACCAUCGACCGUUGAGUGGACC	NW_003160314.1	22	364	344	234	325	187	246	427	420	267	366	346	234	326	187	246	431	427	267	314	252.667	371.333	315.333	253	375	0.241948973	5.86E-09	1.96E-09	-0.313527308	0.000280705	9.85E-05	-0.555476281	7.95E-22	1.93E-22	AACAUUCAACCUGUCGGUGAGUUUGGAAGGCUCAGGCAAACCAUCGACCGUUGAGUGGACC
ocu-miR-181c-5p	ocu-mir-181c	AACAUUCAACCUGUCGGUGAGUUU	NW_003160314.1	24	7991	5202	4702	5007	3552	4899	5424	5632	4682	8494	5400	4860	5192	3660	5096	5642	5901	4852	5965	4486	5246	6251.333	4649.333	5465	-0.18530433	0.00010738	4.33E-05	-0.411092517	1.31E-124	1.31E-125	-0.225788187	8.15E-82	1.19E-82	AACAUUCAACCUGUCGGUGAGUUUGGAAGGCUCAGGCAAACCAUCGACCGUUGAGUGGACC
ocu-miR-181d-3p	ocu-mir-181d	CCCACGGGCAGGUGAAUGUCAU	NW_003160314.1	22	1	3	0	2	3	2	3	2	1	1	3	0	2	3	2	3	2	1	1.333	2.333	2	1.333	2.333	2	0.58532322	0.566068948	0.437105659	0.807509527	0.491005411	0.336632513	0.222186307	0.922928196	0.86501165	AACAUUCAUUGUUGUCGGUGGGUUGUGAGGACACAGGCCAGACCCACGGGCAGGUGAAUGUCAU
ocu-miR-181d-5p	ocu-mir-181d	AACAUUCAUUGUUGUCGGUGGGUU	NW_003160314.1	24	7438	3819	4110	4725	4347	3882	5099	4671	4394	7923	3923	4276	4933	4514	4086	5346	4970	4540	5122.333	4318	4721.333	5374	4511	4952	-0.117606804	0.55938026	0.427429674	-0.246437801	2.25E-34	3.42E-35	-0.128830998	2.69E-37	5.18E-38	AACAUUCAUUGUUGUCGGUGGGUUGUGAGGACACAGGCCAGACCCACGGGCAGGUGAAUGUCAU
ocu-miR-182-3p	ocu-mir-182	UGGUUCUAGACUUGCCAACUA	NC_013675.1	21	0	1	0	1	0	0	0	0	1	0	1	0	1	0	0	0	0	1	0.333	0.333	0.333	0.333	0.333	0.333	0	0.964336781	0.948782962	0	0.993559992	0.982475652	0	0.981198071	0.96630134	UUUGGCAAUGGUAGAACUCACACUGGUGAGGUAUGGGAUCCGGUGGUUCUAGACUUGCCAACUA
ocu-miR-182-5p	ocu-mir-182	UUUGGCAAUGGUAGAACUCACACU	NC_013675.1	24	885	295	621	732	743	678	181	771	635	901	297	632	733	749	686	181	779	640	600.333	717.667	529	610	722.667	533.333	-0.182495252	0.301188792	0.202816646	0.257551609	9.77E-10	2.46E-10	0.440046861	3.25E-13	9.34E-14	UUUGGCAAUGGUAGAACUCACACUGGUGAGGUAUGGGAUCCGGUGGUUCUAGACUUGCCAACUA
ocu-miR-183-3p	ocu-mir-183	UGAAUUACCGAAGGGCCAUAAA	NC_013675.1	22	3	2	2	2	2	1	1	8	3	3	2	2	2	2	1	1	8	3	2.333	1.667	4	2.333	1.667	4	0.777813693	0.267407497	0.177373118	-0.484932203	0.731410161	0.599370598	-1.262745896	0.112394352	0.065639212	UAUGGCACUGGUAGAAUUCACUGUGAACAGUCUCGGUCAGUGAAUUACCGAAGGGCCAUAAA
ocu-miR-183-5p	ocu-mir-183	UAUGGCACUGGUAGAAUUCACU	NC_013675.1	22	604	148	336	523	448	453	166	607	352	610	148	338	525	454	458	167	613	353	362.667	474.667	375	365.333	479	377.667	0.048245119	0.007189758	0.003406438	0.388270277	1.88E-13	3.90E-14	0.340025158	1.75E-05	6.93E-06	UAUGGCACUGGUAGAAUUCACUGUGAACAGUCUCGGUCAGUGAAUUACCGAAGGGCCAUAAA
ocu-miR-184-3p	ocu-mir-184	UGGACGGAGAACUGAUAAGGGU	NW_003159372.1	22	88	10	186	114	34	53	38	88	164	88	10	187	114	34	53	38	88	165	94.667	67	96.667	95	67	97	0.030161865	0.270808909	0.180175282	-0.498700508	0.001313368	0.000500838	-0.528862374	5.99E-06	2.28E-06	CCCUUAUCACUUUUCCAGCCCAGCUUUGUGACUCUGACUGUUGGACGGAGAACUGAUAAGGGU
ocu-miR-185-3p	ocu-mir-185	AGGGGCUGGCUUUCCUCUGGU	NW_003159452.1	21	57	86	24	45	77	30	51	55	111	57	86	24	45	77	30	51	55	111	55.667	50.667	72.333	55.667	50.667	72.333	0.377831653	0.00133452	0.000575781	-0.135775927	0.715881176	0.573576196	-0.513607579	0.000170268	7.41E-05	UGGAGAGAAAGGCAGUUCCUGAUGUUCCCCUCCCCAGGGGCUGGCUUUCCUCUGGU
ocu-miR-185-5p	ocu-mir-185	UGGAGAGAAAGGCAGUUCCUGA	NW_003159452.1	22	8459	5711	10680	6540	11170	9886	7427	8404	7690	8967	5892	11505	6851	12229	10601	7794	8897	8112	8283.333	9198.667	7840.333	8788	9893.667	8267.667	-0.079296457	0.001712189	0.000755987	0.151213424	3.37E-69	4.31E-70	0.230509881	1.42E-43	2.56E-44	UGGAGAGAAAGGCAGUUCCUGAUGUUCCCCUCCCCAGGGGCUGGCUUUCCUCUGGU
ocu-miR-186-3p	ocu-mir-186	GCCCAAAGGUGAAUUUUUUGGG	NC_013681.1	22	1	4	0	0	0	0	2	1	3	1	4	0	0	0	0	2	1	3	1.667	0	2	1.667	0	2	0.262745896	0.742425839	0.651119436	-3.277115502	0.087513453	0.043401702	-3.671140111	0.034123989	0.017856379	CAAAGAAUUCUCCUUUUGGGCUUGCUGGUUUUAUUUUAAGCCCAAAGGUGAAUUUUUUGGG
ocu-miR-186-5p	ocu-mir-186	CAAAGAAUUCUCCUUUUGGGCUU	NC_013681.1	23	1605	1094	1568	1350	2476	864	2456	1166	3180	1635	1109	1594	1364	2534	871	2515	1186	3253	1422.333	1563.333	2267.333	1446	1589.667	2318	0.672737022	2.27E-190	2.42E-191	0.136365843	7.46E-09	1.98E-09	-0.536371179	1.01E-120	1.25E-121	CAAAGAAUUCUCCUUUUGGGCUUGCUGGUUUUAUUUUAAGCCCAAAGGUGAAUUUUUUGGG
ocu-miR-187-3p	ocu-mir-187	UCGUGUCUUGUGUUGCAGCCGG	NC_013677.1	22	17	18	14	6	7	7	11	12	11	18	18	15	6	7	7	11	12	11	16.333	6.667	11.333	17	6.667	11.333	-0.527259993	0.23453627	0.150840867	-1.292680173	0.000816902	0.000298261	-0.765420181	0.059916594	0.032990513	GGCUACAACACAGGACCCGGGCGCUGCUCUGACCCCUCGUGUCUUGUGUUGCAGCCGG
ocu-miR-188-3p	ocu-mir-188	CUCCCACAUGCAGGGUUUGCA	NC_013690.1	21	14	30	2	24	18	8	34	23	26	14	30	2	24	18	8	34	23	26	15.333	16.667	27.667	15.333	16.667	27.667	0.85152622	0.000365143	0.000152388	0.120354451	0.716063906	0.575175064	-0.73117177	0.002802894	0.001299317	CAUCCCUUGCAUGGUGGAGGGUGAGCUUUAUGAAAACCCCUCCCACAUGCAGGGUUUGCA
ocu-miR-188-5p	ocu-mir-188	CAUCCCUUGCAUGGUGGAGGG	NC_013690.1	21	282	288	47	338	256	84	200	200	374	283	288	47	338	256	85	202	200	375	205.667	226	258	206	226.333	259	0.327060739	7.73E-09	2.60E-09	0.136012446	0.051512974	0.0242414	-0.191048293	0.000474631	0.000208492	CAUCCCUUGCAUGGUGGAGGGUGAGCUUUAUGAAAACCCCUCCCACAUGCAGGGUUUGCA
ocu-miR-18a-3p	ocu-mir-18a	ACUGCCCUAAGUGCUCCUUCUGGC	NC_013676.1	24	1	0	1	0	0	1	0	1	2	1	0	1	0	0	1	0	1	2	0.667	0.333	1	0.667	0.333	1	0.584241333	0.686473712	0.582672243	-1.002164584	0.715566608	0.57767852	-1.586405918	0.391497751	0.280943224	UAAGGUGCAUCUAGUGCAGAUAGUGAAGUAGAUUAGCAUCUACUGCCCUAAGUGCUCCUUCUGGC
ocu-miR-18a-5p	ocu-mir-18a	UAAGGUGCAUCUAGUGCAGAUAG	NC_013676.1	23	467	421	589	461	456	480	322	380	504	475	421	596	468	462	491	329	386	507	492.333	465.667	402	497.333	473.667	407.333	-0.292438942	0.009559113	0.004663922	-0.080335796	0.759310332	0.633015307	0.212103146	0.036363012	0.019285646	UAAGGUGCAUCUAGUGCAGAUAGUGAAGUAGAUUAGCAUCUACUGCCCUAAGUGCUCCUUCUGGC
ocu-miR-18b-5p	ocu-mir-18b	UAAGGUGCAUCUAGUGCAGUUAG	NC_013690.1	23	64	46	79	63	56	79	52	62	56	64	46	79	63	56	80	52	62	56	63	66	56.667	63	66.333	56.667	-0.152843002	0.923094147	0.885872609	0.067114196	0.560161173	0.415860019	0.219957198	0.46506717	0.348329662	UAAGGUGCAUCUAGUGCAGUUAGUGAAGCAACUUCGAAUCUACUGCCCUAAAUGCCCCUUCUGGC
ocu-miR-190a-3p	ocu-mir-190a	ACUAUAUAUCAAACAUAUUCCU	NC_013685.1	22	36	28	34	56	33	32	69	35	98	36	28	34	56	33	32	69	35	98	32.667	40.333	67.333	32.667	40.333	67.333	1.043479775	2.72E-11	8.39E-12	0.304126749	0.139223165	0.074271181	-0.739353027	1.16E-06	4.19E-07	UGAUAUGUUUGAUAUAUUAGGUUGUUAUUUAAUCCAACUAUAUAUCAAACAUAUUCCU
ocu-miR-190a-5p	ocu-mir-190a	UGAUAUGUUUGAUAUAUUAGGUUG	NC_013685.1	24	612	571	542	708	541	670	652	500	920	614	573	544	710	541	672	658	504	927	575	639.667	690.667	577	641	696.333	0.264428337	2.86E-17	7.91E-18	0.153759101	0.000114031	3.86E-05	-0.110669236	1.62E-05	6.38E-06	UGAUAUGUUUGAUAUAUUAGGUUGUUAUUUAAUCCAACUAUAUAUCAAACAUAUUCCU
ocu-miR-190b-3p	ocu-mir-190b	ACUAAAUGUCAAACAUAUUCUU	NC_013681.1	22	7	24	13	25	0	6	11	4	15	7	24	13	25	0	6	11	4	15	14.667	10.333	10	14.667	10.333	10	-0.552573811	0.31500303	0.212754062	-0.505314636	0.285433112	0.170217718	0.047259175	0.965025957	0.916188611	UGAUAUGUUUGAUAUUGGGUUGUUUAAUUAGGAACCAACUAAAUGUCAAACAUAUUCUU
ocu-miR-190b-5p	ocu-mir-190b	UGAUAUGUUUGAUAUUGGGUUG	NC_013681.1	22	270	435	242	546	20	200	336	219	225	270	438	243	549	21	200	336	220	227	315.667	255.333	260	317	256.667	261	-0.279891825	0.057140791	0.031335272	-0.30602344	0.000547463	0.000195443	-0.026131615	0.207945496	0.13175494	UGAUAUGUUUGAUAUUGGGUUGUUUAAUUAGGAACCAACUAAAUGUCAAACAUAUUCUU
ocu-miR-191-3p	ocu-mir-191	GCUGCGCUUGGAUUUCGUUCCC	NC_013677.1	22	196	175	150	260	152	178	212	334	182	198	175	150	260	152	178	212	335	182	173.667	196.667	242.667	174.333	196.667	243	0.482654291	3.52E-13	1.05E-13	0.179431258	0.026276421	0.01151259	-0.303223032	2.43E-06	8.94E-07	CGGCUGGACAGCGGGCAACGGAAUCCCAAAAGCAGCUGUUGUCUCCAGAGCAUUCCAGCUGCGCUUGGAUUUCGUUCCCUGCUUUCCUGCCU
ocu-miR-191-5p	ocu-mir-191	CAACGGAAUCCCAAAAGCAGCUG	NC_013677.1	23	99349	83197	92591	90392	80850	89428	98939	103293	93082	244742	166484	210897	201626	198913	197254	244560	270783	210717	91712.333	86890	98438	207374.333	199264.333	242020	0.102099593	0	0	-0.077925603	2.75E-06	8.27E-07	-0.180025197	0	0	CGGCUGGACAGCGGGCAACGGAAUCCCAAAAGCAGCUGUUGUCUCCAGAGCAUUCCAGCUGCGCUUGGAUUUCGUUCCCUGCUUUCCUGCCU
ocu-miR-1911-3p	ocu-mir-1911	CACCAGGCAUUGUGGUCUCUGC	NC_013690.1	22	0	0	0	0	1	0	0	0	0	0	0	0	0	1	0	0	0	0	0	0.333	0	0	0.333	0	NA	NA	NA	NA	NA	NA	NA	NA	NA	UGAGUACCACCAUGUCUGUUGGACAUGCACAGUCUCCCACCAGGCAUUGUGGUCUCUGC
ocu-miR-1911-5p	ocu-mir-1911	UGAGUACCACCAUGUCUGUUGGA	NC_013690.1	23	0	1	5	2	3	4	1	0	1	0	1	5	2	3	4	1	0	1	2	3	0.667	2	3	0.667	-1.584241333	0.276462047	0.184493826	0.584962501	0.550718783	0.402706129	2.169203834	0.063765611	0.03536797	UGAGUACCACCAUGUCUGUUGGACAUGCACAGUCUCCCACCAGGCAUUGUGGUCUCUGC
ocu-miR-193a-3p	ocu-mir-193a	AACUGGCCUACAAAGUCCCAGU	NC_013687.1	22	157	129	193	121	71	100	381	134	343	157	129	193	121	71	100	382	134	344	159.667	97.333	286	159.667	97.333	286.667	0.84094898	4.11E-33	8.61E-34	-0.714065239	8.98E-10	2.24E-10	-1.555014219	5.25E-72	8.19E-73	UGGGUCUUUGCGGGCGAGAUGAGGGUGUCGGUUCAACUGGCCUACAAAGUCCCAGU
ocu-miR-193a-5p	ocu-mir-193a	UGGGUCUUUGCGGGCGAGAUGA	NC_013687.1	22	373	390	522	474	332	372	408	555	540	375	392	526	478	333	374	411	562	542	428.333	392.667	501	431	395	505	0.226077773	1.29E-10	4.19E-11	-0.125426473	0.276918187	0.162331351	-0.351504245	9.52E-15	2.64E-15	UGGGUCUUUGCGGGCGAGAUGAGGGUGUCGGUUCAACUGGCCUACAAAGUCCCAGU
ocu-miR-193b-3p	ocu-mir-193b	AACUGGCCCACAAAGUCCCGCU	NC_013674.1	22	2513	2251	2293	2479	1654	1550	2663	2268	3842	2563	2293	2326	2535	1673	1578	2706	2306	3932	2352.333	1894.333	2924.333	2394	1928.667	2981.333	0.314015299	4.12E-85	5.81E-86	-0.312402344	4.78E-25	7.85E-26	-0.626417643	4.80E-193	5.05E-194	CGGGGUUUUGAGGGCGAGAUGAGUUUAUGUUUUAUCCAACUGGCCCACAAAGUCCCGCU
ocu-miR-193b-5p	ocu-mir-193b	CGGGGUUUUGAGGGCGAGAUGA	NC_013674.1	22	41	17	47	47	19	41	17	44	28	41	17	47	47	19	41	17	44	28	35	35.667	29.667	35	35.667	29.667	-0.238495877	0.705101418	0.604169562	0.027234952	0.821157464	0.716222535	0.265730829	0.501219693	0.384538995	CGGGGUUUUGAGGGCGAGAUGAGUUUAUGUUUUAUCCAACUGGCCCACAAAGUCCCGCU
ocu-miR-194-5p	ocu-mir-194	UGUAACAGCAACUCCAUGUGGAC	NC_013684.1	23	5	3	4	2	8	1	9	1	5	5	3	4	2	8	1	9	1	5	4	3.667	5	4	3.667	5	0.321928095	0.547926096	0.415915675	-0.125399734	0.95740363	0.893317789	-0.447327829	0.463964433	0.348442924	UGUAACAGCAACUCCAUGUGGACUAUGUACCAAUUUCCAGUGGAGAUGCUGUUACUUU
ocu-miR-195-3p	ocu-mir-195	CCAAUAUUGGCUGUGCUGCUCCA	NC_013687.1	23	84	76	57	71	78	70	86	99	48	84	76	57	72	79	70	86	102	48	72.333	73	77.667	72.333	73.667	78.667	0.102647752	0.109157175	0.062941436	0.013242476	0.735517646	0.605720414	-0.089405277	0.268838431	0.180132633	UAGCAGCACAGAAAUAUUGGCACCGGGAGGCGAGUCUGCCAAUAUUGGCUGUGCUGCUCCAGGC
ocu-miR-195-5p	ocu-mir-195	UAGCAGCACAGAAAUAUUGGCA	NC_013687.1	22	8115	9826	12813	8076	25652	8276	15814	11578	16651	8552	10438	13952	8513	31865	8745	17500	12468	18518	10251.333	14001.333	14681	10980.667	16374.333	16162	0.518138723	0	0	0.449752668	0	0	-0.068386055	9.79E-13	2.87E-13	UAGCAGCACAGAAAUAUUGGCACCGGGAGGCGAGUCUGCCAAUAUUGGCUGUGCUGCUCCAGGC
ocu-miR-196a-2-5p	ocu-mir-196a-2	UAGGUAGUUUCAUGUUGUUGGGA	NC_013672.1	23	14	20	10	6	31	24	6	9	7	14	20	10	6	31	24	6	9	7	14.667	20.333	7.333	14.667	20.333	7.333	-1.000098367	0.032793151	0.017454419	0.47124928	0.131641958	0.068624712	1.471347647	9.35E-05	3.96E-05	UAGGUAGUUUCAUGUUGUUGGGAUUGAGUUUUGAACUCGGCAACAAGAAACUGCCUGAG
ocu-miR-196a-3p	ocu-mir-196a-1	CAACGACAUGGAACCACCUGAC	NC_013687.1	22	0	0	0	0	1	1	1	0	0	0	0	0	0	1	1	1	0	0	0	0.667	0.333	0	0.667	0.333	NA	NA	NA	NA	NA	NA	1.002164584	0.686635707	0.594203978	UAGGUAGUUUCAUGUUGUUGGGCCUGGGUCUCUGAACACAACGACAUGGAACCACCUGAC
ocu-miR-196a-5p	ocu-mir-196a-1	UAGGUAGUUUCAUGUUGUUGGG	NC_013687.1	22	146	350	114	128	153	153	124	113	124	146	351	115	128	153	154	124	113	124	203.333	144.667	120.333	204	145	120.333	-0.756812037	6.38E-11	2.03E-11	-0.491108511	2.08E-06	6.20E-07	0.265703526	0.126246733	0.074368015	UAGGUAGUUUCAUGUUGUUGGGCCUGGGUCUCUGAACACAACGACAUGGAACCACCUGAC
ocu-miR-196b-3p	ocu-mir-196b	UCGACAGCACGACACUGCCUUCA	NC_013678.1	23	0	0	1	0	0	0	0	0	0	0	0	1	0	0	0	0	0	0	0.333	0	0	0.333	0	0	NA	NA	NA	NA	NA	NA	NA	NA	NA	UAGGUAGUUUCCUGUUGUUGGGAUCCACCUUUCUCUCGACAGCACGACACUGCCUUCA
ocu-miR-196b-5p	ocu-mir-196b	UAGGUAGUUUCCUGUUGUUGGGA	NC_013678.1	23	60	56	66	62	73	43	48	34	57	60	56	66	62	73	43	49	34	57	60.667	59.333	46.333	60.667	59.333	46.667	-0.388871873	0.200224519	0.125140324	-0.032077241	0.98936446	0.933173375	0.356794632	0.175235476	0.108901399	UAGGUAGUUUCCUGUUGUUGGGAUCCACCUUUCUCUCGACAGCACGACACUGCCUUCA
ocu-miR-197-3p	ocu-mir-197	UUCACCACCUUCUCCACCCAGC	NC_013681.1	22	212	184	208	211	216	145	237	269	320	215	184	209	211	216	145	240	272	321	201.333	190.667	275.333	202.667	190.667	277.667	0.451593874	6.56E-14	1.92E-14	-0.078528492	0.734939392	0.606734955	-0.530122366	2.11E-15	5.73E-16	UGGGUAGAGAGGGUAGUGGGAGGUAAGAGCUCUUCACCCUUCACCACCUUCUCCACCCAGC
ocu-miR-197-5p	ocu-mir-197	UGGGUAGAGAGGGUAGUGGGAGG	NC_013681.1	23	4	0	5	3	4	3	6	12	10	4	0	5	3	4	3	6	12	10	3	3.333	9.333	3	3.333	9.333	1.637378395	0.001280609	0.000549939	0.151858817	0.859650379	0.766361748	-1.485519578	0.003456762	0.001623419	UGGGUAGAGAGGGUAGUGGGAGGUAAGAGCUCUUCACCCUUCACCACCUUCUCCACCCAGC
ocu-miR-199a-3p	ocu-mir-199a-2	ACAGUAGUCUGCACAUUGGUUA	NC_013681.1	22	18431	21156	20879	19238	14739	18986	18256	21585	21746	20839	24365	24067	21952	16579	21568	20738	25066	25223	20155.333	17654.333	20529	23090.333	20033	23675.667	0.026501734	8.01E-104	1.07E-104	-0.191139304	1.19E-87	1.35E-88	-0.217641038	0	0	CCCAGUGUUCAGACUACCUGUUCAGGACAAUGCCGUUGUACAGUAGUCUGCACAUUGGUUA
ocu-miR-199a-5p	ocu-mir-199a-2	CCCAGUGUUCAGACUACCUGUUC	NC_013681.1	23	14647	17006	13497	13751	7735	13744	21740	17279	11353	16183	19105	14779	15160	8257	15091	25383	19407	12257	15050	11743.333	16790.667	16689	12836	19015.667	0.157896055	2.19E-286	2.07E-287	-0.357921554	6.79E-257	4.00E-258	-0.515817609	0	0	CCCAGUGUUCAGACUACCUGUUCAGGACAAUGCCGUUGUACAGUAGUCUGCACAUUGGUUA
ocu-miR-19a-3p	ocu-mir-19a	UGUGCAAAUCUAUGCAAAACUGA	NC_013676.1	23	50	50	81	45	67	60	63	57	108	50	50	81	46	67	61	63	57	110	60.333	57.333	76	60.333	58	76.667	0.333052098	0.001897931	0.000841824	-0.073581549	0.991372124	0.937077911	-0.406633647	0.001555262	0.000702072	AGUUUUGCAUAGUUGCACUACAAGAAGAAUGUAGUUGUGCAAAUCUAUGCAAAACUGA
ocu-miR-19a-5p	ocu-mir-19a	AGUUUUGCAUAGUUGCACUAC	NC_013676.1	21	2	0	0	0	0	0	0	0	0	2	0	0	0	0	0	0	0	0	0.667	0	0	0.667	0	0	NA	NA	NA	NA	NA	NA	NA	NA	NA	AGUUUUGCAUAGUUGCACUACAAGAAGAAUGUAGUUGUGCAAAUCUAUGCAAAACUGA
ocu-miR-19b-3p	ocu-mir-19b-2	UGUGCAAAUCCAUGCAAAACUGA	NC_013690.1	23	5959	5530	6494	5595	5385	6054	4360	6990	6519	6221	5720	6779	5844	5631	6357	4523	7356	6799	5994.333	5678	5956.333	6240	5944	6226	-0.009174819	3.74E-17	1.04E-17	-0.078216382	0.173474478	0.093598806	-0.069041564	1.59E-23	3.69E-24	AGUUUUGCAGGUUUGCAUUUCAGCGUAUACCUGUAUACAUGGCUGUGCAAAUCCAUGCAAAACUGA
ocu-miR-19b-5p	ocu-mir-19b-1	AGUUUUGCAGGUUUGCAUCCAGC	NC_013676.1	23	11	12	9	7	4	12	12	22	10	11	12	9	7	4	12	12	22	10	10.667	7.667	14.667	10.667	7.667	14.667	0.459419323	0.130216871	0.076134864	-0.476420403	0.412840636	0.270481796	-0.935839726	0.009701301	0.004713183	AGUUUUGCAGGUUUGCAUCCAGCUGUGUGAUAUUCUGCUGUGCAAAUCCAUGCAAAACUGA
ocu-miR-200c-3p	ocu-mir-200c	UAAUACUGCCGGGUAAUGAUGGA	NC_013676.1	23	53892	43607	55291	63402	52156	54017	49630	57939	60537	80482	59875	84409	104607	85470	81635	72845	90469	96438	50930	56525	56035.333	74922	90570.667	86584	0.137821086	0	0	0.15037337	0	0	0.012552284	2.02E-07	6.99E-08	CGUCUUACCCAGCAGUGUUUGGGUGCUGGUUGGGAGUCUCUAAUACUGCCGGGUAAUGAUGGA
ocu-miR-200c-5p	ocu-mir-200c	CGUCUUACCCAGCAGUGUUUGG	NC_013676.1	22	98	96	110	132	87	71	112	178	131	99	96	112	132	87	74	112	181	132	101.333	96.667	140.333	102.333	97.667	141.667	0.469750229	6.29E-08	2.22E-08	-0.068008703	0.925313327	0.848360291	-0.537758931	2.99E-08	9.75E-09	CGUCUUACCCAGCAGUGUUUGGGUGCUGGUUGGGAGUCUCUAAUACUGCCGGGUAAUGAUGGA
ocu-miR-204-3p	ocu-mir-204	GCUGGGAAGGCAAAGGGACGU	NC_013669.1	21	192	13	146	164	225	217	199	183	233	192	13	146	165	225	219	199	183	234	117	202	205	117	203	205.333	0.80911538	9.03E-23	2.15E-23	0.787846763	4.70E-18	8.68E-19	-0.021268617	0.312088279	0.212902328	UUCCCUUUGUCAUCCUAUGCCUGAGAAUAUAUGAAGGAGGCUGGGAAGGCAAAGGGACGU
ocu-miR-204-5p	ocu-mir-204	UUCCCUUUGUCAUCCUAUGCCU	NC_013669.1	22	18639	13126	13383	16745	12354	13179	19679	15286	20347	21304	14405	14687	19023	13678	14520	22661	17206	23625	15049.333	14092.667	18437.333	16798.667	15740.333	21164	0.292930435	0	0	-0.094754883	3.59E-07	1.06E-07	-0.387685318	0	0	UUCCCUUUGUCAUCCUAUGCCUGAGAAUAUAUGAAGGAGGCUGGGAAGGCAAAGGGACGU
ocu-miR-205-3p	ocu-mir-205	GAUUUCAGUGGAGUGAAGUUCA	NC_013684.1	22	1	3	2	4	0	1	2	6	2	1	3	2	4	0	1	2	6	2	2	1.667	3.333	2	1.667	3.333	0.736821317	0.343531489	0.236177899	-0.262745896	0.884897665	0.802331149	-0.999567213	0.239792626	0.156787486	UCCUUCAUUCCACCGGAGUCUGUCUCAUACCCAACCAGAUUUCAGUGGAGUGAAGUUCA
ocu-miR-205-5p	ocu-mir-205	UCCUUCAUUCCACCGGAGUCUG	NC_013684.1	22	281	694	314	453	60	172	388	378	621	284	700	316	459	60	174	392	385	624	429.667	228.333	462.333	433.333	231	467	0.105713365	4.26E-05	1.67E-05	-0.912079596	5.74E-38	8.38E-39	-1.01779296	1.12E-63	1.80E-64	UCCUUCAUUCCACCGGAGUCUGUCUCAUACCCAACCAGAUUUCAGUGGAGUGAAGUUCA
ocu-miR-206-3p	ocu-mir-206	UGGAAUGUAAGGAAGUGUGUGG	NC_013680.1	22	487	344	322	937	888	507	450	36	601	492	345	323	941	894	507	453	36	606	384.333	777.333	362.333	386.667	780.667	365	-0.085040649	0.56155533	0.43135601	1.016175908	1.58E-97	1.74E-98	1.101216557	1.24E-86	1.73E-87	ACAUGCUUCUUUAUAUCCCCAUACGGAUUACUUUGCUAUGGAAUGUAAGGAAGUGUGUGG
ocu-miR-208a-3p	ocu-mir-208a	AUAAGACGAGCAAAAAGCUUGU	NC_013685.1	22	0	2	0	0	0	0	0	0	0	0	2	0	0	0	0	0	0	0	0.667	0	0	0.667	0	0	NA	NA	NA	NA	NA	NA	NA	NA	NA	GAGCUUUUAGCCCGGGUUAUACCUGAUGCUCACGUAUAAGACGAGCAAAAAGCUUGU
ocu-miR-208b-3p	ocu-mir-208b	AUAAGACGAACAAAAGGUUUGU	NC_013685.1	22	1	1	0	0	1	1	0	0	1	1	1	0	0	1	1	0	0	1	0.667	0.667	0.333	0.667	0.667	0.333	-1.002164584	0.710424868	0.612311756	0	1	0.975218821	1.002164584	0.686635707	0.594203978	AAGCUUUUUGCUCGCAUUAUGUUUCUCAUCCGAAUAUAAGACGAACAAAAGGUUUGU
ocu-miR-20a-3p	ocu-mir-20a	ACUGCAUUAUGAGCACUUAAAGU	NC_013676.1	23	43	24	27	33	59	43	52	27	68	44	24	27	33	59	44	53	27	68	31.333	45	49	31.667	45.333	49.333	0.645098841	9.71E-05	3.87E-05	0.522242093	0.008073703	0.003291713	-0.122856748	0.322837505	0.224156405	UAAAGUGCUUAUAGUGCAGGUAGUGUUUAGUUAUCUACUGCAUUAUGAGCACUUAAAGU
ocu-miR-20a-5p	ocu-mir-20a	UAAAGUGCUUAUAGUGCAGGUAG	NC_013676.1	23	2485	2003	2523	2231	2589	2294	2163	2241	3070	2531	2026	2588	2261	2642	2352	2205	2288	3130	2337	2371.333	2491.333	2381.667	2418.333	2541	0.092260136	1.27E-20	3.22E-21	0.021040537	0.012850051	0.005421523	-0.071219599	8.90E-11	2.70E-11	UAAAGUGCUUAUAGUGCAGGUAGUGUUUAGUUAUCUACUGCAUUAUGAGCACUUAAAGU
ocu-miR-20b-5p	ocu-mir-20b	CAAAGUGCUCAUAGUGCAGGUAGU	NC_013690.1	24	504	428	420	448	555	422	352	380	485	512	429	425	454	561	433	356	386	491	450.667	475	405.667	455.333	482.667	411	-0.151765865	0.833951473	0.766697322	0.075865701	0.038997049	0.017797842	0.227631566	0.017899003	0.009021967	CAAAGUGCUCAUAGUGCAGGUAGUUCUAGCAUCAUUCUACUGUAGUGUGAGCACUUCUAG
ocu-miR-21-3p	ocu-mir-21	CAACAGCAGUCGAUGGGCUGUC	NC_013687.1	22	372	139	35	430	234	254	995	2006	890	374	140	35	430	234	255	1001	2039	895	182	306	1297	183	306.333	1311.667	2.833168124	0	0	0.749593202	4.46E-24	7.42E-25	-2.083574922	0	0	UAGCUUAUCAGACUGAUGUUGACUGUUGAAUCUCAUGGCAACAGCAGUCGAUGGGCUGUC
ocu-miR-21-5p	ocu-mir-21	UAGCUUAUCAGACUGAUGUUGACU	NC_013687.1	24	6454	2794	6749	6405	5189	6285	4231	9653	9855	6829	2851	7140	6752	5390	6737	4398	10615	10564	5332.333	5959.667	7913	5606.667	6293	8525.667	0.569457879	0	0	0.160464843	1.11E-42	1.51E-43	-0.408993036	0	0	UAGCUUAUCAGACUGAUGUUGACUGUUGAAUCUCAUGGCAACAGCAGUCGAUGGGCUGUC
ocu-miR-211-3p	ocu-mir-211	GCAGGGACAGCAAAGGGGUGC	NC_013685.1	21	0	0	0	0	1	1	0	0	0	0	0	0	0	1	1	0	0	0	0	0.667	0	0	0.667	0	NA	NA	NA	NA	NA	NA	NA	NA	NA	UUCCCUUUGUCAUCCUUUGCCUAGGGUUCUGAGCAGGGCAGGGACAGCAAAGGGGUGC
ocu-miR-211-5p	ocu-mir-211	UUCCCUUUGUCAUCCUUUGCCU	NC_013685.1	22	424	238	285	324	157	183	185	601	348	439	242	286	324	157	184	189	618	352	315.667	221.333	378	322.333	221.667	386.333	0.259982786	1.17E-09	3.87E-10	-0.51218488	2.67E-11	6.17E-12	-0.772167666	2.57E-37	4.89E-38	UUCCCUUUGUCAUCCUUUGCCUAGGGUUCUGAGCAGGGCAGGGACAGCAAAGGGGUGC
ocu-miR-212-3p	ocu-mir-212	UAACAGUCUCCAGUCACGGCCA	NC_013687.1	22	26	18	18	13	16	20	79	126	103	26	18	18	13	16	20	79	126	103	20.667	16.333	102.667	20.667	16.333	102.667	2.312571645	2.51E-44	4.61E-45	-0.339539178	0.428841892	0.283574963	-2.652110824	2.66E-49	4.52E-50	ACCUUGGCUCUAGACUGCUUACUGCCCGGGCCGCCCUCAGUAACAGUCUCCAGUCACGGCCA
ocu-miR-212-5p	ocu-mir-212	ACCUUGGCUCUAGACUGCUUACU	NC_013687.1	23	17	17	20	14	17	6	28	34	50	17	18	20	14	18	6	28	34	50	18	12.333	37.333	18.333	12.667	37.333	1.052454539	1.35E-06	5.00E-07	-0.545473129	0.190281727	0.105368989	-1.597927667	2.30E-10	7.22E-11	ACCUUGGCUCUAGACUGCUUACUGCCCGGGCCGCCCUCAGUAACAGUCUCCAGUCACGGCCA
ocu-miR-214-3p	ocu-mir-214	ACAGCAGGCACAGACAGGCAGU	NC_013681.1	22	2180	1841	2704	3123	3434	1480	4460	494	3884	2218	1872	2762	3195	3520	1500	4587	498	3979	2241.667	2679	2946	2284	2738.333	3021.333	0.394185449	6.13E-119	7.66E-120	0.2571226	6.65E-38	9.85E-39	-0.137062849	1.23E-24	2.82E-25	UGCCUGUCUACACUUGCUGUGCAGAACAUCCGCUCACCUGUACAGCAGGCACAGACAGGCAGU
ocu-miR-214-5p	ocu-mir-214	UGCCUGUCUACACUUGCUGUGC	NC_013681.1	22	644	944	654	674	585	515	846	928	614	654	949	655	678	587	518	855	952	618	747.333	591.333	796	752.667	594.333	808.333	0.091017202	8.08E-08	2.87E-08	-0.337780438	3.30E-10	8.16E-11	-0.42879764	1.09E-31	2.28E-32	UGCCUGUCUACACUUGCUGUGCAGAACAUCCGCUCACCUGUACAGCAGGCACAGACAGGCAGU
ocu-miR-215-3p	ocu-mir-215	UCUGUCAUUUCUGUAGGCCAAUA	NC_013684.1	23	1	0	0	0	0	1	0	0	0	1	0	0	0	0	1	0	0	0	0.333	0.333	0	0.333	0.333	0	NA	NA	NA	0	0.993559992	0.982475652	NA	NA	NA	UUGACCUAUGAAAUGACAGAUGAUAUGGCUAAAUUUGUCUGUCAUUUCUGUAGGCCAAUA
ocu-miR-215-5p	ocu-mir-215	UUGACCUAUGAAAUGACAGAUG	NC_013684.1	22	15	5	6	22	28	22	27	8	5	15	5	6	22	28	22	27	8	5	8.667	24	13.333	8.667	24	13.333	0.621396822	0.065159802	0.036126906	1.469429796	3.47E-06	1.05E-06	0.848032974	0.012644954	0.006220089	UUGACCUAUGAAAUGACAGAUGAUAUGGCUAAAUUUGUCUGUCAUUUCUGUAGGCCAAUA
ocu-miR-216a-5p	ocu-mir-216a	UAAUCUCAGCUGGCAACUGUGAG	NC_013670.1	23	9	7	11	7	36	14	9	1	5	9	7	11	7	36	14	9	1	5	9	19	5	9	19	5	-0.847996907	0.186562165	0.114720686	1.078002512	0.001478016	0.000566623	1.925999419	2.90E-06	1.08E-06	UAAUCUCAGCUGGCAACUGUGAGAUAUUCAUACAAUCCCUCACAGUGGUCUCUGGGGUUAUG
ocu-miR-216b-3p	ocu-mir-216b	CACACUUACCCGUAGAGAUUCUU	NC_013670.1	23	0	0	0	0	0	0	0	1	0	0	0	0	0	0	0	0	1	0	0	0	0.333	0	0	0.333	NA	NA	NA	NA	NA	NA	NA	NA	NA	AAAUCUCUGCAGGCAAAUGUGAUGUCACUGAGGAAAUCACACACUUACCCGUAGAGAUUCUU
ocu-miR-217-5p	ocu-mir-217	AUACUGCAUCAGGAACUGAUUG	NC_013670.1	22	0	0	1	0	1	0	1	0	0	0	0	1	0	1	0	1	0	0	0.333	0.333	0.333	0.333	0.333	0.333	0	0.964336781	0.948782962	0	0.993559992	0.982475652	0	0.981198071	0.96630134	AUACUGCAUCAGGAACUGAUUGGAUAAGAAUCUGUCACCAUCAGUUCCUAAUGCAUUGCCU
ocu-miR-218-2-3p	ocu-mir-218-2	CAUGGUUCUGUCAAGCACCGCG	NC_013671.1	22	1	0	0	0	3	2	5	0	3	1	0	0	0	3	2	5	0	3	0.333	1.667	2.667	0.333	1.667	2.667	3.001623742	0.01909604	0.009817521	2.323660022	0.154604214	0.082790086	-0.677963721	0.463936703	0.346074241	UUGUGCUUGAUCUAACCAUGUGGUGGAACGAUGGAAACGGAACAUGGUUCUGUCAAGCACCGCG
ocu-miR-218-3p	ocu-mir-218-1	CAUGGUUCCGUCAAGCACCAUG	NC_013670.1	22	11	18	13	12	12	15	10	10	8	11	18	13	12	12	15	10	10	8	14	13	9.333	14	13	9.333	-0.585014026	0.287363644	0.192348246	-0.106915204	0.925273798	0.846447227	0.478098823	0.379216607	0.269443379	UUGUGCUUGAUCUAACCAUGUGGUUGCGAGGUAUGAGUAAAACAUGGUUCCGUCAAGCACCAUG
ocu-miR-218-5p	ocu-mir-218-2	UUGUGCUUGAUCUAACCAUGUG	NC_013671.1	22	28609	36405	29990	29048	21864	22938	35799	26266	24774	34941	47030	37382	35924	26751	26980	46404	31883	29522	31668	24616.667	28946.333	39784.333	29885	35936.333	-0.129645161	0.017785001	0.009071785	-0.363390317	0	0	-0.233745155	0	0	UUGUGCUUGAUCUAACCAUGUGGUGGAACGAUGGAAACGGAACAUGGUUCUGUCAAGCACCGCG
ocu-miR-219a-3p	ocu-mir-219a	AGAGUUGGGUUUGGACGUCCCG	NC_013680.1	22	4	6	5	3	7	2	2	7	11	4	6	5	3	7	2	2	7	11	5	4	6.667	5	4	6.667	0.415109632	0.38005733	0.265120638	-0.321928095	0.747738707	0.61881824	-0.737037727	0.179400275	0.112215961	UGAUUGUCCAAACGCAAUUCUCGAGUCUAUGGCUCCGGCCGAGAGUUGGGUUUGGACGUCCCG
ocu-miR-219a-5p	ocu-mir-219a	UGAUUGUCCAAACGCAAUUCUCG	NC_013680.1	23	89	101	84	68	52	65	100	113	71	90	101	85	69	53	65	101	116	71	91.333	61.667	94.667	92	62.333	96	0.051725382	0.184629351	0.113159925	-0.566637559	0.000380821	0.000134407	-0.618362941	3.37E-07	1.18E-07	UGAUUGUCCAAACGCAAUUCUCGAGUCUAUGGCUCCGGCCGAGAGUUGGGUUUGGACGUCCCG
ocu-miR-219b-3p	ocu-mir-219b	AGAAUUGUGGCUGGACAUCUGU	NW_003159473.1	22	2	3	12	2	8	0	0	2	2	2	3	12	2	8	0	0	2	2	5.667	3.333	1.333	5.667	3.333	1.333	-2.087908422	0.011830737	0.005867664	-0.765763885	0.326664263	0.202094524	1.322144537	0.202071803	0.127624296	UGAUUGUCCAAACGCAAUUCUUGUACGAGUCUGCGGCCAACCGAGAAUUGUGGCUGGACAUCUGU
ocu-miR-219b-5p	ocu-mir-219b	UGAUUGUCCAAACGCAAUUCUUG	NW_003159473.1	23	1	2	9	1	7	1	1	0	4	1	2	10	1	7	1	1	0	4	4	3	1.667	4.333	3	1.667	-1.262745896	0.138509404	0.082379585	-0.415037499	0.580931075	0.433636178	0.847708396	0.452461493	0.333392679	UGAUUGUCCAAACGCAAUUCUUGUACGAGUCUGCGGCCAACCGAGAAUUGUGGCUGGACAUCUGU
ocu-miR-22-3p	ocu-mir-22	AAGCUGCCAGUUGAAGAACUGU	NC_013687.1	22	115930	107280	107037	123097	98159	114248	126453	128426	116874	361980	290217	296069	443971	340936	360616	489114	497597	368602	110082.333	111834.667	123917.667	316088.667	381841	451771	0.170798937	0	0	0.02278452	0	0	-0.148014417	0	0	AGUUCUUCAGUGGCAAGCUUUAUGUCCUGACCCAGCUAAAGCUGCCAGUUGAAGAACUGU
ocu-miR-22-5p	ocu-mir-22	AGUUCUUCAGUGGCAAGCUUUA	NC_013687.1	22	470	463	415	535	281	422	662	588	515	474	467	415	537	282	424	666	589	516	449.333	412.667	588.333	452	414.333	590.333	0.38884794	9.03E-23	2.17E-23	-0.122806946	0.265428263	0.153980696	-0.511654886	8.32E-29	1.80E-29	AGUUCUUCAGUGGCAAGCUUUAUGUCCUGACCCAGCUAAAGCUGCCAGUUGAAGAACUGU
ocu-miR-221-3p	ocu-mir-221	AGCUACAUUGUCUGCUGGGUUUC	NC_013690.1	23	8264	8794	6308	7107	5683	5432	7011	6823	7383	8762	9337	6631	7513	5969	5674	7407	7235	7795	7788.667	6074	7072.333	8243.333	6385.333	7479	-0.139190232	0.606653964	0.479452327	-0.358729529	2.97E-120	3.13E-121	-0.219539297	3.29E-108	4.19E-109	ACCUGGCAUACAAUGUAGAUUUCUGUGUUUUUUGGGCAACAGCUACAUUGUCUGCUGGGUUUC
ocu-miR-221-5p	ocu-mir-221	ACCUGGCAUACAAUGUAGAUUUCUGU	NC_013690.1	26	175	95	202	251	135	185	225	207	301	176	97	204	254	135	188	227	209	302	157.333	190.333	244.333	159	192.333	246	0.635027427	3.88E-19	1.03E-19	0.274704416	0.000905143	0.000335986	-0.360323011	9.71E-08	3.28E-08	ACCUGGCAUACAAUGUAGAUUUCUGUGUUUUUUGGGCAACAGCUACAUUGUCUGCUGGGUUUC
ocu-miR-222-3p	ocu-mir-222	AGCUACAUCUGGCUACUGGGUCUC	NC_013690.1	24	27548	19906	21682	24563	15173	18577	31478	26149	22467	33393	22875	25191	29413	17171	21237	39501	31772	26318	23045.333	19437.667	26698	27153	22607	32530.333	0.212257056	0	0	-0.245619544	1.62E-188	1.18E-189	-0.457876601	0	0	GGCUCAGUAGCCAGUGUAGAUCCUGUCUUUUGUAAUCAGUAGCUACAUCUGGCUACUGGGUCUC
ocu-miR-222-5p	ocu-mir-222	GGCUCAGUAGCCAGUGUAGAUCC	NC_013690.1	23	1	4	0	2	1	2	3	5	4	1	4	0	2	1	2	3	5	4	1.667	1.667	4	1.667	1.667	4	1.262745896	0.099716321	0.057095636	0	0.999341124	0.960826963	-1.262745896	0.112394352	0.065639212	GGCUCAGUAGCCAGUGUAGAUCCUGUCUUUUGUAAUCAGUAGCUACAUCUGGCUACUGGGUCUC
ocu-miR-223-3p	ocu-mir-223	UGUCAGUUUGUCAAAUACCCCAA	NC_013690.1	23	4347	3052	4159	5280	3654	6245	5245	8285	7496	4489	3120	4286	5471	3782	6539	5471	8732	7875	3852.667	5059.667	7008.667	3965	5264	7359.333	0.863282586	0	0	0.393184944	2.10E-148	1.83E-149	-0.470097642	0	0	CGUGUAUUUGACAAGCUGAGUUGGACACUCCGUGUGGUAGAGUGUCAGUUUGUCAAAUACCCCAA
ocu-miR-223-5p	ocu-mir-223	CGUGUAUUUGACAAGCUGAGUUG	NC_013690.1	23	55	36	92	95	53	123	66	94	68	55	36	92	97	53	124	66	96	69	61	90.333	76	61	91.333	77	0.317190176	0.002266095	0.001023398	0.566443879	1.35E-05	4.23E-06	0.249253704	0.311520863	0.213145854	CGUGUAUUUGACAAGCUGAGUUGGACACUCCGUGUGGUAGAGUGUCAGUUUGUCAAAUACCCCAA
ocu-miR-224-3p	ocu-mir-224	AAAUGGUGCCCUAGUGACUACAA	NW_003159357.1	23	15	9	11	10	12	10	16	16	8	15	9	11	10	12	10	16	16	8	11.667	10.667	13.333	11.667	10.667	13.333	0.192567791	0.460788428	0.331656187	-0.129279153	0.890145596	0.810700553	-0.321846944	0.33233886	0.231426251	CAAGUCACUAGUGGUUCCGUUUAGUAGAUGGUUUACAUUUCUUCAAAAUGGUGCCCUAGUGACUACAA
ocu-miR-224-5p	ocu-mir-224	CAAGUCACUAGUGGUUCCGUUUAG	NW_003159357.1	24	1274	1615	953	1185	429	733	1013	583	718	1305	1646	972	1201	430	750	1030	592	723	1280.667	782.333	771.333	1307.667	793.667	781.667	-0.731469654	1.81E-60	2.99E-61	-0.711040667	6.03E-74	7.21E-75	0.020428986	0.200840433	0.12603347	CAAGUCACUAGUGGUUCCGUUUAGUAGAUGGUUUACAUUUCUUCAAAAUGGUGCCCUAGUGACUACAA
ocu-miR-2387-3p	ocu-mir-2387	CCUGCAGACCCGGCCUUGGCGAG	NW_003159391.1	23	0	0	1	0	0	0	1	1	0	0	0	1	0	0	0	1	1	0	0.333	0	0.667	0.333	0	0.667	1.002164584	0.626348972	0.50953994	NA	NA	NA	NA	NA	NA	UGGAAGGCCUGGCUUUGCAGCGUGGACUGAACCCUGCAGACCCGGCCUUGGCGAG
ocu-miR-2387-5p	ocu-mir-2387	UGGAAGGCCUGGCUUUGCAGCGU	NW_003159391.1	23	172	155	152	115	107	100	157	167	104	179	156	155	121	109	108	164	170	105	159.667	107.333	142.667	163.333	112.667	146.333	-0.1624145	0.834882786	0.770919992	-0.57297246	3.94E-06	1.21E-06	-0.410557959	2.05E-05	8.25E-06	UGGAAGGCCUGGCUUUGCAGCGUGGACUGAACCCUGCAGACCCGGCCUUGGCGAG
ocu-miR-23b-3p	ocu-mir-23b	AUCACAUUGCCAGGGAUUACCAC	NC_013669.1	23	18346	16806	14928	7398	11328	11678	17075	15620	14109	20844	18820	16594	7822	12379	12681	19246	17659	15594	16693.333	10134.667	15601.333	18752.667	10960.667	17499.667	-0.097602732	0.00083453	0.000353329	-0.719973347	0	0	-0.622370614	0	0	GGGUUCCUGGCAUGCUGAUUUGUGACUUAAGAUUAAAAUCACAUUGCCAGGGAUUACCAC
ocu-miR-23b-5p	ocu-mir-23b	GGGUUCCUGGCAUGCUGAUUU	NC_013669.1	21	123	81	69	195	126	142	146	135	85	124	81	70	196	128	144	147	136	85	91	154.333	122	91.667	156	122.667	0.422942697	3.82E-06	1.42E-06	0.762108126	2.29E-13	4.79E-14	0.339165429	0.018268226	0.009245054	GGGUUCCUGGCAUGCUGAUUUGUGACUUAAGAUUAAAAUCACAUUGCCAGGGAUUACCAC
ocu-miR-24-2-5p	ocu-mir-24-2	GUACCUACUGAGCUGAAACACAGU	NW_003160314.1	24	142	78	141	130	133	102	151	79	178	149	78	141	133	133	107	155	82	179	120.333	121.667	136	122.667	124.333	138.667	0.176574311	0.006010608	0.002823531	0.015905576	0.684404513	0.544191824	-0.160668736	0.034184809	0.017784405	GUACCUACUGAGCUGAAACACAGUUGAUGUCGUGGACACUGGCUCAGUUCAGCAGGAACAG
ocu-miR-24-3p	ocu-mir-24-2	UGGCUCAGUUCAGCAGGAACAG	NW_003160314.1	22	84308	75947	60729	100456	67975	53657	83234	113712	101117	171412	140559	97815	252279	137895	81340	169604	342366	252881	73661.333	74029.333	99354.333	136595.333	157171.333	254950.333	0.431675382	0	0	0.007189525	0	0	-0.424485857	0	0	GUACCUACUGAGCUGAAACACAGUUGAUGUCGUGGACACUGGCUCAGUUCAGCAGGAACAG
ocu-miR-24-5p	ocu-mir-24-1	GUGCCUACUGAGCUGAUAUCAGU	NC_013669.1	23	202	153	165	180	229	138	210	198	270	204	154	165	180	230	139	211	201	271	173.333	182.333	226	174.333	183	227.667	0.382776425	1.84E-09	6.14E-10	0.073029347	0.314559161	0.192691413	-0.309747078	3.03E-06	1.13E-06	GUGCCUACUGAGCUGAUAUCAGUUCUCGUUUCACACACUGGCUCAGUUCAGCAGGAACAG
ocu-miR-25-3p	ocu-mir-25	CAUUGCACUUGUCUCGGUCUGA	NW_003159386.1	22	2757	3158	3334	2275	2102	2326	2074	2749	2592	2804	3225	3413	2299	2132	2371	2115	2816	2629	3083	2234.333	2471.667	3147.333	2267.333	2520	-0.318850503	4.29E-17	1.20E-17	-0.464490672	6.90E-78	7.98E-79	-0.145640169	1.61E-22	3.89E-23	AGGCGGAGACUUGGGCAAUUGCUGGACGCUGCCCUGGGCAUUGCACUUGUCUCGGUCUGA
ocu-miR-25-5p	ocu-mir-25	AGGCGGAGACUUGGGCAAUUGCU	NW_003159386.1	23	77	43	75	83	78	67	50	84	48	77	43	76	83	78	68	51	85	48	65	76	60.667	65.333	76.333	61.333	-0.099527747	0.847547449	0.787740674	0.2255597	0.106563496	0.054686743	0.325087447	0.173345102	0.10702481	AGGCGGAGACUUGGGCAAUUGCUGGACGCUGCCCUGGGCAUUGCACUUGUCUCGGUCUGA
ocu-miR-26a-3p	ocu-mir-26a	CCUAUUCUUGAUUACUUGUUUC	NW_003159340.1	22	39	37	39	51	25	54	29	46	35	39	37	39	52	25	54	29	46	35	38.333	43.333	36.667	38.333	43.667	36.667	-0.064104677	0.798926949	0.728054397	0.17687921	0.332319822	0.206267476	0.240983886	0.48865799	0.372923203	UUCAAGUAAUCCAGGAUAGGCUGUUGCCAUCCGUGAGGCCUAUUCUUGAUUACUUGUUUC
ocu-miR-26a-5p	ocu-mir-26a	UUCAAGUAAUCCAGGAUAGGCU	NW_003159340.1	22	156810	156941	152751	156521	126087	152223	156383	154335	152715	1416208	1368736	1209417	1517935	1280273	1312059	1451266	1224782	1186408	155500.667	144943.667	154477.667	1331453.667	1370089	1287485.333	-0.009522487	0	0	-0.101428469	0	0	-0.091905982	0.000423068	0.000184985	UUCAAGUAAUCCAGGAUAGGCUGUUGCCAUCCGUGAGGCCUAUUCUUGAUUACUUGUUUC
ocu-miR-26b-3p	ocu-mir-26b	CCUGUUCUCCAUUACUUGGCUC	NC_013675.1	22	139	149	100	133	158	98	162	152	124	140	151	100	134	159	99	165	155	124	129.333	129.667	146	130.333	130.667	148	0.174877936	0.003558417	0.001650072	0.00372093	0.763553271	0.638101314	-0.171157006	0.015581303	0.007759111	UUCAAGUAAUUCAGGAUAGGUUGUGUGCUGUCCAGCCUGUUCUCCAUUACUUGGCUC
ocu-miR-26b-5p	ocu-mir-26b	UUCAAGUAAUUCAGGAUAGGUU	NC_013675.1	22	46800	34096	42762	53538	42431	46804	42221	43797	48093	65986	43324	58833	80429	61981	66470	57674	60262	69093	41219.333	47591	44703.667	56047.667	69626.667	62343	0.117072019	0	0	0.207367609	0	0	0.09029559	5.84E-57	9.47E-58	UUCAAGUAAUUCAGGAUAGGUUGUGUGCUGUCCAGCCUGUUCUCCAUUACUUGGCUC
ocu-miR-27b-3p	ocu-mir-27b	UUCACAGUGGCUAAGUUCUGC	NC_013669.1	21	41821	56772	40444	40239	37701	36328	45991	48356	44959	56090	86900	54726	53995	52810	47209	65044	69173	62281	46345.667	38089.333	46435.333	65905.333	51338	65499.333	0.002788518	8.82E-156	1.03E-156	-0.283047439	0	0	-0.285835956	0	0	AGAGCUUAGCUGAUUGGUGAACAGUGAUUGGUUUCCGCCUUGUUCACAGUGGCUAAGUUCUGC
ocu-miR-27b-5p	ocu-mir-27b	AGAGCUUAGCUGAUUGGUGAACA	NC_013669.1	23	28	25	18	40	39	34	43	23	24	29	25	18	41	39	35	43	24	24	23.667	37.667	30	24	38.333	30.333	0.342085657	0.069092586	0.038585981	0.670424291	0.001942349	0.000756452	0.328338633	0.312204958	0.212349931	AGAGCUUAGCUGAUUGGUGAACAGUGAUUGGUUUCCGCCUUGUUCACAGUGGCUAAGUUCUGC
ocu-miR-28-3p	ocu-mir-28	CACUAGAUUAUGAGCUCCUGGA	NC_013682.1	22	3545	3006	1995	3312	2054	2922	3091	3220	3454	3641	3064	2023	3380	2093	3001	3156	3293	3520	2848.667	2762.667	3255	2909.333	2824.667	3323	0.192370558	5.06E-52	8.88E-53	-0.044225309	0.981906573	0.920163969	-0.236595867	1.52E-50	2.56E-51	AAGGAGCUCACAGUCUAUUGAGUUGCCAUUCUGACUUCCCCACUAGAUUAUGAGCUCCUGGA
ocu-miR-28-5p	ocu-mir-28	AAGGAGCUCACAGUCUAUUGAG	NC_013682.1	22	11662	12865	10495	13766	10220	9205	13189	13434	15292	12659	14054	11321	15182	11148	9846	14505	14774	17053	11674	11063.667	13971.667	12678	12058.667	15444	0.25920519	0	0	-0.077469334	0.022055806	0.009529182	-0.336674524	0	0	AAGGAGCUCACAGUCUAUUGAGUUGCCAUUCUGACUUCCCCACUAGAUUAUGAGCUCCUGGA
ocu-miR-299-3p	ocu-mir-299	UAUGUGGGACGGUAAACCGCUU	NW_003159676.1	22	86	80	71	57	89	69	103	60	60	86	80	71	57	89	69	103	60	60	79	71.667	74.333	79	71.667	74.333	-0.087849818	0.81758512	0.748354122	-0.140543689	0.628713018	0.480780543	-0.052693871	0.430452423	0.313690025	UGGUUUACCGUCCCACAUACAUUUUGAGUAUGUAUGUGGGACGGUAAACCGCUU
ocu-miR-299-5p	ocu-mir-299	UGGUUUACCGUCCCACAUACA	NW_003159676.1	21	6	9	8	9	3	5	5	5	5	6	9	8	9	3	5	5	5	5	7.667	5.667	5	7.667	5.667	5	-0.616734085	0.428100986	0.30467671	-0.436076977	0.543734785	0.393738983	0.180657108	0.914371297	0.853289813	UGGUUUACCGUCCCACAUACAUUUUGAGUAUGUAUGUGGGACGGUAAACCGCUU
ocu-miR-29a-3p	ocu-mir-29a	UAGCACCAUCUGAAAUCGGUUA	NC_013675.1	22	9626	5029	7441	9948	9897	11762	9065	12896	14120	10237	5204	7838	10670	10694	12726	9672	14031	15530	7365.333	10535.667	12027	7759.667	11363.333	13077.667	0.707454165	0	0	0.516458994	0	0	-0.190995171	8.32E-161	9.26E-162	ACUGAUUUCUUUUGGUGUUCAGAGUCAAUAGAAUUUUCUAGCACCAUCUGAAAUCGGUUA
ocu-miR-29a-5p	ocu-mir-29a	ACUGAUUUCUUUUGGUGUUCAGA	NC_013675.1	23	32	26	28	32	30	47	48	65	56	32	26	28	32	30	48	48	65	56	28.667	36.333	56.333	28.667	36.667	56.333	0.974589369	7.78E-09	2.63E-09	0.341889559	0.10410793	0.053215412	-0.632699811	0.000124723	5.35E-05	ACUGAUUUCUUUUGGUGUUCAGAGUCAAUAGAAUUUUCUAGCACCAUCUGAAAUCGGUUA
ocu-miR-29b-2-5p	ocu-mir-29b-2	CUGGUUUCACAUGGUGGCUUAGA	NC_013684.1	23	135	128	144	153	96	138	178	185	146	135	128	144	153	96	138	178	185	146	135.667	129	169.667	135.667	129	169.667	0.322636151	5.54E-06	2.08E-06	-0.072698773	0.872093052	0.785414432	-0.395334924	1.81E-06	6.59E-07	CUGGUUUCACAUGGUGGCUUAGAUUUUUCCAUCUUUGUAUCUAGCACCAUUUGAAAUCAGUGUU
ocu-miR-29b-3p	ocu-mir-29b-2	UAGCACCAUUUGAAAUCAGUGUU	NC_013684.1	23	1747	1469	1698	1816	1336	1543	3028	2823	3551	1777	1487	1729	1846	1350	1578	3099	2896	3637	1638	1565	3134	1664.333	1591.333	3210.667	0.936069823	0	0	-0.0657727	0.639579099	0.495576503	-1.001842523	0	0	CUGGUUUCACAUGGUGGCUUAGAUUUUUCCAUCUUUGUAUCUAGCACCAUUUGAAAUCAGUGUU
ocu-miR-29b-5p	ocu-mir-29b-1	GCUGGUUUCAUAUGGUGGUUUAGA	NC_013675.1	24	70	28	72	153	88	116	252	274	219	71	28	72	154	90	118	252	277	219	56.667	119	248.333	57	120.667	249.333	2.131695256	1.14E-96	1.54E-97	1.070380841	1.60E-17	2.99E-18	-1.061314415	4.25E-36	8.34E-37	GCUGGUUUCAUAUGGUGGUUUAGAUUUAAAUAGUGAUUGUCUAGCACCAUUUGAAAUCAGUGUU
ocu-miR-29c-3p	ocu-mir-29c	UAGCACCAUUUGAAAUCGGUUA	NC_013684.1	22	7833	6057	5914	8130	6555	8596	8934	7892	10130	8233	6307	6150	8564	6890	9109	9507	8283	10886	6601.333	7760.333	8985.333	6896.667	8187.667	9558.667	0.444814596	0	0	0.233361185	8.46E-102	9.09E-103	-0.211453411	3.97E-134	4.74E-135	ACCGAUUUCUCCUGGUGUUCAGAGUCUGUUUUUGUCUAGCACCAUUUGAAAUCGGUUA
ocu-miR-29c-5p	ocu-mir-29c	ACCGAUUUCUCCUGGUGUUCAGA	NC_013684.1	23	642	565	423	704	515	554	523	739	640	648	571	425	709	517	562	527	750	647	543.333	591	634	548	596	641.333	0.222646167	4.48E-13	1.35E-13	0.121321457	0.001933026	0.000756742	-0.10132471	0.000119171	5.07E-05	ACCGAUUUCUCCUGGUGUUCAGAGUCUGUUUUUGUCUAGCACCAUUUGAAAUCGGUUA
ocu-miR-301a-3p	ocu-mir-301a	CAGUGCAAUAGUAUUGUCAAAGCAU	NC_013687.1	25	530	323	390	356	255	341	219	268	262	547	325	403	368	257	355	228	279	267	414.333	317.333	249.667	425	326.667	258	-0.730785586	3.26E-19	8.60E-20	-0.384793173	1.41E-07	4.08E-08	0.345992413	0.000528663	0.000234367	GCUCUGACUUUAUUGCACUACUGUACUUUACAGCUAGCAGUGCAAUAGUAUUGUCAAAGCAU
ocu-miR-301a-5p	ocu-mir-301a	GCUCUGACUUUAUUGCACUACU	NC_013687.1	22	5	7	5	4	7	3	9	5	12	5	7	5	4	7	3	9	5	12	5.667	4.667	8.667	5.667	4.667	8.667	0.612947502	0.156541902	0.094366994	-0.280089735	0.774690755	0.650551668	-0.893037237	0.064435948	0.036000651	GCUCUGACUUUAUUGCACUACUGUACUUUACAGCUAGCAGUGCAAUAGUAUUGUCAAAGCAU
ocu-miR-301b-3p	ocu-mir-301b	CAGUGCAAUGAUAUUGUCAAAGCAU	NC_013689.1	25	0	0	0	2	0	0	0	0	0	0	0	0	2	0	0	0	0	0	0	0.667	0	0	0.667	0	NA	NA	NA	NA	NA	NA	NA	NA	NA	GCUCUGACGAGGUUGCACUACUGUGCUCUAAGAAGCAGUGCAAUGAUAUUGUCAAAGCAU
ocu-miR-302a-3p	ocu-mir-302a	UAAGUGCUUCCAUGUUUUGGUGA	NC_013683.1	23	14	7	5	10	12	5	16	7	8	14	7	5	10	12	5	16	7	8	8.667	9	10.333	8.667	9	10.333	0.253654566	0.438535399	0.314755246	0.054392297	0.88679211	0.802250063	-0.199262269	0.57346618	0.451575595	CCACCACUUAAACGUGGAUGUACUUGCUUUGAAACUAAAAAAGUAAGUGCUUCCAUGUUUUGGUGAUGG
ocu-miR-302b-3p	ocu-mir-302b	UAAGUGCUUCCAUGUUUUAGUCG	NC_013683.1	23	11	8	6	9	7	4	5	8	8	11	8	6	9	7	4	5	8	9	8.333	6.667	7	8.333	6.667	7.333	-0.251481058	0.932877665	0.899023233	-0.321798253	0.668472418	0.520676285	-0.070317195	0.702219184	0.615507909	ACUCCCUUCAACUUUAACAUGGAGGUGCUUUCUGUGACUUUCGUUAGAAAAAGUAAGUGCUUCCAUGUUUUAGUCGAAGU
ocu-miR-302c-3p	ocu-mir-302c	UAAGUGCUUCCAUGUUUCAGUGG	NC_013683.1	23	4	5	1	3	2	1	8	0	0	4	5	1	3	2	1	8	0	0	3.333	2	2.667	3.333	2	2.667	-0.321603493	0.840458326	0.779457318	-0.736821317	0.494509704	0.345053424	-0.415217825	0.64187592	0.517788571	CCUUUGCUUUAACAUGGGGGUACCUGCUGUGUGAAACAAAAGUAAGUGCUUCCAUGUUUCAGUGGAGG
ocu-miR-302d-3p	ocu-mir-302d	UAAGUGCUUCCAUGUUUGAGUGU	NC_013683.1	23	17	5	1	18	13	9	16	8	6	18	5	1	18	13	9	16	8	6	7.667	13.333	10	8	13.333	10	0.383265915	0.361425226	0.249937202	0.798267346	0.068781397	0.03292578	0.415001431	0.461262572	0.342678874	UCUCUACUUUAACAUGGAGGCACUUGCUGUGCCAUGAUAAAAAUAAGUGCUUCCAUGUUUGAGUGUGG
ocu-miR-3059-5p	ocu-mir-3059	UUUCCUCUCUGCCCCAUAGGGUG	NC_013672.1	23	1	0	0	0	2	0	0	0	0	1	0	0	0	2	0	0	0	0	0.333	0.667	0	0.333	0.667	0	NA	NA	NA	1.002164584	0.686668942	0.542510249	NA	NA	NA	UUUCCUCUCUGCCCCAUAGGGUGUAGCUCUAACUGCCCUCUAGGGAAGAGAAGGUUGG
ocu-miR-3085-3p	ocu-mir-3085	UCUGGCUGCUAUGGCCCCUC	NC_013686.1	20	7	8	8	10	1	1	10	11	10	7	8	8	10	1	1	10	11	10	7.667	4	10.333	7.667	4	10.333	0.430525091	0.239770481	0.154690633	-0.93866218	0.139535616	0.074154831	-1.36918727	0.003646692	0.00172738	AGGUGCCAUUCCGAGGGCCAGGGUCUGAUUUUGUGUUGCUCUGGCUGCUAUGGCCCCUC
ocu-miR-30a-3p	ocu-mir-30a	CUUUCAGUCGGAUGUUUGCAGC	NC_013680.1	22	1543	1203	1071	1862	1201	1172	1516	1554	1226	1566	1219	1083	1890	1211	1183	1536	1568	1235	1272.333	1411.667	1432	1289.333	1428	1446.333	0.170555185	4.68E-20	1.22E-20	0.149923502	7.01E-09	1.85E-09	-0.020631683	0.00167759	0.000760689	UGUAAACAUCCUCGACUGGAAGCUGUGAGGCGCAGACGGGCUUUCAGUCGGAUGUUUGCAGC
ocu-miR-30a-5p	ocu-mir-30a	UGUAAACAUCCUCGACUGGAAGCU	NC_013680.1	24	30311	27983	24508	26058	21832	19216	32209	20169	26183	37693	34173	29185	31534	26565	22048	41019	23506	31730	27600.667	22368.667	26187	33683.667	26715.667	32085	-0.075852339	2.44E-20	6.24E-21	-0.303223846	0	0	-0.227371508	0	0	UGUAAACAUCCUCGACUGGAAGCUGUGAGGCGCAGACGGGCUUUCAGUCGGAUGUUUGCAGC
ocu-miR-30b-3p	ocu-mir-30b	CUGGGAGGUGGAUGUUUACGUC	NC_013671.1	22	14	5	16	12	16	11	13	18	11	14	5	16	12	16	11	13	18	11	11.667	13	14	11.667	13	14	0.262993187	0.337759923	0.231528979	0.156077983	0.68920923	0.549410198	-0.106915204	0.651163955	0.547030448	UGUAAACAUCCUACACUCAGCUGUAAUACAUGAAUUGGCUGGGAGGUGGAUGUUUACGUC
ocu-miR-30b-5p	ocu-mir-30b	UGUAAACAUCCUACACUCAGCU	NC_013671.1	22	52286	44986	51657	55916	54414	49056	62811	58114	73887	77484	62544	77078	86381	93679	71275	104259	91578	135592	49643	53128.667	64937.333	72368.667	83778.333	110476.333	0.387457832	0	0	0.097900214	0	0	-0.289557618	0	0	UGUAAACAUCCUACACUCAGCUGUAAUACAUGAAUUGGCUGGGAGGUGGAUGUUUACGUC
ocu-miR-30c-2-3p	ocu-mir-30c-2	CUGGGAGAAGGCUGUUUACUCU	NC_013680.1	22	1366	592	841	1557	906	1081	1340	1109	993	1385	594	852	1576	914	1092	1363	1121	999	933	1181.333	1147.333	943.667	1194	1161	0.298335191	1.49E-31	3.19E-32	0.34046671	1.34E-25	2.17E-26	0.042131519	0.270862487	0.182585442	UGUAAACAUCCUACACUCUCAGCUGUGGAAUGUAAGAAAGCUGGGAGAAGGCUGUUUACUCU
ocu-miR-30c-3p	ocu-mir-30c-1	CUGGGAGAGGGUUGUUUACUCC	NC_013681.1	22	191	72	96	140	142	124	149	146	124	192	72	96	140	142	124	149	148	125	119.667	135.333	139.667	120	135.333	140.667	0.222965824	0.00114022	0.000487352	0.177488311	0.075137685	0.036425774	-0.045477513	0.239158858	0.156857227	UGUAAACAUCCUACACUCUCAGCUGUGAGCUCAAGGUGGCUGGGAGAGGGUUGUUUACUCC
ocu-miR-30c-5p	ocu-mir-30c-2	UGUAAACAUCCUACACUCUCAGCU	NC_013680.1	24	18346	15869	17658	14259	16329	12909	21035	15158	24288	20948	17723	20207	15872	18736	14168	24519	17180	28822	17291	14499	20160.333	19626	16258.667	23507	0.221498161	0	0	-0.254067907	3.41E-145	3.05E-146	-0.475566068	0	0	UGUAAACAUCCUACACUCUCAGCUGUGGAAUGUAAGAAAGCUGGGAGAAGGCUGUUUACUCU
ocu-miR-30d-3p	ocu-mir-30d	CUUUCAGUCAGAUGUUUGCUGC	NC_013671.1	22	421	441	330	436	358	336	408	481	392	425	441	333	440	360	337	412	484	394	397.333	376.667	427	399.667	379	430	0.10388745	0.000107265	4.30E-05	-0.077058976	0.727205172	0.594449664	-0.180946426	1.22E-05	4.70E-06	UGUAAACAUCCCCGACUGGAAGCUGUAAAACAACUAAGCUUUCAGUCAGAUGUUUGCUGC
ocu-miR-30d-5p	ocu-mir-30d	UGUAAACAUCCCCGACUGGAAGCU	NC_013671.1	24	57603	31058	41155	41368	35732	40859	47431	41263	42972	89465	38523	55960	56291	49323	55177	68422	56103	59087	43272	39319.667	43888.667	61316	53597	61204	0.02041465	1.91E-160	2.15E-161	-0.138182699	2.48E-202	1.71E-203	-0.158597349	0	0	UGUAAACAUCCCCGACUGGAAGCUGUAAAACAACUAAGCUUUCAGUCAGAUGUUUGCUGC
ocu-miR-30e-3p	ocu-mir-30e	CUUUCAGUCGGAUGUUUACAGC	NC_013681.1	22	188	124	158	318	199	225	211	272	160	189	124	160	319	199	225	211	274	161	156.667	247.333	214.333	157.667	247.667	215.333	0.452152668	6.73E-11	2.16E-11	0.658753416	5.00E-16	9.54E-17	0.206600749	0.212674447	0.135612248	UGUAAACAUCCUUGACUGGAAGCUGUAAGGUGUUAAGAGGAGCUUUCAGUCGGAUGUUUACAGC
ocu-miR-30e-5p	ocu-mir-30e	UGUAAACAUCCUUGACUGGAAGCU	NC_013681.1	24	4927	3845	4038	4527	5163	3848	5167	3326	4799	5148	3941	4178	4668	5373	3987	5374	3437	4963	4270	4512.667	4430.667	4422.333	4676	4591.333	0.053287831	2.10E-25	4.77E-26	0.079744253	3.29E-12	7.28E-13	0.026456422	0.001215686	0.000543859	UGUAAACAUCCUUGACUGGAAGCUGUAAGGUGUUAAGAGGAGCUUUCAGUCGGAUGUUUACAGC
ocu-miR-31-3p	ocu-mir-31	UGCUAUGCCAACAUAUUGCCAUC	NC_013669.1	23	563	321	401	536	403	604	213	645	211	566	323	401	537	405	609	213	649	213	428.333	514.333	356.333	430	517	358.333	-0.265506733	0.048271947	0.026277068	0.26396989	3.58E-08	1.02E-08	0.529476623	2.24E-14	6.26E-15	AGGCAAGAUGCUGGCAUAGCUGUUGAACUGAGAACCUGCUAUGCCAACAUAUUGCCAUC
ocu-miR-31-5p	ocu-mir-31	AGGCAAGAUGCUGGCAUAGCUGU	NC_013669.1	23	3084	1807	2151	3880	3429	3476	1408	3907	1395	3210	1834	2201	3990	3528	3606	1439	4072	1409	2347.333	3595	2236.667	2415	3708	2306.667	-0.069672041	0.014903032	0.007511609	0.614969249	2.48E-207	1.61E-208	0.68464129	1.88E-165	2.05E-166	AGGCAAGAUGCUGGCAUAGCUGUUGAACUGAGAACCUGCUAUGCCAACAUAUUGCCAUC
ocu-miR-32-3p	ocu-mir-32	CAAUUUAGUGUGUGUGAUAUU	NC_013669.1	21	61	67	79	133	84	123	69	104	128	61	67	79	134	84	124	69	105	128	69	113.333	100.333	69	114	100.667	0.540127926	4.40E-07	1.60E-07	0.715899735	3.03E-09	7.76E-10	0.175771809	0.534687985	0.412380814	UAUUGCACAUUACUAAGUUGCAUGUUGUCACGGCCUCAAUGCAAUUUAGUGUGUGUGAUAUU
ocu-miR-32-5p	ocu-mir-32	UAUUGCACAUUACUAAGUUGCA	NC_013669.1	22	2041	1720	2457	2559	2167	2029	2196	2038	2936	2071	1745	2501	2610	2208	2067	2228	2064	2998	2072.667	2251.667	2390	2105.667	2295	2430	0.20552227	1.18E-41	2.24E-42	0.119505134	7.08E-11	1.71E-11	-0.086017136	1.16E-11	3.41E-12	UAUUGCACAUUACUAAGUUGCAUGUUGUCACGGCCUCAAUGCAAUUUAGUGUGUGUGAUAUU
ocu-miR-323a-3p	ocu-mir-323a	GCACAUUACACGGUCGACCUCU	NW_003159676.1	22	65	64	36	34	53	40	69	83	47	66	65	37	34	53	40	69	83	47	55	42.333	66.333	56	42.333	66.333	0.270295157	0.024656617	0.012825417	-0.377648887	0.069752188	0.033531985	-0.647944044	1.46E-05	5.69E-06	AGGUGGUCCGUGGCGCGUUCGCUUUAUUUAUGGCGCACAUUACACGGUCGACCUCU
ocu-miR-323a-5p	ocu-mir-323a	AGGUGGUCCGUGGCGCGUUCGC	NW_003159676.1	22	0	2	0	0	0	0	1	0	1	0	2	0	0	0	0	1	0	1	0.667	0	0.667	0.667	0	0.667	0	0.953571998	0.927617922	NA	NA	NA	NA	NA	NA	AGGUGGUCCGUGGCGCGUUCGCUUUAUUUAUGGCGCACAUUACACGGUCGACCUCU
ocu-miR-324-3p	ocu-mir-324	CCACUGCCCCAGGUGCUGCUGG	NC_013687.1	22	577	553	645	728	417	513	658	831	867	580	556	649	736	419	524	669	841	871	591.667	552.667	785.333	595	559.667	793.667	0.408519089	2.12E-33	4.41E-34	-0.09837496	0.523559281	0.374881189	-0.50689405	1.48E-37	2.78E-38	CGCAUCCCCUAGGGCAUUGGUGUAAAGCUGGAGACCCACUGCCCCAGGUGCUGCUGG
ocu-miR-324-5p	ocu-mir-324	CGCAUCCCCUAGGGCAUUGGUGU	NC_013687.1	23	440	293	416	286	239	225	503	458	527	441	293	417	286	240	226	504	464	528	383	250	496	383.667	250.667	498.667	0.372995728	5.50E-19	1.49E-19	-0.615416297	9.13E-17	1.72E-17	-0.988412026	1.20E-65	1.90E-66	CGCAUCCCCUAGGGCAUUGGUGUAAAGCUGGAGACCCACUGCCCCAGGUGCUGCUGG
ocu-miR-326-3p	ocu-mir-326	CCUCUGGGCCCUUCCUCCAG	NC_013669.1	20	94	85	48	82	74	53	110	83	143	94	85	48	84	74	53	111	83	143	75.667	69.667	112	75.667	70.333	112.333	0.56576258	3.10E-08	1.08E-08	-0.119188808	0.780475087	0.660158441	-0.684951388	3.34E-09	1.08E-09	GGGGGCAGGGCCUUUGUGAAGGCGGGUUGUGCUCGGAUCGCCUCUGGGCCCUUCCUCCAG
ocu-miR-326-5p	ocu-mir-326	GGGGGCAGGGCCUUUGUGAAGGCG	NC_013669.1	24	0	2	2	0	2	3	0	0	2	0	2	2	0	2	3	0	0	2	1.333	1.667	0.667	1.333	1.667	0.667	-0.998918114	0.605382573	0.4735654	0.322577324	0.811674263	0.703835187	1.321495438	0.389857665	0.281344651	GGGGGCAGGGCCUUUGUGAAGGCGGGUUGUGCUCGGAUCGCCUCUGGGCCCUUCCUCCAG
ocu-miR-328-3p	ocu-mir-328	CUGGCCCUCUCUGCCCUUCCG	NC_013673.1	21	1981	2106	1217	1984	1267	1158	2499	2397	2350	2044	2162	1239	2031	1288	1188	2586	2474	2415	1768	1469.667	2415.333	1815	1502.333	2491.667	0.450103831	1.50E-116	1.90E-117	-0.266628971	1.90E-14	3.70E-15	-0.716732803	4.20E-203	4.34E-204	GGGGGGCAGGAGGGGCUCAGGGAGAAAAGUGUGCAGCCCCUGGCCCUCUCUGCCCUUCCG
ocu-miR-328-5p	ocu-mir-328	GGGGGGCAGGAGGGGCUCAGGG	NC_013673.1	22	4	4	8	8	4	5	2	4	10	4	4	8	8	4	5	2	4	10	5.333	5.667	5.333	5.333	5.667	5.333	0	0.850372767	0.797224469	0.087637874	0.877779222	0.792315931	0.087637874	0.9979584	0.9979584	GGGGGGCAGGAGGGGCUCAGGGAGAAAAGUGUGCAGCCCCUGGCCCUCUCUGCCCUUCCG
ocu-miR-329-3p	ocu-mir-329	AACACACCUGGUUAGCCUCUUU	NW_003159676.1	22	9	16	11	12	24	14	13	14	13	9	16	11	12	24	14	13	14	13	12	16.667	13.333	12	16.667	13.333	0.151967026	0.520696396	0.39262188	0.473960042	0.179028672	0.097685016	0.321993016	0.562580798	0.439587426	AGAGGUUUUCUGGGUUUCUGUUUCUUGGAUGAGGAUGAAACACACCUGGUUAGCCUCUUU
ocu-miR-331-3p	ocu-mir-331	GCCCCUGGGCCUAUCCUAGAA	NC_013672.1	21	27	42	4	34	53	14	36	22	42	27	42	4	34	53	14	36	23	42	24.333	33.667	33.333	24.333	33.667	33.667	0.454036967	0.012966552	0.006457134	0.468420971	0.042530474	0.019755534	0.014384004	0.755223876	0.671140246	CUAGGUAUGGUCCCAGGGAUCCCAGAUCAAACCAGGCCCCUGGGCCUAUCCUAGAA
ocu-miR-331-5p	ocu-mir-331	CUAGGUAUGGUCCCAGGGAUCC	NC_013672.1	22	17	11	10	10	16	9	19	12	17	17	11	10	10	16	9	19	12	17	12.667	11.667	16	12.667	11.667	16	0.336997022	0.212457219	0.133642444	-0.118641242	0.906028077	0.827003316	-0.455638265	0.147545577	0.089005227	CUAGGUAUGGUCCCAGGGAUCCCAGAUCAAACCAGGCCCCUGGGCCUAUCCUAGAA
ocu-miR-335-3p	ocu-mir-335	UUUUUCAUUAUUGCUCCUGACC	NC_013675.1	22	2	4	6	3	2	5	7	5	8	2	4	6	3	2	5	7	5	8	4	3.333	6.667	4	3.333	6.667	0.737037727	0.156258909	0.093881361	-0.263178683	0.827373447	0.723322425	-1.00021641	0.079240292	0.045234337	UCAAGAGCAAUAACGAAAAAUGUUUGUCAUAAACCGUUUUUCAUUAUUGCUCCUGACC
ocu-miR-335-5p	ocu-mir-335	UCAAGAGCAAUAACGAAAAAUG	NC_013675.1	22	6	5	6	12	20	5	8	7	7	6	6	6	12	20	5	8	7	7	5.667	12.333	7.333	6	12.333	7.333	0.371818337	0.485343041	0.357646939	1.12186667	0.016275986	0.006932976	0.750048333	0.137573858	0.082154429	UCAAGAGCAAUAACGAAAAAUGUUUGUCAUAAACCGUUUUUCAUUAUUGCUCCUGACC
ocu-miR-337-3p	ocu-mir-337	UCCUAUAUGAUGCCUUUCUUC	NW_003159676.1	21	406	895	338	581	345	412	488	472	691	410	899	343	591	347	416	490	476	700	546.333	446	550.333	550.667	451.333	555.333	0.010524272	0.008766389	0.004241801	-0.292736858	1.40E-05	4.42E-06	-0.30326113	8.43E-13	2.46E-13	GAACGGCUUCAUACAGGAGUUGAUUGCACAGUCAUCCAGCUCCUAUAUGAUGCCUUUCUUC
ocu-miR-337-5p	ocu-mir-337	GAACGGCUUCAUACAGGAGU	NW_003159676.1	20	49	70	58	102	107	61	57	70	97	49	70	58	103	108	62	57	71	97	59	90	74.667	59	91	75	0.339755813	0.002108323	0.000947895	0.609210047	3.69E-06	1.12E-06	0.269454234	0.21378727	0.13675461	GAACGGCUUCAUACAGGAGUUGAUUGCACAGUCAUCCAGCUCCUAUAUGAUGCCUUUCUUC
ocu-miR-33a-3p	ocu-mir-33a	CAAUGUUUCCACAGUGCAUCC	NW_003159360.1	21	41	39	39	45	16	28	35	70	57	41	39	39	45	16	28	35	71	57	39.667	29.667	54	39.667	29.667	54.333	0.445020116	0.001634823	0.000711939	-0.419080246	0.120817198	0.06273672	-0.864100362	6.91E-07	2.46E-07	GUGCAUUGUAGUUGCAUUGCAUGUUCUGGAAGUACCGUGCAAUGUUUCCACAGUGCAUCC
ocu-miR-33a-5p	ocu-mir-33a	GUGCAUUGUAGUUGCAUUGCA	NW_003159360.1	21	4145	3239	2425	5484	1637	3352	3238	4550	3596	4258	3309	2467	5691	1654	3421	3323	4697	3695	3269.667	3491	3794.667	3344.667	3588.667	3905	0.214829576	2.03E-72	3.07E-73	0.094496645	1.19E-12	2.54E-13	-0.120332931	1.38E-26	3.05E-27	GUGCAUUGUAGUUGCAUUGCAUGUUCUGGAAGUACCGUGCAAUGUUUCCACAGUGCAUCC
ocu-miR-340-3p	ocu-mir-340	UCCGUCUCAGUUACUUUAUAGCC	NW_003159356.1	23	579	520	429	361	315	319	454	448	562	581	524	431	362	315	321	456	454	569	509.333	331.667	488	512	332.667	493	-0.061728046	0.227837922	0.145614156	-0.618873718	1.41E-22	2.37E-23	-0.557145673	2.61E-28	5.70E-29	UUAUAAAGCAAUGAGACUGAUUGUCAUAUGUUGUUCAUGGGAUCCGUCUCAGUUACUUUAUAGCC
ocu-miR-340-5p	ocu-mir-340	UUAUAAAGCAAUGAGACUGAUU	NW_003159356.1	22	2664	1506	1908	3484	2875	2783	2050	2295	2795	2711	1518	1931	3559	2943	2843	2080	2334	2846	2026	3047.333	2380	2053.333	3115	2420	0.232327399	1.49E-48	2.64E-49	0.588912986	1.97E-166	1.56E-167	0.356585587	1.83E-34	3.67E-35	UUAUAAAGCAAUGAGACUGAUUGUCAUAUGUUGUUCAUGGGAUCCGUCUCAGUUACUUUAUAGCC
ocu-miR-342-3p	ocu-mir-342	UCUCACACAGAAAUCGCACCCUCU	NW_003159581.1	24	1392	785	1040	515	1185	742	957	1125	1690	1437	790	1060	525	1200	757	967	1156	1719	1072.333	814	1257.333	1095.667	827.333	1280.667	0.229613806	9.73E-25	2.24E-25	-0.397652287	2.05E-20	3.62E-21	-0.627266093	5.04E-84	7.25E-85	AGGGGUGCUCUCUGUGCGUGAGGGACAUGGCAAUCGAAUUGUCUCACACAGAAAUCGCACCCUCU
ocu-miR-346-5p	ocu-mir-346	UGUCUGCCCGCAUGCCUGCCUCU	NC_013686.1	23	0	2	0	0	0	0	0	1	1	0	2	0	0	0	0	0	1	1	0.667	0	0.667	0.667	0	0.667	0	0.953571998	0.927617922	NA	NA	NA	NA	NA	NA	UGUCUGCCCGCAUGCCUGCCUCUCUGUUGCUCUGAAGGAGGCAGGGGCUGGGCCUGCAGC
ocu-miR-34a-3p	ocu-mir-34a	AAUCAGCAAGUAUACUGCCCUA	NC_013681.1	22	123	82	113	123	82	141	150	118	142	124	82	113	123	82	141	150	118	143	106	115.333	136.667	106.333	115.333	137	0.366600663	9.43E-06	3.59E-06	0.121741103	0.255548589	0.147730929	-0.24485956	0.0030969	0.001448146	UGGCAGUGUCUUAGCUGGUUGUUGUGAGUCACAGAGAAGGAAGCAAUCAGCAAGUAUACUGCCCUA
ocu-miR-34a-5p	ocu-mir-34a	UGGCAGUGUCUUAGCUGGUUGU	NC_013681.1	22	105035	94564	96127	102433	93648	92380	105628	104037	100304	278884	217736	232343	267281	306396	208889	292081	277340	250942	98575.333	96153.667	103323	242987.667	260855.333	273454.333	0.067862854	0	0	-0.0358848	0	0	-0.103747654	0	0	UGGCAGUGUCUUAGCUGGUUGUUGUGAGUCACAGAGAAGGAAGCAAUCAGCAAGUAUACUGCCCUA
ocu-miR-34b-3p	ocu-mir-34b	AAUCACUAACUCCACUGCCAUC	NC_013669.1	22	885	1487	915	3467	50	888	1370	945	984	897	1505	920	3553	50	901	1381	954	989	1095.667	1468.333	1099.667	1107.333	1501.333	1108	0.00525732	0.000460916	0.000193287	0.422369796	2.14E-48	2.87E-49	0.417112476	3.03E-26	6.74E-27	UAGGCAGUGUAAUUAGCUGAUUGUACUGUGGUGCUUACAAUCACUAACUCCACUGCCAUC
ocu-miR-34b-5p	ocu-mir-34b	UAGGCAGUGUAAUUAGCUGAUUGU	NC_013669.1	24	96	150	68	180	8	65	70	66	94	97	151	72	184	8	68	71	67	94	104.667	84.333	76.667	106.667	86.667	77.333	-0.44912902	0.014071177	0.007035588	-0.311637471	0.070318347	0.033946788	0.137491549	0.650660708	0.547924807	UAGGCAGUGUAAUUAGCUGAUUGUACUGUGGUGCUUACAAUCACUAACUCCACUGCCAUC
ocu-miR-34c-3p	ocu-mir-34c	AAUCACUAACCACACGGCCAGG	NC_013669.1	22	1029	2049	1150	2433	65	907	1550	968	1107	1037	2079	1157	2483	65	917	1568	974	1116	1409.333	1135	1208.333	1424.333	1155	1219.333	-0.221994438	0.008481225	0.004052521	-0.312320237	2.41E-14	4.79E-15	-0.090325799	4.04E-06	1.52E-06	AGGCAGUGUAGUUAGCUGAUUGCUGAUAGUACCAAUCACUAACCACACGGCCAGG
ocu-miR-34c-5p	ocu-mir-34c	AGGCAGUGUAGUUAGCUGAUUGC	NC_013669.1	23	866	1553	718	2338	66	819	958	928	875	879	1578	726	2399	66	831	977	944	883	1045.667	1074.333	920.333	1061	1098.667	934.667	-0.184195624	0.250426134	0.164089704	0.039017752	0.01857301	0.007949098	0.223213375	0.000162421	7.04E-05	AGGCAGUGUAGUUAGCUGAUUGCUGAUAGUACCAAUCACUAACCACACGGCCAGG
ocu-miR-350-3p	ocu-mir-350	UUCACAAAGCCCAUACACUUUUA	NC_013684.1	23	208	159	162	98	112	184	111	170	179	209	159	163	98	112	184	112	172	180	176.333	131.333	153.333	177	131.333	154.667	-0.20163427	0.608647837	0.487163692	-0.425073027	0.000153713	5.27E-05	-0.223438757	0.002380218	0.001093744	AAAGUGCAUGCGCUUUGGGACAGUGAGGAAAAUAAUGUUCACAAAGCCCAUACACUUUUA
ocu-miR-350-5p	ocu-mir-350	AAAGUGCAUGCGCUUUGGGACA	NC_013684.1	22	9	5	6	6	7	9	12	14	11	9	5	6	6	7	9	12	14	11	6.667	7.333	12.333	6.667	7.333	12.333	0.887414146	0.017940111	0.009187073	0.137365812	0.795246374	0.682331068	-0.750048333	0.052625906	0.028550087	AAAGUGCAUGCGCUUUGGGACAGUGAGGAAAAUAAUGUUCACAAAGCCCAUACACUUUUA
ocu-miR-361-3p	ocu-mir-361	CCCCCAGGUGUGAUUCUGAUUUGC	NC_013690.1	24	3	2	3	3	0	2	1	2	3	3	2	3	3	0	2	1	2	3	2.667	1.667	2	2.667	1.667	2	-0.415217825	0.801107901	0.713890509	-0.677963721	0.579651793	0.435032786	-0.262745896	0.767952426	0.688669888	UUAUCAGAAUCUCCAGGGGUACUUACAAUUUGAAAAAGUCCCCCAGGUGUGAUUCUGAUUUGC
ocu-miR-361-5p	ocu-mir-361	UUAUCAGAAUCUCCAGGGGUAC	NC_013690.1	22	1913	1510	1844	1860	2613	2011	2192	2005	2439	1947	1532	1869	1890	2670	2061	2231	2036	2469	1755.667	2161.333	2212	1782.667	2207	2245.333	0.333332153	1.00E-68	1.57E-69	0.299902135	9.12E-40	1.29E-40	-0.033430018	2.14E-05	8.66E-06	UUAUCAGAAUCUCCAGGGGUACUUACAAUUUGAAAAAGUCCCCCAGGUGUGAUUCUGAUUUGC
ocu-miR-3613-3p	ocu-mir-3613	ACAAAAAAAAAAGCCCAACCCU	NW_003159331.1	22	449	267	358	371	600	319	417	368	571	449	267	358	371	605	320	418	370	572	358	430	452	358	432	453.333	0.336363185	3.18E-15	8.98E-16	0.264377072	3.59E-07	1.05E-07	-0.071986113	0.01108782	0.00540924	UGUUGUACUUUUUUUUUUGUUCGUUGCAUUUUUGGGAACAAAAAAAAAAGCCCAACCCU
ocu-miR-3613-5p	ocu-mir-3613	UGUUGUACUUUUUUUUUUGUUC	NW_003159331.1	22	18370	22120	17010	21341	9229	16958	20506	20381	19095	20740	25659	19121	24874	9946	19013	23611	23511	21780	19166.667	15842.667	19994	21840	17944.333	22967.333	0.060967646	4.15E-147	5.02E-148	-0.274784257	5.73E-178	4.42E-179	-0.335751903	0	0	UGUUGUACUUUUUUUUUUGUUCGUUGCAUUUUUGGGAACAAAAAAAAAAGCCCAACCCU
ocu-miR-362-3p	ocu-mir-362	AACACACCUAUUCAAGGAUUCA	NC_013690.1	22	80	87	105	128	92	74	120	101	188	81	88	105	128	93	74	120	101	188	90.667	98	136.333	91.333	98.333	136.333	0.58848536	6.11E-10	2.01E-10	0.1122042	0.338796413	0.210974643	-0.476281161	9.71E-07	3.50E-07	AAUCCUUGGCACCUAGGUGUGAGUGCUGUUUCAGUGCAACACACCUAUUCAAGGAUUCA
ocu-miR-362-5p	ocu-mir-362	AAUCCUUGGCACCUAGGUGUGAGU	NC_013690.1	24	248	172	263	209	564	152	281	211	795	248	172	264	210	568	152	284	212	797	227.667	308.333	429	228	310	431	0.914052458	2.33E-55	3.94E-56	0.437564115	5.93E-11	1.42E-11	-0.476488342	3.00E-19	7.71E-20	AAUCCUUGGCACCUAGGUGUGAGUGCUGUUUCAGUGCAACACACCUAUUCAAGGAUUCA
ocu-miR-363-3p	ocu-mir-363	AAUUGCACGGUAUCCAUCUGUA	NC_013690.1	22	5123	5273	5278	5502	5071	5013	5111	4756	4859	5287	5465	5438	5697	5262	5194	5302	4925	5043	5224.667	5195.333	4908.667	5396.667	5384.333	5090	-0.09000779	0.008641749	0.004164068	-0.008122865	0.022224073	0.009646961	0.081884924	0.821634765	0.755105634	CGGGUGGAUCACGAUGCAAUUUUGAUUAGUACAAUAGGAGAAAAAUUGCACGGUAUCCAUCUGUA
ocu-miR-363-5p	ocu-mir-363	CGGGUGGAUCACGAUGCAAUUUU	NC_013690.1	23	4	0	1	2	1	2	2	6	3	4	0	1	2	1	2	2	6	3	1.667	1.667	3.667	1.667	1.667	3.667	1.137346162	0.150746311	0.090265432	0	0.999341124	0.960826963	-1.137346162	0.167938027	0.102326612	CGGGUGGAUCACGAUGCAAUUUUGAUUAGUACAAUAGGAGAAAAAUUGCACGGUAUCCAUCUGUA
ocu-miR-365-2-5p	ocu-mir-365-2	AGGGACUUUCAGGGGCAGCUGUG	NC_013687.1	23	6	2	3	12	2	4	1	11	11	6	2	3	12	2	4	1	11	11	3.667	6	7.667	3.667	6	7.667	1.064061914	0.03607672	0.019420331	0.710362235	0.277471393	0.164906934	-0.353699679	0.450125266	0.330760064	AGGGACUUUCAGGGGCAGCUGUGUUUCCUGACUCAGUCAUAAUGCCCCUAAAAAUCCUUAU
ocu-miR-365-3p	ocu-mir-365-2	UAAUGCCCCUAAAAAUCCUUAU	NC_013687.1	22	82	120	101	65	107	86	110	75	161	82	120	101	65	107	86	110	75	161	101	86	115.333	101	86	115.333	0.191450075	0.009132956	0.004437585	-0.231946728	0.220245582	0.125088768	-0.423396803	3.81E-05	1.57E-05	AGGGACUUUCAGGGGCAGCUGUGUUUCCUGACUCAGUCAUAAUGCCCCUAAAAAUCCUUAU
ocu-miR-365-5p	ocu-mir-365-1	AGGGACUUUUGGGGGCAGAUGUG	NC_013674.1	23	5	2	0	5	5	5	0	6	0	5	2	0	5	5	5	0	6	0	2.333	5	2	2.333	5	2	-0.222186307	0.94142131	0.909154854	1.099741788	0.137603048	0.072569559	1.321928095	0.106802265	0.062049089	AGGGACUUUUGGGGGCAGAUGUGUUUGCAUUCCAGUAUCAUAAUGCCCCUAAAAAUCCUUAU
ocu-miR-367-3p	ocu-mir-367	AAUUGCACUUUAGCAAUGGUGA	NC_013683.1	22	0	0	0	0	0	1	0	0	0	0	0	0	0	0	1	0	0	0	0	0.333	0	0	0.333	0	NA	NA	NA	NA	NA	NA	NA	NA	NA	CCAUUACUGUUGCUAAUAUGCAACUCUGUUGAAUAUAUAUUGGAAUUGCACUUUAGCAAUGGUGAUGG
ocu-miR-370-3p	ocu-mir-370	GCCUGCUGGGGUGGAACCUGGU	NW_003159676.1	22	14	2	6	21	9	3	10	6	11	14	2	6	21	9	3	10	6	11	7.333	11	9	7.333	11	9	0.295521462	0.425387655	0.301888013	0.585028079	0.195548836	0.109078965	0.289506617	0.681173472	0.586029809	CAGGUCACGUCUCUGCAGUUGCACGGCUCUGAGUGCCUGCUGGGGUGGAACCUGGU
ocu-miR-370-5p	ocu-mir-370	CAGGUCACGUCUCUGCAGUUGCAC	NW_003159676.1	24	1	1	1	1	0	1	0	0	2	1	1	1	1	0	1	0	0	2	1	0.667	0.667	1	0.667	0.667	-0.584241333	0.804577064	0.727525834	-0.584241333	0.794658408	0.678602819	0	0.97708077	0.952357066	CAGGUCACGUCUCUGCAGUUGCACGGCUCUGAGUGCCUGCUGGGGUGGAACCUGGU
ocu-miR-371-3p	ocu-mir-371	AGUGCCGCCAGGGUUUGAGUGU	NW_003159550.1	22	1	10	0	2	0	2	0	1	1	1	10	0	2	0	2	0	1	1	3.667	1.333	0.667	3.667	1.333	0.667	-2.4588416	0.025469807	0.013402459	-1.459923486	0.140018209	0.074127287	0.998918114	0.575198188	0.451192911	CUCUGCCUGCGGGACUCAAACCGUGGGGGCACUUUCUGGCGUCUGGAGUAGAGUGCCGCCAGGGUUUGAGUGUUGCCGGUGGG
ocu-miR-371-5p	ocu-mir-371	ACUCAAACCGUGGGGGCACUUU	NW_003159550.1	22	2	1	1	2	0	1	0	2	1	2	1	1	2	0	1	0	2	1	1.333	1	1	1.333	1	1	-0.41467678	0.852136267	0.795441717	-0.41467678	0.834582926	0.735550266	0	0.973187136	0.941666905	CUCUGCCUGCGGGACUCAAACCGUGGGGGCACUUUCUGGCGUCUGGAGUAGAGUGCCGCCAGGGUUUGAGUGUUGCCGGUGGG
ocu-miR-373-3p	ocu-mir-373	AAAGUGCUUCCCUUUUGUGUGU	NW_003159550.1	22	1	4	3	0	0	0	0	3	2	1	4	3	0	0	0	0	3	2	2.667	0	1.667	2.667	0	1.667	-0.677963721	0.622960532	0.499875588	-3.955187407	0.014418139	0.006112355	-3.408105705	0.064039914	0.03564975	GCCCCGACGGUGGCCCGCAAAAGGGCAGCACUUCCCUUGCUCUGGACUGGAAAGUGCUUCCCUUUUGUGUGUCACCGCCCGCCG
ocu-miR-374a-3p	ocu-mir-374a	CUUACCAGAUUGUAUUGUAAUU	NW_003159383.1	22	92	118	83	140	46	100	103	73	120	93	118	83	140	46	100	103	74	120	97.667	95.333	98.667	98	95.333	99	0.014696461	0.322206789	0.219568336	-0.034895486	1	0.96663388	-0.049591947	0.340560836	0.239219859	UUAUAAUACAACCUGAUAAGUGUUACAGCACUUACCAGAUUGUAUUGUAAUU
ocu-miR-374a-5p	ocu-mir-374a	UUAUAAUACAACCUGAUAAGUG	NW_003159383.1	22	141	123	215	295	251	162	258	122	306	142	123	216	295	251	162	258	122	307	159.667	236	228.667	160.333	236	229	0.518182012	1.12E-13	3.28E-14	0.563720692	4.36E-12	9.72E-13	0.045538681	0.677402342	0.580042896	UUAUAAUACAACCUGAUAAGUGUUACAGCACUUACCAGAUUGUAUUGUAAUU
ocu-miR-374b-3p	ocu-mir-374b	CUUAGCAGGUUGUAUUAUCAUU	NW_003159383.1	22	31	26	35	48	40	39	19	28	31	31	26	36	48	40	39	19	28	31	30.667	42.333	26	31	42.333	26	-0.238175419	0.684796594	0.578487445	0.465095689	0.026210587	0.011536911	0.703271108	0.005346095	0.002543183	AUAUAAUACAACCUGCUAAGUGUCCUAGCACUUAGCAGGUUGUAUUAUCAUU
ocu-miR-374b-5p	ocu-mir-374b	AUAUAAUACAACCUGCUAAGUG	NW_003159383.1	22	822	744	1107	1564	1197	839	900	947	1890	827	749	1114	1577	1209	847	906	960	1911	891	1200	1245.667	896.667	1211	1259	0.483421112	2.21E-65	3.53E-66	0.429537069	1.99E-38	2.86E-39	-0.053884043	5.25E-05	2.19E-05	AUAUAAUACAACCUGCUAAGUGUCCUAGCACUUAGCAGGUUGUAUUAUCAUU
ocu-miR-375-3p	ocu-mir-375	UUUGUUCGUUCGGCUCGCGUGA	NC_013675.1	22	6449	5174	4982	9752	4707	6102	4514	8107	5892	6760	5358	5158	10477	4898	6343	4668	8589	6133	5535	6853.667	6171	5758.667	7239.333	6463.333	0.156920978	6.31E-86	8.78E-87	0.30829278	2.34E-143	2.18E-144	0.151371803	1.57E-07	5.40E-08	GCGACGAGCCCCUCGCACAAACCGGACCUGAGCGUUUUGUUCGUUCGGCUCGCGUGA
ocu-miR-376a-3p	ocu-mir-376a	AUCAUAGAGGAAAAUCCACGU	NW_003159676.1	21	414	358	256	370	293	326	213	392	352	417	359	257	370	293	326	213	393	353	342.667	329.667	319	344.333	329.667	319.667	-0.103250838	0.802216279	0.713260844	-0.055797783	0.86918184	0.779266478	0.047453055	0.646042753	0.523111541	GUAGAUUCUCCUUCUAUGAGUACAUUAUUUAUGAUUAAUCAUAGAGGAAAAUCCACGU
ocu-miR-376a-5p	ocu-mir-376a	GUAGAUUCUCCUUCUAUGAGU	NW_003159676.1	21	3	3	3	5	3	2	0	4	3	3	3	3	5	3	2	0	4	3	3	3.333	2.333	3	3.333	2.333	-0.362776193	0.816506377	0.749012906	0.151858817	0.859650379	0.766361748	0.51463501	0.648568526	0.543537186	GUAGAUUCUCCUUCUAUGAGUACAUUAUUUAUGAUUAAUCAUAGAGGAAAAUCCACGU
ocu-miR-376b-3p	ocu-mir-376b	AUCAUAGAGGAAAAUCCACAU	NW_003159676.1	21	6	4	7	6	2	3	0	3	8	6	4	7	6	2	3	0	3	8	5.667	3.667	3.667	5.667	3.667	3.667	-0.627984936	0.492527341	0.367409508	-0.627984936	0.436563675	0.2904521	0	0.943981601	0.888565677	GUAGAUUUUCCUUCAAUGAUUACGUGUUGCCUGGUUAAUCAUAGAGGAAAAUCCACAU
ocu-miR-376c-2-3p	ocu-mir-376c-2	AACAUAGAGGAAAAUCCACAU	NW_003159676.1	21	95	58	63	59	54	86	83	74	85	95	58	63	59	54	86	83	75	85	72	66.333	80.667	72	66.333	81	0.163981697	0.04704239	0.025512909	-0.118270131	0.735464332	0.604184695	-0.282251828	0.013154254	0.006497243	GUGGAUUUUCCUUCUAUGUUUAUGUAUUUGUGGUUAAACAUAGAGGAAAAUCCACAU
ocu-miR-376c-3p	ocu-mir-376c-1	AUCAUAGAGGAAAAUCCAUGU	NW_003159676.1	21	228	242	178	268	130	188	162	257	218	228	242	178	268	130	190	162	258	218	216	195.333	212.333	216	196	212.667	-0.024702705	0.267765129	0.177070488	-0.14509561	0.380592255	0.245493584	-0.120392905	0.026081064	0.013357306	GUGGAUUUUCCUUCUAUGUUUACGUGAUUGCUGGUUAAUCAUAGAGGAAAAUCCAUGU
ocu-miR-376c-5p	ocu-mir-376c-2	GUGGAUUUUCCUUCUAUGUUUA	NW_003159676.1	22	1	1	1	2	1	3	4	1	1	1	1	1	2	1	3	4	1	1	1	2	2	1	2	2	1	0.36468668	0.253295486	1	0.436130924	0.291491155	0	0.962385472	0.917578051	GUGGAUUUUCCUUCUAUGUUUAUGUAUUUGUGGUUAAACAUAGAGGAAAAUCCACAU
ocu-miR-377-3p	ocu-mir-377	AUCACACAAAGGCAACUUUUGU	NW_003159676.1	22	247	269	326	283	430	214	329	284	434	251	269	329	284	432	215	333	284	434	280.667	309	349	283	310.333	350.333	0.31436759	1.15E-10	3.71E-11	0.138747392	0.021740492	0.009348852	-0.175620198	0.000131761	5.68E-05	AGAGGUUGCCCUUGGUGAAUUCGCUUUAUUGAUGUUGAAUCACACAAAGGCAACUUUUGU
ocu-miR-377-5p	ocu-mir-377	AGAGGUUGCCCUUGGUGAAUUC	NW_003159676.1	22	19	29	16	20	13	19	23	22	20	19	29	16	20	13	19	23	22	20	21.333	17.333	21.667	21.333	17.333	21.667	0.02241255	0.660362815	0.545864424	-0.299565484	0.494332053	0.342924061	-0.321978034	0.20194708	0.127136725	AGAGGUUGCCCUUGGUGAAUUCGCUUUAUUGAUGUUGAAUCACACAAAGGCAACUUUUGU
ocu-miR-378-3p	ocu-mir-378	ACUGGACUUGGAGUCAGAAGGC	NC_013671.1	22	11941	5905	10906	11112	8201	8749	6152	13678	12405	12945	6122	11815	12013	8762	9371	6398	15140	13431	9584	9354	10745	10294	10048.667	11656.333	0.16496567	9.90E-167	1.10E-167	-0.035044479	0.54150897	0.39102879	-0.200010149	2.83E-154	3.21E-155	CUCCUGACUCCAGGUCCUGUGUGUUACCUCGAAAUAGCACUGGACUUGGAGUCAGAAGGC
ocu-miR-378-5p	ocu-mir-378	CUCCUGACUCCAGGUCCUGUGU	NC_013671.1	22	253	281	180	282	230	229	282	423	350	253	284	180	283	232	230	283	424	352	238	247	351.667	239	248.333	353	0.563248387	4.30E-23	1.00E-23	0.053549468	0.304661909	0.184774667	-0.509698919	1.61E-17	4.22E-18	CUCCUGACUCCAGGUCCUGUGUGUUACCUCGAAAUAGCACUGGACUUGGAGUCAGAAGGC
ocu-miR-379-3p	ocu-mir-379	UAUGUAACAUGGUCCACUAAC	NW_003159676.1	21	16	19	19	38	13	28	19	17	17	16	19	19	38	13	28	19	17	17	18	26.333	17.667	18	26.333	17.667	-0.026939827	0.799314941	0.709069706	0.548874984	0.040747113	0.018679204	0.575814811	0.092688691	0.053474245	UGGUAGACUAUGGAACGUAGGCGUUAUGAUUUCUGACCUAUGUAACAUGGUCCACUAAC
ocu-miR-379-5p	ocu-mir-379	UGGUAGACUAUGGAACGUAGG	NW_003159676.1	21	3905	3532	3354	4642	3373	3275	3358	3232	2815	4012	3607	3425	4806	3460	3345	3433	3312	2872	3597	3763.333	3135	3681.333	3870.333	3205.667	-0.198328716	0.001463996	0.000634595	0.065216793	3.96E-09	1.02E-09	0.263545509	3.27E-20	8.14E-21	UGGUAGACUAUGGAACGUAGGCGUUAUGAUUUCUGACCUAUGUAACAUGGUCCACUAAC
ocu-miR-381-3p	ocu-mir-381	UAUACAAGGGCAAGCUCUCUGU	NW_003159676.1	22	1261	1250	1270	1092	683	880	1532	973	942	1279	1268	1285	1101	693	892	1541	985	947	1260.333	885	1149	1277.333	895.333	1157.667	-0.133426169	0.817072637	0.74623771	-0.510055607	9.40E-38	1.41E-38	-0.376629438	1.70E-34	3.37E-35	AGCGAGGUUGCCCUGUGUAUAUUCUGUUUAUUGACAUGCAAUAUACAAGGGCAAGCUCUCUGU
ocu-miR-381-5p	ocu-mir-381	AGCGAGGUUGCCCUGUGUAUAUU	NW_003159676.1	23	149	109	95	135	84	103	134	76	89	149	109	96	135	84	103	136	76	91	117.667	107.333	99.667	118	107.333	101	-0.239521961	0.538273722	0.406960979	-0.132616063	0.551033852	0.407966239	0.106905898	0.997254255	0.989179322	AGCGAGGUUGCCCUGUGUAUAUUCUGUUUAUUGACAUGCAAUAUACAAGGGCAAGCUCUCUGU
ocu-miR-382-3p	ocu-mir-382	AAUCAUUCACGGACAACACUUUU	NW_003159676.1	23	0	0	0	0	1	0	0	0	0	0	0	0	0	1	0	0	0	0	0	0.333	0	0	0.333	0	NA	NA	NA	NA	NA	NA	NA	NA	NA	GAAGUUGUUCGUGGUGGAUUCGCUUUACUUAUGACGAAUCAUUCACGGACAACACUUUU
ocu-miR-382-5p	ocu-mir-382	GAAGUUGUUCGUGGUGGAUUCG	NW_003159676.1	22	39	57	32	34	40	30	32	55	41	39	57	32	34	40	30	32	56	41	42.667	34.667	42.667	42.667	34.667	43	0	0.560215635	0.429197462	-0.299557681	0.29752127	0.179840443	-0.299557681	0.064597152	0.03622148	GAAGUUGUUCGUGGUGGAUUCGCUUUACUUAUGACGAAUCAUUCACGGACAACACUUUU
ocu-miR-383-3p	ocu-mir-383	CCACAGCACUGCCUGGUCAGA	NW_003159335.1	21	55	40	14	52	28	31	38	45	56	55	40	14	52	28	32	39	45	56	36.333	37	46.333	36.333	37.333	46.667	0.350759605	0.014575615	0.007317194	0.026244777	0.784589185	0.665229776	-0.324514827	0.046917337	0.025168207	AGAUCAGAAGGUGAUUGUGGCUUUGGGUGGAUAGCAAUCAGCCACAGCACUGCCUGGUCAGA
ocu-miR-383-5p	ocu-mir-383	AGAUCAGAAGGUGAUUGUGGCU	NW_003159335.1	22	3206	2176	2529	3272	2948	2348	2223	1948	3802	3277	2207	2568	3380	3031	2406	2270	1995	3917	2637	2856	2657.667	2684	2939	2727.333	0.011262778	3.17E-11	9.83E-12	0.115098408	1.35E-14	2.60E-15	0.10383563	0.447289527	0.327770868	AGAUCAGAAGGUGAUUGUGGCUUUGGGUGGAUAGCAAUCAGCCACAGCACUGCCUGGUCAGA
ocu-miR-384-3p	ocu-mir-384	AUUCCUAGAAAUUGUUCACAAU	NC_013690.1	22	0	3	8	1	0	0	0	1	4	0	3	9	1	0	0	0	1	4	3.667	0.333	1.667	4	0.333	1.667	-1.137346162	0.196377964	0.122340304	-3.461006184	0.003117664	0.001239477	-2.323660022	0.13112771	0.077508687	UGUAAACAAUUCCUAGGCAAUGUGUAUAAUGUUUGUAAGUCAUUCCUAGAAAUUGUUCACAAU
ocu-miR-384-5p	ocu-mir-384	UGUAAACAAUUCCUAGGCAAUGU	NC_013690.1	23	3	4	13	3	4	0	1	1	2	3	4	13	3	4	0	1	1	2	6.667	2.333	1.333	6.667	2.333	1.333	-2.322360947	0.002880929	0.001312681	-1.51485142	0.0296005	0.013209148	0.807509527	0.538044647	0.416058816	UGUAAACAAUUCCUAGGCAAUGUGUAUAAUGUUUGUAAGUCAUUCCUAGAAAUUGUUCACAAU
ocu-miR-409-3p	ocu-mir-409	GAAUGUUGCUCGGUGAACCCCU	NW_003159676.1	22	133	143	96	122	56	74	98	134	90	133	143	96	122	56	74	98	135	90	124	84	107.333	124	84	107.667	-0.208246413	0.629497464	0.506390097	-0.561878888	2.88E-05	9.22E-06	-0.353632474	0.000530683	0.000234188	AGGUUACCCGAGCAACUUUGCAUCUGGACGACGAAUGUUGCUCGGUGAACCCCU
ocu-miR-409-5p	ocu-mir-409	AGGUUACCCGAGCAACUUUGCAUC	NW_003159676.1	24	3	1	1	0	1	0	1	0	0	3	1	1	0	1	0	1	0	0	1.667	0.333	0.333	1.667	0.333	0.333	-2.323660022	0.178202379	0.108142976	-2.323660022	0.175617622	0.095111369	0	0.981198071	0.96630134	AGGUUACCCGAGCAACUUUGCAUCUGGACGACGAAUGUUGCUCGGUGAACCCCU
ocu-miR-410-3p	ocu-mir-410	AAUAUAACACAGAUGGCCUGU	NW_003159676.1	21	215	190	173	240	159	183	210	207	175	217	190	174	240	159	185	210	210	175	192.667	194	197.333	193.667	194.667	198.333	0.03452275	0.087008167	0.049292933	0.009947164	0.683512978	0.536550756	-0.024575586	0.26682711	0.178244831	AGGUUGUCUGUGAUGAGUUCGCUGUAUUAAAGCCGAAUAUAACACAGAUGGCCUGU
ocu-miR-410-5p	ocu-mir-410	AGGUUGUCUGUGAUGAGUUCG	NW_003159676.1	21	0	2	0	0	0	0	2	2	0	0	2	0	0	0	0	2	2	0	0.667	0	1.333	0.667	0	1.333	0.998918114	0.482858792	0.350948779	NA	NA	NA	NA	NA	NA	AGGUUGUCUGUGAUGAGUUCGCUGUAUUAAAGCCGAAUAUAACACAGAUGGCCUGU
ocu-miR-411-3p	ocu-mir-411	UAUGUAACACGGUCCACUAAC	NW_003159676.1	21	200	227	211	272	162	200	200	246	211	200	228	212	272	162	200	200	246	211	212.667	211.333	219	213.333	211.333	219	0.042334685	0.063408188	0.03502791	-0.00907812	0.809280217	0.699296902	-0.051412806	0.144535041	0.086603992	UAGUAGACCGUAUAGCGUACGCUUUAUCUGUGACGUAUGUAACACGGUCCACUAAC
ocu-miR-411-5p	ocu-mir-411	UAGUAGACCGUAUAGCGUACG	NW_003159676.1	21	4990	5802	4683	5953	4886	4712	4248	5235	4887	5169	6028	4855	6219	5078	4867	4386	5466	5044	5158.333	5183.667	4790	5350.667	5388	4965.333	-0.106879254	0.242186286	0.157714053	0.007068132	0.001659988	0.000643119	0.113947386	0.092115903	0.052957321	UAGUAGACCGUAUAGCGUACGCUUUAUCUGUGACGUAUGUAACACGGUCCACUAAC
ocu-miR-421-3p	ocu-mir-421	AUCAACAGACAUUAAUUGGGCGC	NW_003159383.1	23	197	113	218	105	202	112	130	167	238	199	113	219	106	202	112	130	171	240	176	139.667	178.333	177	140	180.333	0.018998265	0.125752755	0.073017729	-0.333584242	0.004428031	0.001769416	-0.352582508	3.61E-06	1.35E-06	CUCAUUAAAUGUUUGUUGAAUGAAAAAAUGAAUCAUCAACAGACAUUAAUUGGGCGC
ocu-miR-423-3p	ocu-mir-423	AGCUCGGUCUGAGGCCCCUCAGU	NC_013687.1	23	23094	19963	16439	20795	15301	16398	23319	25824	19480	27034	22933	18496	24107	17284	18526	27513	30964	22261	19832	17498	22874.333	22821	19972.333	26912.667	0.205899499	0	0	-0.180640143	4.61E-74	5.43E-75	-0.386539643	0	0	UGAGGGGCAGAGAGCGAGACUUUUCUAUUUUCCAAAAGCUCGGUCUGAGGCCCCUCAGU
ocu-miR-423-5p	ocu-mir-423	UGAGGGGCAGAGAGCGAGACUUU	NC_013687.1	23	3557	1682	2404	3712	3504	3498	3785	4498	3781	3668	1709	2462	3833	3610	3601	3877	4674	3871	2547.667	3571.333	4021.333	2613	3681.333	4140.667	0.65849709	0	0	0.487285942	1.86E-142	1.77E-143	-0.171211148	3.08E-41	5.61E-42	UGAGGGGCAGAGAGCGAGACUUUUCUAUUUUCCAAAAGCUCGGUCUGAGGCCCCUCAGU
ocu-miR-424-3p	ocu-mir-424	CAAAACGUGAGGCGCUGCUAUA	NC_013690.1	22	397	321	417	393	382	367	539	356	295	398	322	419	393	384	370	540	358	296	378.333	380.667	396.667	379.667	382.333	398	0.068271759	0.001928328	0.000859195	0.008872888	0.511094257	0.362845821	-0.059398872	0.030320268	0.01565115	CAGCAGCAAUUCAUGUUUUGAAGUGCUAUGAUUCAUUCAAAACGUGAGGCGCUGCUAUA
ocu-miR-424-5p	ocu-mir-424	CAGCAGCAAUUCAUGUUUUGAA	NC_013690.1	22	6742	6203	6684	7123	4404	6636	7592	6543	5570	7028	6475	6990	7524	4546	6967	8014	6860	5783	6543	6054.333	6568.333	6831	6345.667	6885.667	0.005575	4.95E-23	1.17E-23	-0.111984242	6.84E-05	2.25E-05	-0.117559242	2.54E-44	4.47E-45	CAGCAGCAAUUCAUGUUUUGAAGUGCUAUGAUUCAUUCAAAACGUGAGGCGCUGCUAUA
ocu-miR-425-3p	ocu-mir-425	CAUCGGGAAUGUCGUGUCCGCCC	NC_013677.1	23	955	912	776	807	685	782	814	1007	830	974	918	790	813	689	789	823	1023	839	881	758	883.667	894	763.667	895	0.004360789	0.001718491	0.000755305	-0.216944171	2.64E-05	8.41E-06	-0.22130496	5.03E-14	1.43E-14	AAUGACACGAUCACUCCCGUUGAGUGGGCACCCAGGAAGCCAUCGGGAAUGUCGUGUCCGCCC
ocu-miR-425-5p	ocu-mir-425	AAUGACACGAUCACUCCCGUUGAG	NC_013677.1	24	2026	1692	2336	2004	2001	2115	1797	2668	2382	2076	1708	2390	2031	2048	2160	1831	2749	2426	2018	2040	2282.333	2058	2079.667	2335.333	0.177583127	5.76E-35	1.17E-35	0.015642978	0.044284665	0.020660189	-0.161940149	2.25E-23	5.29E-24	AAUGACACGAUCACUCCCGUUGAGUGGGCACCCAGGAAGCCAUCGGGAAUGUCGUGUCCGCCC
ocu-miR-432-3p	ocu-mir-432	ACUGGAUGGCUCCUCCAUGUCU	NW_003159676.1	22	5	4	3	5	1	1	3	3	2	5	4	3	5	1	1	3	3	2	4	2.333	2.667	4	2.333	2.667	-0.584782175	0.609377225	0.485904622	-0.777813693	0.421272155	0.276860402	-0.193031518	0.782952884	0.708461415	UCUUGGAGUAGGUCAUUGGGUGGAUCCUCUAAUUCCUUACGUGGGCCACUGGAUGGCUCCUCCAUGUCU
ocu-miR-432-5p	ocu-mir-432	UCUUGGAGUAGGUCAUUGGGUGG	NW_003159676.1	23	440	428	422	645	556	463	464	549	325	441	431	426	649	557	466	466	554	325	430	554.667	446	432.667	557.333	448.333	0.05270705	0.002546641	0.00115523	0.367285235	5.94E-14	1.21E-14	0.314578185	3.72E-05	1.53E-05	UCUUGGAGUAGGUCAUUGGGUGGAUCCUCUAAUUCCUUACGUGGGCCACUGGAUGGCUCCUCCAUGUCU
ocu-miR-433-3p	ocu-mir-433	AUCAUGAUGGGCUCCUCGGUGU	NW_003159676.1	22	199	215	152	227	200	190	243	229	195	200	216	154	228	200	191	246	235	195	188.667	205.667	222.333	190	206.333	225.333	0.236879996	1.07E-05	4.09E-06	0.124468226	0.099359149	0.050384964	-0.112411771	0.015670119	0.00783506	UACGGUGAGCCUGUCAUUAUUCAGAGAGGCUAGAUCCUCGCUGCUGAGAAGGAUCAUGAUGGGCUCCUCGGUGU
ocu-miR-433-5p	ocu-mir-433	UACGGUGAGCCUGUCAUUAUUC	NW_003159676.1	22	0	0	1	2	0	0	1	1	3	0	0	1	2	0	0	1	1	3	0.333	0.667	1.667	0.333	0.667	1.667	2.323660022	0.124545222	0.072065481	1.002164584	0.686668942	0.542510249	-1.321495438	0.317682273	0.21961234	UACGGUGAGCCUGUCAUUAUUCAGAGAGGCUAGAUCCUCGCUGCUGAGAAGGAUCAUGAUGGGCUCCUCGGUGU
ocu-miR-449a-3p	ocu-mir-449a	CAGCUAACAUACAACUGCUAUC	NC_013679.1	22	2	8	4	7	0	1	7	3	3	2	8	4	7	0	1	8	3	3	4.667	2.667	4.333	4.667	2.667	4.667	-0.107129231	0.862211865	0.810061954	-0.807277642	0.351718126	0.224015196	-0.700148412	0.237228017	0.154150189	UGGCAGUGUAUUGUUAGCUGGUUGAAUAUGUGUGUGAUAUCAGCUAACAUACAACUGCUAUC
ocu-miR-449a-5p	ocu-mir-449a	UGGCAGUGUAUUGUUAGCUGGU	NC_013679.1	22	28167	39704	25924	33427	1583	11448	19739	17406	23450	34341	52806	31317	42770	1609	12421	22786	19724	27621	31265	15486	20198.333	39488	18933.333	23377	-0.630312287	0	0	-1.01358397	0	0	-0.383271683	0	0	UGGCAGUGUAUUGUUAGCUGGUUGAAUAUGUGUGUGAUAUCAGCUAACAUACAACUGCUAUC
ocu-miR-450a-2-3p	ocu-mir-450a-2	AUUGGGAACAUUUUGCAUUCAU	NC_013690.1	22	51	20	25	44	45	33	47	19	29	51	20	25	44	45	34	47	19	29	32	40.667	31.667	32	41	31.667	-0.015091706	0.683377024	0.578666029	0.345786662	0.081064814	0.039792464	0.360878368	0.224064447	0.144235818	UUUUGCGAUGUGUUCCUAAUAUGUAAUAUAAAUGUAUUGGGAACAUUUUGCAUUCAU
ocu-miR-450a-3p	ocu-mir-450a-1	AUUGGGAACAUUUUGCAUGCAU	NC_013690.1	22	257	209	209	166	153	204	258	241	264	258	211	211	169	153	204	259	243	264	225	174.333	254.333	226.667	175.333	255.333	0.176793664	0.000161229	6.63E-05	-0.368079314	0.000271513	9.47E-05	-0.544872978	2.96E-14	8.34E-15	UUUUGCGAUGUGUUCCUAAUAUGCACUAUAAUUAUAUUGGGAACAUUUUGCAUGCAU
ocu-miR-450a-5p	ocu-mir-450a-2	UUUUGCGAUGUGUUCCUAAUAU	NC_013690.1	22	2355	2118	1635	1571	1587	1878	1431	1262	1980	2408	2159	1684	1600	1613	1914	1455	1308	2010	2036	1678.667	1557.667	2083.667	1709	1591	-0.386350716	3.13E-20	8.07E-21	-0.278421493	3.21E-18	5.85E-19	0.107929224	0.654880617	0.556781091	UUUUGCGAUGUGUUCCUAAUAUGUAAUAUAAAUGUAUUGGGAACAUUUUGCAUUCAU
ocu-miR-450b-3p	ocu-mir-450b	AUUGGGGACAUUUUGCAUCCAU	NC_013690.1	22	1	0	0	1	0	0	2	0	0	1	0	0	1	0	0	2	0	0	0.333	0.333	0.667	0.333	0.333	0.667	1.002164584	0.626348972	0.50953994	0	0.993559992	0.982475652	-1.002164584	0.638356478	0.526579484	UUUUGCAAUAUGUUCCUGAAUAUGUAAUCUAAGUGUAUUGGGGACAUUUUGCAUCCAU
ocu-miR-450b-5p	ocu-mir-450b	UUUUGCAAUAUGUUCCUGAAUA	NC_013690.1	22	76	72	42	78	22	50	56	46	53	76	72	42	78	22	50	56	46	53	63.333	50	51.667	63.333	50	51.667	-0.293714302	0.419211364	0.295814471	-0.341029325	0.114942728	0.059219986	-0.047315022	0.54050897	0.419058574	UUUUGCAAUAUGUUCCUGAAUAUGUAAUCUAAGUGUAUUGGGGACAUUUUGCAUCCAU
ocu-miR-451-5p	ocu-mir-451	AAACCGUUACCAUUACUGAGUUU	NC_013687.1	23	166163	166571	166594	155673	133841	162324	162322	162510	162115	3095287	2679721	4991200	1431946	4185578	4264800	2205072	2118694	2176990	166442.667	150612.667	162315.667	3588736	3294108	2166918.667	-0.036223053	0	0	-0.1441822	0	0	-0.107959148	0	0	AAACCGUUACCAUUACUGAGUUUAGUAAUGGUAACGGUUCUCUUGCUGUACCCA
ocu-miR-452-3p	ocu-mir-452	UCAGUCUCAUCUGCAAAGAAGU	NW_003159357.1	22	85	82	107	132	73	80	104	58	129	87	82	107	136	73	81	104	59	129	91.333	95	97	92	96.667	97.333	0.086848525	0.13399366	0.079423661	0.056791291	0.490197795	0.338067445	-0.030057234	0.542397303	0.421620576	AACUGUUUGCAGAGGAAACUGAGACUUUGUAACUAUGUCUCAGUCUCAUCUGCAAAGAAGU
ocu-miR-452-5p	ocu-mir-452	AACUGUUUGCAGAGGAAACUGAGA	NW_003159357.1	24	4	2	9	7	5	3	3	2	6	4	2	9	7	5	3	3	2	6	5	5	3.667	5	5	3.667	-0.447327829	0.685939118	0.57806966	0	0.9904676	0.9322048	0.447327829	0.646655508	0.525571227	AACUGUUUGCAGAGGAAACUGAGACUUUGUAACUAUGUCUCAGUCUCAUCUGCAAAGAAGU
ocu-miR-455-3p	ocu-mir-455	AUGCAGUCCAUGGGCAUAUACA	NW_003159325.1	22	100	138	93	92	56	81	94	98	125	100	138	94	92	56	81	94	98	125	110.333	76.333	105.667	110.667	76.333	105.667	-0.062339467	0.679784406	0.57014176	-0.53148556	0.000186399	6.43E-05	-0.469146093	1.96E-05	7.87E-06	UAUGUGCCUUUGGACUACAUCGUGGAAGCCAGCACCAUGCAGUCCAUGGGCAUAUACA
ocu-miR-455-5p	ocu-mir-455	UAUGUGCCUUUGGACUACAUCG	NW_003159325.1	22	639	758	617	602	346	462	788	659	555	640	762	619	606	347	463	793	662	559	671.333	470	667.333	673.667	472	671.333	-0.008621713	0.011173229	0.005519035	-0.514367804	2.06E-20	3.59E-21	-0.505746091	2.31E-32	4.77E-33	UAUGUGCCUUUGGACUACAUCGUGGAAGCCAGCACCAUGCAGUCCAUGGGCAUAUACA
ocu-miR-485-3p	ocu-mir-485	GUCAUACACGGCUCUCCUCUCU	NW_003159676.1	22	0	0	0	0	0	0	2	0	0	0	0	0	0	0	0	2	0	0	0	0	0.667	0	0	0.667	NA	NA	NA	NA	NA	NA	NA	NA	NA	AGAGGCUGGCCAUGGUGAAUUCGAUUCAUCAAAGCGAGUCAUACACGGCUCUCCUCUCU
ocu-miR-485-5p	ocu-mir-485	AGAGGCUGGCCAUGGUGAAUUC	NW_003159676.1	22	0	0	0	1	0	0	0	1	1	0	0	0	1	0	0	0	1	1	0	0.333	0.667	0	0.333	0.667	NA	NA	NA	NA	NA	NA	-1.002164584	0.638356478	0.526579484	AGAGGCUGGCCAUGGUGAAUUCGAUUCAUCAAAGCGAGUCAUACACGGCUCUCCUCUCU
ocu-miR-486-3p	ocu-mir-486	GGGGCGGCUCAGUCCAGGAUG	NW_003159332.1	21	13	6	5	8	7	0	4	10	14	14	6	5	8	7	0	4	11	14	8	5	9.333	8.333	5	9.667	0.222340896	0.506462613	0.37984696	-0.678071905	0.236795532	0.135448966	-0.900412801	0.03797242	0.020216086	CCCUGUACUGAGCUGCCCUGAGGCCCUUGCCUGCGCCCAGCUCGGGGCGGCUCAGUCCAGGAUG
ocu-miR-486-5p	ocu-mir-486	CCCUGUACUGAGCUGCCCUGAG	NW_003159332.1	22	439	487	941	373	697	691	836	595	463	445	489	956	374	700	702	847	607	471	622.333	587	631.333	630	592	641.667	0.020714414	0.001702756	0.000744956	-0.084326246	0.494024097	0.34571666	-0.10504066	4.78E-05	1.98E-05	CCCUGUACUGAGCUGCCCUGAGGCCCUUGCCUGCGCCCAGCUCGGGGCGGCUCAGUCCAGGAUG
ocu-miR-487a-3p	ocu-mir-487a	AAUCAUACAGGGACAUCCAGUU	NW_003159676.1	22	72	63	46	72	38	51	23	87	66	73	63	46	72	38	51	23	87	66	60.333	53.667	58.667	60.667	53.667	58.667	-0.040398101	0.689206716	0.58777105	-0.168912077	0.546749197	0.397030857	-0.128513977	0.259166349	0.172078061	GUGGCUAUCCCUGCUGUGUUCGCUGUAUUUGUGACGAAUCAUACAGGGACAUCCAGUU
ocu-miR-487a-5p	ocu-mir-487a	GUGGCUAUCCCUGCUGUGUUCG	NW_003159676.1	22	45	88	37	48	57	41	38	75	38	45	88	39	50	59	41	39	75	38	56.667	48.667	50.333	57.333	50	50.667	-0.171004238	0.833337102	0.767812612	-0.219564982	0.493051547	0.343035863	-0.048560745	0.644668465	0.525913748	GUGGCUAUCCCUGCUGUGUUCGCUGUAUUUGUGACGAAUCAUACAGGGACAUCCAGUU
ocu-miR-487b-3p	ocu-mir-487b	AAUCGUACAGGGUCAUCCACUU	NW_003159676.1	22	1580	1939	1331	1503	1390	1405	1604	1864	1530	1608	1965	1341	1531	1409	1415	1617	1888	1548	1616.667	1432.667	1666	1638	1451.667	1684.333	0.043365857	9.00E-09	3.07E-09	-0.174319226	4.92E-05	1.60E-05	-0.217685083	2.44E-23	5.78E-24	GUGGUUAUCCCUGUCCUGUUCGUUUUAUUCAUGUCGAAUCGUACAGGGUCAUCCACUU
ocu-miR-487b-5p	ocu-mir-487b	GUGGUUAUCCCUGUCCUGUUCG	NW_003159676.1	22	4	4	2	2	1	2	2	3	2	4	4	2	2	1	2	2	3	2	3.333	1.667	2.333	3.333	1.667	2.333	-0.51463501	0.689207127	0.58638187	-0.999567213	0.340598906	0.213133393	-0.484932203	0.621263274	0.495501478	GUGGUUAUCCCUGUCCUGUUCGUUUUAUUCAUGUCGAAUCGUACAGGGUCAUCCACUU
ocu-miR-490-3p	ocu-mir-490	CAACCUGGAGGACUCCAUGCUGU	NC_013675.1	23	172	174	143	115	104	138	232	146	151	174	175	143	116	105	138	232	146	151	163	119	176.333	164	119.667	176.333	0.11343053	0.017843771	0.009065787	-0.453910391	0.000113241	3.81E-05	-0.567340921	1.28E-10	3.96E-11	CCAUGGAUCUCCAGGUGGGUCACGUUUAGAGAUGCACCAACCUGGAGGACUCCAUGCUGU
ocu-miR-490-5p	ocu-mir-490	CCAUGGAUCUCCAGGUGGGU	NC_013675.1	20	725	789	21	457	485	181	650	518	639	728	794	21	459	487	181	655	520	642	511.667	374.333	602.333	514.333	375.667	605.667	0.235356112	6.05E-13	1.83E-13	-0.450882952	1.65E-12	3.59E-13	-0.686239065	4.12E-46	7.18E-47	CCAUGGAUCUCCAGGUGGGUCACGUUUAGAGAUGCACCAACCUGGAGGACUCCAUGCUGU
ocu-miR-491-3p	ocu-mir-491	CUUGUGCAAGAUUCCCUUCUAC	NC_013669.1	22	0	0	0	0	0	0	1	1	1	0	0	0	0	0	0	1	1	1	0	0	1	0	0	1	NA	NA	NA	NA	NA	NA	NA	NA	NA	AGUGGGGAACCCUUCCAUGAGGAGUAGAACACUCCUUGUGCAAGAUUCCCUUCUAC
ocu-miR-491-5p	ocu-mir-491	AGUGGGGAACCCUUCCAUGAGGA	NC_013669.1	23	1	0	1	1	1	0	3	1	0	1	0	1	1	1	0	3	1	0	0.667	0.667	1.333	0.667	0.667	1.333	0.998918114	0.482858792	0.350948779	0	1	0.975218821	-0.998918114	0.489381308	0.370503257	AGUGGGGAACCCUUCCAUGAGGAGUAGAACACUCCUUGUGCAAGAUUCCCUUCUAC
ocu-miR-495-3p	ocu-mir-495	AAACAAACAUGGUGCACUUCUU	NW_003159676.1	22	390	257	381	366	860	335	576	582	793	395	258	383	366	867	337	578	586	803	342.667	520.333	650.333	345.333	523.333	655.667	0.924371371	2.14E-84	3.06E-85	0.602627945	1.01E-28	1.59E-29	-0.321743425	1.04E-16	2.79E-17	GAAGUUGCCCAUGUUAUUUUCGCUGUAUGUGUGACGAAACAAACAUGGUGCACUUCUU
ocu-miR-495-5p	ocu-mir-495	GAAGUUGCCCAUGUUAUUUUCG	NW_003159676.1	22	27	65	38	43	25	39	54	52	24	27	65	38	44	25	39	55	53	25	43.333	35.667	43.333	43.333	36	44.333	0	0.486053444	0.356700511	-0.280876246	0.366336	0.234811716	-0.280876246	0.067548484	0.038013114	GAAGUUGCCCAUGUUAUUUUCGCUGUAUGUGUGACGAAACAAACAUGGUGCACUUCUU
ocu-miR-496-3p	ocu-mir-496	UGAGUAUUACAUGGCCAAUCUC	NW_003159676.1	22	42	24	37	35	17	16	21	27	18	43	24	37	35	17	16	21	27	18	34.333	22.667	22	34.667	22.667	22	-0.642092401	0.035612121	0.019098436	-0.599002463	0.024429101	0.010653665	0.043089938	0.922421676	0.862669665	GGUUGUCCAUGGUGUGUUCAUUUUAUUUAUGAUGAGUAUUACAUGGCCAAUCUC
ocu-miR-497-3p	ocu-mir-497	CAAACCACACUGUGGUGUUAGA	NC_013687.1	22	5	4	1	2	5	7	7	3	8	5	4	1	2	5	7	7	3	8	3.333	4.667	6	3.333	4.667	6	0.848141183	0.133177579	0.078671433	0.48567415	0.521538268	0.371318321	-0.362467033	0.497593461	0.380749652	CAGCAGCACACUGUGGUUUGUACGGCACUGUGGCCACGUCCAAACCACACUGUGGUGUUAGA
ocu-miR-497-5p	ocu-mir-497	CAGCAGCACACUGUGGUUUGUA	NC_013687.1	22	15088	20216	13253	12608	12963	14777	15455	20605	10729	16657	23112	14486	13743	14450	16259	17204	23831	11558	16185.667	13449.333	15596.333	18085	14817.333	17531	-0.053509956	6.22E-22	1.54E-22	-0.267182193	2.49E-152	2.07E-153	-0.213672237	1.23E-274	1.19E-275	CAGCAGCACACUGUGGUUUGUACGGCACUGUGGCCACGUCCAAACCACACUGUGGUGUUAGA
ocu-miR-498	ocu-mir-498	UUUCAAGCUGGGGGGUGUUUUUG	NW_003159550.1	23	1	0	0	0	0	0	0	0	0	1	0	0	0	0	0	0	0	0	0.333	0	0	0.333	0	0	NA	NA	NA	NA	NA	NA	NA	NA	NA	AUCCCUGCAUGCCGAGAGAGGCUCAGGCUGUGAUUUCAAGCUGGGGGGUGUUUUUGUAACUAGGUAGAAAGCACCCCUGUGGCUUGAACUUCACAGUUUGACAAACAUGUGGCAUCUGCAGUCU
ocu-miR-499-3p	ocu-mir-499	AACAUCACAGCAAGUCUGUGCU	NC_013672.1	22	0	1	0	1	0	0	0	0	0	0	1	0	1	0	0	0	0	0	0.333	0.333	0	0.333	0.333	0	NA	NA	NA	0	0.993559992	0.982475652	NA	NA	NA	UUAAGACUUGCAGUGAUGUUUAAUUCCUCUCCACGUGAACAUCACAGCAAGUCUGUGCU
ocu-miR-499-5p	ocu-mir-499	UUAAGACUUGCAGUGAUGUUUA	NC_013672.1	22	109	95	330	117	238	224	341	121	106	109	95	333	117	238	225	341	122	106	178	193	189.333	179	193.333	189.667	0.089048648	0.025557332	0.013396988	0.116723606	0.13558817	0.070956892	0.027674958	0.617742037	0.491442552	UUAAGACUUGCAGUGAUGUUUAAUUCCUCUCCACGUGAACAUCACAGCAAGUCUGUGCU
ocu-miR-500-3p	ocu-mir-500	AUGCACCUGGGCAAGGAUUCAG	NC_013690.1	22	92	94	118	125	132	92	157	140	160	92	94	119	125	132	93	159	140	160	101.333	116.333	152.333	101.667	116.667	153	0.58812443	2.66E-11	8.14E-12	0.199156325	0.065465027	0.03107265	-0.388968106	7.33E-06	2.80E-06	UAAUCCUUGCUACCUGGGUGAGAGUGCUAACUGAAUGCAAUGCACCUGGGCAAGGAUUCAG
ocu-miR-500-5p	ocu-mir-500	UAAUCCUUGCUACCUGGGUGAGAGU	NC_013690.1	25	112	95	105	91	217	83	76	85	145	113	96	108	91	219	84	77	89	149	104	130.333	102	105.667	131.333	105	-0.028014376	0.410640183	0.288110451	0.325618889	0.002424961	0.000954244	0.353633265	0.05404325	0.02942841	UAAUCCUUGCUACCUGGGUGAGAGUGCUAACUGAAUGCAAUGCACCUGGGCAAGGAUUCAG
ocu-miR-501-3p	ocu-mir-501	AAUGCACCCGGGCAAGGAUUCC	NC_013690.1	22	487	590	608	575	522	451	621	688	669	491	591	612	581	526	456	623	700	676	561.667	516	659.333	564.667	521	666.333	0.231292249	2.51E-14	7.24E-15	-0.122343976	0.271456962	0.158579321	-0.353636225	3.73E-19	9.67E-20	AAUCCUUUGUCCCUGGGUGAGAAUGCUUUCUGAAUGCAAUGCACCCGGGCAAGGAUUCC
ocu-miR-501-5p	ocu-mir-501	AAUCCUUUGUCCCUGGGUGAGAAUGC	NC_013690.1	26	7	5	9	2	5	6	2	8	12	8	6	9	2	5	6	2	8	12	7	4.333	7.333	7.667	4.333	7.333	0.067048617	0.919042029	0.876425161	-0.691988685	0.200498527	0.11265333	-0.759037303	0.147036945	0.088400754	AAUCCUUUGUCCCUGGGUGAGAAUGCUUUCUGAAUGCAAUGCACCCGGGCAAGGAUUCC
ocu-miR-502a-3p	ocu-mir-502a	AAUGCACCUGGGCAAGGAUUCA	NC_013690.1	22	1935	1421	2007	2750	2284	1617	2932	2186	2679	1959	1442	2044	2801	2333	1637	2988	2222	2727	1787.667	2217	2599	1815	2257	2645.667	0.539878612	1.35E-157	1.55E-158	0.310530749	5.38E-42	7.42E-43	-0.229347864	2.75E-39	5.12E-40	AAUCCUUGCUAUCUGGGUGCUAGUGCUAUCUCAAUGCAAUGCACCUGGGCAAGGAUUCA
ocu-miR-502a-5p	ocu-mir-502a	AAUCCUUGCUAUCUGGGUGCUAGUGC	NC_013690.1	26	5	4	7	8	9	4	6	6	11	5	4	7	8	9	4	6	6	11	5.333	7	7.667	5.333	7	7.667	0.523714852	0.244581889	0.159767201	0.392407594	0.507072953	0.358962395	-0.131307258	0.7026359	0.617295507	AAUCCUUGCUAUCUGGGUGCUAGUGCUAUCUCAAUGCAAUGCACCUGGGCAAGGAUUCA
ocu-miR-502b-3p	ocu-mir-502b	AAUGCACCUGGGCAAGGAUUUAGA	NC_013690.1	24	9	7	7	6	15	5	10	6	9	9	7	7	6	15	5	10	6	9	7.667	8.667	8.333	7.667	8.667	8.333	0.1201738	0.657599591	0.546231918	0.176870525	0.724813557	0.591024442	0.056696725	0.975160909	0.94160274	UAAUCCUUGAUACCUGGUGUUAGUGCUUUCUAUGUGCAAUGCACCUGGGCAAGGAUUUAGA
ocu-miR-502b-5p	ocu-mir-502b	UAAUCCUUGAUACCUGGUGUUAGU	NC_013690.1	24	1177	957	1041	1220	979	1031	899	892	1038	1195	963	1054	1247	992	1060	916	923	1049	1058.333	1076.667	943	1070.667	1099.667	962.667	-0.166463961	0.659904107	0.544154798	0.024778474	0.042641827	0.019720764	0.191242435	0.008187083	0.003960957	UAAUCCUUGAUACCUGGUGUUAGUGCUUUCUAUGUGCAAUGCACCUGGGCAAGGAUUUAGA
ocu-miR-503-3p	ocu-mir-503	GGAGUAUUGCUUCUGCUGCCAGG	NC_013690.1	23	37	49	39	42	45	22	39	31	39	37	50	40	42	45	22	39	31	39	41.667	36.333	36.333	42.333	36.333	36.333	-0.197624737	0.729603398	0.633990049	-0.197624737	0.497631375	0.350259812	0	0.743431878	0.6591562	UAGCAGCGGGAACAGUACUGCAGUGAGCUAUAGGACUUCUGGAGUAUUGCUUCUGCUGCCAGGG
ocu-miR-503-5p	ocu-mir-503	UAGCAGCGGGAACAGUACUGC	NC_013690.1	21	17	19	15	14	19	18	32	17	22	17	19	15	14	19	18	32	17	22	17	17	23.667	17	17	23.667	0.477342097	0.038248134	0.020666331	0	0.94224608	0.875352342	-0.477342097	0.058548251	0.032118575	UAGCAGCGGGAACAGUACUGCAGUGAGCUAUAGGACUUCUGGAGUAUUGCUUCUGCUGCCAGGG
ocu-miR-505-3p	ocu-mir-505	CGUCAACACUUGCUGGUUUCCUC	NW_003159326.1	23	223	168	194	160	207	105	378	142	284	224	168	194	160	207	107	383	142	284	195	157.333	268	195.333	158	269.667	0.458758877	5.83E-14	1.69E-14	-0.309652822	0.008110408	0.003290226	-0.768411698	5.80E-25	1.31E-25	GGGAGCCAGGAAGUAUUGAUGUUUCUGCCAGUUUAGCGUCAACACUUGCUGGUUUCCUC
ocu-miR-505-5p	ocu-mir-505	GGGAGCCAGGAAGUAUUGAUGUU	NW_003159326.1	23	590	427	441	709	480	406	739	557	461	597	428	444	721	480	410	743	565	468	486	531.667	585.667	489.667	537	592	0.269124293	5.24E-15	1.49E-15	0.129566609	0.001619593	0.000624184	-0.139557684	1.23E-05	4.78E-06	GGGAGCCAGGAAGUAUUGAUGUUUCUGCCAGUUUAGCGUCAACACUUGCUGGUUUCCUC
ocu-miR-506-5p	ocu-mir-506	UACUCAGGAAGGCAUUAUUCA	NW_003159326.1	21	1	0	3	1	2	3	2	0	1	1	0	3	1	2	3	2	0	1	1.333	2	1	1.333	2	1	-0.41467678	0.852136267	0.795441717	0.58532322	0.641488377	0.494453516	1	0.472295773	0.356133959	UACUCAGGAAGGCAUUAUUCAUGUAUUUUGAUGUGUGAAUGGUACACUUCUGAGUAGA
ocu-miR-508-3p	ocu-mir-508	AUUGUCACCUUUUUGAGUAGA	NW_003159326.1	21	0	1	0	0	1	0	0	1	1	0	1	0	0	1	0	0	1	1	0.333	0.333	0.667	0.333	0.333	0.667	1.002164584	0.626348972	0.50953994	0	0.993559992	0.982475652	-1.002164584	0.638356478	0.526579484	UACUCCAGAGGGUGUCACUCACAUUGCCUAAAGCAUGAUUGUCACCUUUUUGAGUAGA
ocu-miR-508-5p	ocu-mir-508	UACUCCAGAGGGUGUCACUCA	NW_003159326.1	21	0	0	0	1	1	1	0	0	0	0	0	0	1	1	1	0	0	0	0	1	0	0	1	0	NA	NA	NA	NA	NA	NA	NA	NA	NA	UACUCCAGAGGGUGUCACUCACAUUGCCUAAAGCAUGAUUGUCACCUUUUUGAGUAGA
ocu-miR-509a-3p	ocu-mir-509a	UGAUUGAAACCUCUGAGAGUGA	NW_003159326.1	22	5	2	2	0	5	4	4	0	2	5	2	2	0	5	4	4	0	2	3	3	2	3	3	2	-0.584962501	0.659149281	0.546190231	0	1	0.947460746	0.584962501	0.632997238	0.507422887	ACUCCAGAGAGUGACAAUCAUGUAUUAUUUAAUAUGAUUGAAACCUCUGAGAGUGA
ocu-miR-509b-3p	ocu-mir-509b	AUUGACACGUCUGUGAGUAGA	NW_003159326.1	21	4	7	1	2	3	3	1	2	5	4	7	1	2	3	3	1	2	5	4	2.667	2.667	4	2.667	2.667	-0.584782175	0.609377225	0.485904622	-0.584782175	0.551578918	0.407250966	0	0.955155165	0.90488384	UACUCAAGACAGUGGCAAUCAUGUCUAAUUAAAUGUGAUUGACACGUCUGUGAGUAGA
ocu-miR-509b-5p	ocu-mir-509b	UACUCAAGACAGUGGCAAUCA	NW_003159326.1	21	19	19	14	13	27	30	30	17	15	19	19	14	13	27	30	30	17	15	17.333	23.333	20.667	17.333	23.333	20.667	0.253807606	0.239676138	0.155112985	0.428850433	0.135786826	0.071336284	0.175042827	0.794250933	0.723507935	UACUCAAGACAGUGGCAAUCAUGUCUAAUUAAAUGUGAUUGACACGUCUGUGAGUAGA
ocu-miR-509c-3p	ocu-mir-509c	UGAUUGACACGUCUAUGAGUGGA	NW_003159326.1	23	0	0	0	0	0	2	0	0	0	0	0	0	0	0	2	0	0	0	0	0.667	0	0	0.667	0	NA	NA	NA	NA	NA	NA	NA	NA	NA	UACUCAAGACAGUGGCAAUCAUGUAUAAUUAAAUAUGAUUGACACGUCUAUGAGUGGA
ocu-miR-509c-5p	ocu-mir-509c	UACUCAAGACAGUGGCAAUCAUG	NW_003159326.1	23	70	51	65	47	144	111	82	72	78	70	51	65	48	146	111	82	72	78	62	100.667	77.333	62	101.667	77.333	0.318815965	0.003212772	0.001476839	0.699250705	3.40E-08	9.67E-09	0.38043474	0.026519284	0.013635421	UACUCAAGACAGUGGCAAUCAUGUAUAAUUAAAUAUGAUUGACACGUCUAUGAGUGGA
ocu-miR-512a-3p	ocu-mir-512a	AAGUGCCGUCAAGGUUGAGCUU	NW_003159550.1	22	1	2	2	0	0	0	1	0	1	1	2	2	0	0	0	1	0	1	1.667	0	0.667	1.667	0	0.667	-1.321495438	0.42254488	0.299018655	-3.277115502	0.087513453	0.043401702	NA	NA	NA	AUAAGAGCCCGAUCCGCGGGACUCAGCCUUGGGGGCACUUCCUGUUGUCAGGCCUGGAAGUGCCGUCAAGGUUGAGCUUCGCUGACCGAGGAGGACGU
ocu-miR-512a-5p	ocu-mir-512a	ACUCAGCCUUGGGGGCACUUCC	NW_003159550.1	22	0	1	0	0	0	0	1	1	0	0	1	0	0	0	0	1	1	0	0.333	0	0.667	0.333	0	0.667	1.002164584	0.626348972	0.50953994	NA	NA	NA	NA	NA	NA	AUAAGAGCCCGAUCCGCGGGACUCAGCCUUGGGGGCACUUCCUGUUGUCAGGCCUGGAAGUGCCGUCAAGGUUGAGCUUCGCUGACCGAGGAGGACGU
ocu-miR-512b-5p	ocu-mir-512b	ACUCAGCCCUGGGGGCACUUCC	NW_003159550.1	22	1	0	0	0	0	0	0	0	0	1	0	0	0	0	0	0	0	0	0.333	0	0	0.333	0	0	NA	NA	NA	NA	NA	NA	NA	NA	NA	AGGGGAGCCCGAUCCGCGGGACUCAGCCCUGGGGGCACUUCCUGUUGUCAGGCCUGGAAGUGCCGUCAAGGUUGAGCUUCGCUGACCGAGGAGGACGU
ocu-miR-513-5p	ocu-mir-513	UUCACAAGAAGGUGUCAUUCAUG	NW_003159326.1	23	2	4	7	1	7	6	8	6	8	2	4	7	1	7	6	8	7	8	4.333	4.667	7.333	4.333	4.667	7.667	0.759037303	0.090940086	0.051703839	0.107129231	0.873298805	0.784728946	-0.651908072	0.158035472	0.095653049	UUCACAAGAAGGUGUCAUUCAUGUGAACCAAAAAUAUGAAUGAUGCCUUUUUGAGAAAA
ocu-miR-532-3p	ocu-mir-532	CCUCCCACACCCAAGGCUUGCA	NC_013690.1	22	1362	1095	1931	1378	2296	581	2451	1000	2689	1379	1101	1959	1393	2345	582	2488	1004	2751	1462.667	1418.333	2046.667	1479.667	1440	2081	0.484675036	5.32E-108	6.98E-109	-0.044405062	0.931169917	0.855618605	-0.529080098	1.34E-104	1.73E-105	CAUGCCUUGAGUGUAGGACUGUUGGAAUCUUAAUUACCCUCCCACACCCAAGGCUUGCA
ocu-miR-532-5p	ocu-mir-532	CAUGCCUUGAGUGUAGGACUGU	NC_013690.1	22	5826	5432	5184	6768	4878	5345	6259	5949	5191	6029	5657	5378	7069	5056	5532	6565	6218	5364	5480.667	5663.667	5799.667	5688	5885.667	6049	0.081618587	1.20E-45	2.17E-46	0.047384963	4.64E-09	1.21E-09	-0.034233624	6.12E-16	1.65E-16	CAUGCCUUGAGUGUAGGACUGUUGGAAUCUUAAUUACCCUCCCACACCCAAGGCUUGCA
ocu-miR-539-3p	ocu-mir-539	CAUACAAGGACAAUUUCUUUUU	NW_003159676.1	22	6	8	11	9	9	7	11	6	11	6	8	11	9	9	7	11	6	11	8.333	8.333	9.333	8.333	8.333	9.333	0.163504915	0.58799979	0.457596611	0	0.975890847	0.912547019	-0.163504915	0.634240078	0.528961361	GGAGAAAUUAUCCUUGGUGUGUUCGCUUUAUUCGUGAUGAAUCAUACAAGGACAAUUUCUUUUU
ocu-miR-539-5p	ocu-mir-539	GGAGAAAUUAUCCUUGGUGUGUU	NW_003159676.1	23	51	46	25	32	63	40	32	40	50	51	46	25	32	63	40	32	40	50	40.667	45	40.667	40.667	45	40.667	0	0.606379422	0.47801281	0.146066434	0.435943786	0.289155412	0.146066434	0.806303562	0.739383631	GGAGAAAUUAUCCUUGGUGUGUUCGCUUUAUUCGUGAUGAAUCAUACAAGGACAAUUUCUUUUU
ocu-miR-541-3p	ocu-mir-541	UGGUGGGCACAGAAUCCAGACU	NW_003159676.1	22	0	0	0	1	1	1	0	1	0	0	0	0	1	1	1	0	1	0	0	1	0.333	0	1	0.333	NA	NA	NA	NA	NA	NA	1.586405918	0.450808482	0.333543522	AAAGGAUUCUGCUGUCGGUCCCACUCCAAAGUUCACAGAAUGGGUGGUGGGCACAGAAUCCAGACU
ocu-miR-541-5p	ocu-mir-541	AAAGGAUUCUGCUGUCGGUCCCACU	NW_003159676.1	25	2	3	1	4	2	5	2	5	1	2	3	1	4	2	5	2	5	1	2	3.667	2.667	2	3.667	2.667	0.415217825	0.606218486	0.48094148	0.874600266	0.323837558	0.199032008	0.459382441	0.673310721	0.575176365	AAAGGAUUCUGCUGUCGGUCCCACUCCAAAGUUCACAGAAUGGGUGGUGGGCACAGAAUCCAGACU
ocu-miR-542-3p	ocu-mir-542	UGUGACAGAUUGAUAACUGAAA	NC_013690.1	22	68	49	66	107	68	63	100	77	86	69	49	66	107	68	63	100	77	86	61	79.333	87.667	61.333	79.333	87.667	0.523224637	6.87E-06	2.59E-06	0.379111863	0.007867363	0.00317567	-0.144112773	0.126320683	0.074155867	UCGGGGAUCAUCAUGUCACGAGAUACCACUGUGCACUUGUGACAGAUUGAUAACUGAAA
ocu-miR-542-5p	ocu-mir-542	UCGGGGAUCAUCAUGUCACGAGA	NC_013690.1	23	3722	2591	2854	2766	2434	2494	3087	3046	2899	3809	2633	2914	2824	2481	2546	3159	3109	2954	3055.667	2564.667	3010.667	3118.667	2617	3074	-0.021404185	5.23E-07	1.91E-07	-0.252715814	1.98E-20	3.42E-21	-0.231311629	3.01E-46	5.18E-47	UCGGGGAUCAUCAUGUCACGAGAUACCACUGUGCACUUGUGACAGAUUGAUAACUGAAA
ocu-miR-545-3p	ocu-mir-545	UCAACAAACAUUUAUUGCGUGCC	NW_003159383.1	23	82	83	77	37	37	52	49	70	73	82	83	77	37	37	52	49	72	73	80.667	42	64	80.667	42	64.667	-0.333906698	0.265222819	0.17485456	-0.941589275	2.27E-08	6.30E-09	-0.607682577	3.41E-05	1.39E-05	CCUCAGUAAAUGUUUAUUGGAUGAAUAAAUGAGUGACUCAUCAACAAACAUUUAUUGCGUGCC
ocu-miR-545-5p	ocu-mir-545	CCUCAGUAAAUGUUUAUUGGAUG	NW_003159383.1	23	5	6	3	4	0	4	6	3	4	5	6	3	4	0	4	6	3	4	4.667	2.667	4.333	4.667	2.667	4.333	-0.107129231	0.969320798	0.965412246	-0.807277642	0.351718126	0.224015196	-0.700148412	0.317881598	0.218141421	CCUCAGUAAAUGUUUAUUGGAUGAAUAAAUGAGUGACUCAUCAACAAACAUUUAUUGCGUGCC
ocu-miR-551b-3p	ocu-mir-551b	GCGACCCAUACUUGGUUUCAG	NC_013682.1	21	231	385	390	254	377	107	684	200	700	231	387	391	254	379	107	687	201	704	335.333	246	528	336.333	246.667	530.667	0.654943464	2.00E-42	3.71E-43	-0.44693615	2.37E-08	6.64E-09	-1.101879614	1.09E-81	1.61E-82	GAAAUCAAGCGUGGGUGAGACCUGGUGCAGAACAGGAAGGCGACCCAUACUUGGUUUCAG
ocu-miR-551b-5p	ocu-mir-551b	GAAAUCAAGCGUGGGUGAGACCU	NC_013682.1	23	83	86	67	43	30	29	49	65	32	84	86	67	43	30	30	50	66	32	78.667	34	48.667	79	34.333	49.333	-0.692814722	0.00055428	0.000233557	-1.21022382	5.90E-12	1.33E-12	-0.517409098	0.001980864	0.000906225	GAAAUCAAGCGUGGGUGAGACCUGGUGCAGAACAGGAAGGCGACCCAUACUUGGUUUCAG
ocu-miR-574-3p	ocu-mir-574	CACGCUCAUGCACACACCCACA	NC_013670.1	22	5621	5663	3765	4298	3550	4152	6812	6322	5864	5883	5878	3872	4441	3647	4277	7136	6611	6100	5016.333	4000	6332.667	5211	4121.667	6615.667	0.336180096	2.91E-209	2.99E-210	-0.326633122	1.09E-63	1.41E-64	-0.662813218	0	0	UGAGUGUGUGUGUGUGAGUGUGUGUCGCUCCGGGUCCACGCUCAUGCACACACCCACA
ocu-miR-574-5p	ocu-mir-574	UGAGUGUGUGUGUGUGAGUGUGUG	NC_013670.1	24	1150	614	469	910	586	522	864	555	512	1164	619	471	925	593	529	873	559	517	744.333	672.667	643.667	751.333	682.333	649.667	-0.209633694	0.131251613	0.077004474	-0.146055716	0.068009148	0.032418154	0.063577978	0.804156991	0.735787368	UGAGUGUGUGUGUGUGAGUGUGUGUCGCUCCGGGUCCACGCUCAUGCACACACCCACA
ocu-miR-582-3p	ocu-mir-582	UAACCGGCUAAACAACUGAACCC	NC_013679.1	23	198	105	212	234	354	148	301	214	396	201	105	212	235	358	149	302	215	398	171.667	245.333	303.667	172.667	247.333	305	0.822877404	8.48E-34	1.74E-34	0.515128572	2.66E-11	6.22E-12	-0.307748832	1.33E-07	4.56E-08	UUACAGUUGUUCAACCAGUUACUAAUCUAACUAAGUGUAACCGGCUAAACAACUGAACCC
ocu-miR-582-5p	ocu-mir-582	UUACAGUUGUUCAACCAGUUACU	NC_013679.1	23	3684	3408	3055	3140	2251	3500	3980	4001	3873	3786	3496	3110	3200	2280	3596	4092	4130	3973	3382.333	2963.667	3951.333	3464	3025.333	4065	0.224320731	3.03E-78	4.40E-79	-0.19063535	1.64E-12	3.53E-13	-0.414956081	1.80E-145	2.07E-146	UUACAGUUGUUCAACCAGUUACUAAUCUAACUAAGUGUAACCGGCUAAACAACUGAACCC
ocu-miR-590-3p	ocu-mir-590	UCGUUUUAUGUAUAAGCUCGU	NW_003159391.1	21	5	7	7	8	11	12	7	12	0	5	8	7	8	11	12	7	13	0	6.333	10.333	6.333	6.667	10.333	6.667	0	0.836291318	0.773906683	0.706298191	0.178411751	0.097710289	0.706298191	0.270190934	0.18158581	GAGCUUAUUCAUAAAAGUGCAGUACGAGCCGGUGAGCCUGUCGUUUUAUGUAUAAGCUCGU
ocu-miR-599-3p	ocu-mir-599	UUGUGUCAGUUUAUCAAACC	NC_013671.1	20	0	0	0	0	0	0	0	1	0	0	0	0	0	0	0	0	1	0	0	0	0.333	0	0	0.333	NA	NA	NA	NA	NA	NA	NA	NA	NA	UUUGAUAAGCCGACAUGGGACAGGGACUCUUUUCACUGUUGUGUCAGUUUAUCAAACC
ocu-miR-599-5p	ocu-mir-599	UUUGAUAAGCCGACAUGGGACA	NC_013671.1	22	1	1	3	1	1	1	0	5	1	1	1	3	1	1	1	0	5	1	1.667	1	2	1.667	1	2	0.262745896	0.742425839	0.651119436	-0.737254104	0.649195428	0.504344521	-1	0.382751881	0.272730085	UUUGAUAAGCCGACAUGGGACAGGGACUCUUUUCACUGUUGUGUCAGUUUAUCAAACC
ocu-miR-628-3p	ocu-mir-628	UCUAGUAAGAGUGGCAGUUGAAG	NC_013685.1	23	49	13	42	59	27	52	44	45	43	49	13	42	59	28	52	44	45	43	34.667	46	44	34.667	46.333	44	0.343940529	0.02258216	0.011700837	0.408070867	0.0287449	0.012769033	0.064130337	0.976749178	0.947090802	AUGCUGACAUAUUUACUAGAAGGUAAAAUUCAUAACCUUCUAGUAAGAGUGGCAGUUGAAG
ocu-miR-628-5p	ocu-mir-628	AUGCUGACAUAUUUACUAGAAGG	NC_013685.1	23	22	18	9	31	14	12	10	11	46	22	18	9	31	14	12	10	11	46	16.333	19	22.333	16.333	19	22.333	0.451387256	0.056077608	0.030639177	0.218209613	0.496837269	0.348693093	-0.233177643	0.317301944	0.218385954	AUGCUGACAUAUUUACUAGAAGGUAAAAUUCAUAACCUUCUAGUAAGAGUGGCAGUUGAAG
ocu-miR-652-3p	ocu-mir-652	AAUGGCGCCACUAGGGUUGUGC	NC_013690.1	22	1467	1903	1680	2110	1551	1644	2342	1898	1016	1481	1923	1702	2138	1570	1663	2376	1927	1024	1683.333	1768.333	1752	1702	1790.333	1775.667	0.057682173	3.25E-11	1.01E-11	0.071069377	8.85E-05	2.93E-05	0.013387204	0.01554189	0.007708023	ACAACCCUAGGAGAGGGUGCCAUUCACAUAGACUAUAAUUGAAUGGCGCCACUAGGGUUGUGC
ocu-miR-652-5p	ocu-mir-652	ACAACCCUAGGAGAGGGUGCCAUUCA	NC_013690.1	26	22	15	13	20	26	29	15	23	39	22	15	13	21	26	29	15	23	40	16.667	25	25.667	16.667	25.333	26	0.622920233	0.005890985	0.002755461	0.584933647	0.028310196	0.012518504	-0.037986586	0.683315894	0.594789139	ACAACCCUAGGAGAGGGUGCCAUUCACAUAGACUAUAAUUGAAUGGCGCCACUAGGGUUGUGC
ocu-miR-6529-3p	ocu-mir-6529	CCUGUGCCUUUUACCUCUUUAA	NC_013682.1	22	176	121	120	239	134	163	165	174	160	178	122	120	239	134	165	165	174	161	139	178.667	166.333	140	179.333	166.667	0.258989541	0.000144842	5.93E-05	0.362188309	5.32E-05	1.74E-05	0.103198768	0.890759265	0.82764879	GAGAGAUCAGAGGCGCAGAGUGCGUCAAUAUCAAUGAAGCCUGUGCCUUUUACCUCUUUAA
ocu-miR-6529-5p	ocu-mir-6529	GAGAGAUCAGAGGCGCAGAGU	NC_013682.1	21	4336	2746	2834	5003	4446	3155	4614	4957	4173	4494	2800	2895	5178	4597	3246	4799	5135	4310	3305.333	4201.333	4581.333	3396.333	4340.333	4748	0.470971806	7.40E-239	7.32E-240	0.346051514	9.99E-97	1.11E-97	-0.124920292	2.63E-34	5.32E-35	GAGAGAUCAGAGGCGCAGAGUGCGUCAAUAUCAAUGAAGCCUGUGCCUUUUACCUCUUUAA
ocu-miR-653-5p	ocu-mir-653	UUGAAACAUCCUCUAUUGAAUU	NC_013678.1	22	0	0	1	0	0	0	0	1	1	0	0	1	0	0	0	0	1	1	0.333	0	0.667	0.333	0	0.667	1.002164584	0.626348972	0.50953994	NA	NA	NA	NA	NA	NA	UUGAAACAUCCUCUAUUGAAUUAGGCUUUCAACCAAGUUCACUGGAGUUUGUUUCAAUA
ocu-miR-654-3p	ocu-mir-654	UAUGUCUGCCGACCGUCACC	NW_003159676.1	20	220	195	125	210	121	165	216	132	192	220	196	126	210	121	168	217	136	192	180	165.333	180	180.667	166.333	181.667	0	0.183596859	0.112156952	-0.122622195	0.552042431	0.405353671	-0.122622195	0.032599874	0.016893862	UGGCGGCCGGGGACAUGUGCUCACUUGGCGCCAUAUGUCUGCCGACCGUCACC
ocu-miR-655-3p	ocu-mir-655	AUAAUACAUGGUUAACCUCUUU	NW_003159676.1	22	191	191	178	300	169	215	186	220	295	191	191	178	300	169	215	186	220	297	186.667	228	233.667	186.667	228	234.333	0.323987099	4.87E-08	1.71E-08	0.288566922	0.00014076	4.80E-05	-0.035420177	0.170018836	0.104626976	AGAGGUUAACCGUGUUAUGUUCGCUUGUUCAUCAUGAAUAAUACAUGGUUAACCUCUUU
ocu-miR-655-5p	ocu-mir-655	AGAGGUUAACCGUGUUAUGUUC	NW_003159676.1	22	4	12	5	10	4	3	3	4	7	4	12	5	10	4	3	3	4	7	7	5.667	4.667	7	5.667	4.667	-0.584859455	0.487279234	0.356617665	-0.30476972	0.714290513	0.579546055	0.280089735	0.78161829	0.70883602	AGAGGUUAACCGUGUUAUGUUCGCUUGUUCAUCAUGAAUAAUACAUGGUUAACCUCUUU
ocu-miR-656-3p	ocu-mir-656	AAUAUUAUACAGUCAACCUCU	NW_003159676.1	21	221	290	224	399	171	280	318	285	272	223	290	224	401	172	282	318	286	272	245	283.333	291.667	245.667	285	292	0.251540416	3.47E-07	1.25E-07	0.209716894	0.000928213	0.000346432	-0.041823522	0.135276786	0.080508856	AGGUUGCCUGUGAGGUGUUCACUCUCUAUACGAUGAAUAUUAUACAGUCAACCUCU
ocu-miR-656-5p	ocu-mir-656	AGGUUGCCUGUGAGGUGUUCA	NW_003159676.1	21	0	0	2	1	1	0	2	0	0	0	0	2	1	1	0	2	0	0	0.667	0.667	0.667	0.667	0.667	0.667	0	0.953571998	0.927617922	0	1	0.975218821	0	0.97708077	0.952357066	AGGUUGCCUGUGAGGUGUUCACUCUCUAUACGAUGAAUAUUAUACAGUCAACCUCU
ocu-miR-660-3p	ocu-mir-660	ACCUCCUGUGUGCAUGGAUUGCA	NC_013690.1	23	49	51	32	56	36	29	48	52	36	49	51	32	57	36	30	50	52	36	44	40.333	45.333	44	41	46	0.043058114	0.38065782	0.266306983	-0.125542805	0.846646134	0.752192711	-0.168600919	0.240457531	0.158195744	UACCCAUUGCAUAUCGGAGUUGUAAAUUCUCAAAACACCUCCUGUGUGCAUGGAUUGCA
ocu-miR-660-5p	ocu-mir-660	UACCCAUUGCAUAUCGGAGUUGU	NC_013690.1	23	17040	18015	15164	16769	15596	14274	13813	14525	11333	19236	20571	16953	18922	17664	15926	15286	16241	12296	16739.667	15546.333	13223.667	18920	17504	14607.667	-0.340148529	2.31E-154	2.75E-155	-0.106696505	5.43E-14	1.09E-14	0.233452024	6.84E-78	1.04E-78	UACCCAUUGCAUAUCGGAGUUGUAAAUUCUCAAAACACCUCCUGUGUGCAUGGAUUGCA
ocu-miR-671-3p	ocu-mir-671	UCCGGUUCUCAGGGCUCCACC	NC_013681.1	21	4	5	3	7	6	3	5	6	4	4	5	3	7	6	3	5	6	4	4	5.333	5	4	5.333	5	0.321928095	0.547926096	0.415915675	0.414947328	0.55129698	0.401451553	0.093019233	0.99537309	0.989328314	AGGAAGCCCUGGAGGGGCUGGAGGUGAUGGAUGUUUUCCUCCGGUUCUCAGGGCUCCACC
ocu-miR-671-5p	ocu-mir-671	AGGAAGCCCUGGAGGGGCUGGAGG	NC_013681.1	24	196	83	168	153	327	121	127	119	148	197	84	169	153	328	123	128	120	148	149	200.333	131.333	150	201.333	132	-0.182082863	0.690560775	0.590318082	0.427087759	5.03E-07	1.49E-07	0.609170622	4.31E-08	1.44E-08	AGGAAGCCCUGGAGGGGCUGGAGGUGAUGGAUGUUUUCCUCCGGUUCUCAGGGCUCCACC
ocu-miR-672-3p	ocu-mir-672	ACACACAGUCACUAUCUUCGAA	NW_003159383.1	22	0	0	0	0	0	0	0	0	1	0	0	0	0	0	0	0	0	1	0	0	0.333	0	0	0.333	NA	NA	NA	NA	NA	NA	NA	NA	NA	UGAGGUUGGUGUACUGUGUGUGAGUAUACAUAUUUAUCACACACAGUCACUAUCUUCGAA
ocu-miR-672-5p	ocu-mir-672	UGAGGUUGGUGUACUGUGUGUGA	NW_003159383.1	23	8	6	6	10	1	8	2	13	7	8	6	6	10	1	8	2	13	7	6.667	6.333	7.333	6.667	6.333	7.333	0.137365812	0.656323855	0.546495468	-0.074148648	1	0.949633916	-0.21151446	0.633790597	0.509341836	UGAGGUUGGUGUACUGUGUGUGAGUAUACAUAUUUAUCACACACAGUCACUAUCUUCGAA
ocu-miR-676-3p	ocu-mir-676	CCGUCCUAAGGUUGUUGAGUU	NC_013690.1	21	1754	2496	1730	2485	1574	1461	2485	2691	2206	1791	2561	1771	2560	1593	1485	2556	2817	2251	1993.333	1840	2460.667	2041	1879.333	2541.333	0.30386669	1.17E-72	1.75E-73	-0.115476976	0.012626149	0.005275835	-0.419343666	2.30E-94	3.12E-95	CUCUUCAACCUCAGGACUUGCAGAACUAAGAGAGUGCCGUCCUAAGGUUGUUGAGUU
ocu-miR-676-5p	ocu-mir-676	CUCUUCAACCUCAGGACUUGCA	NC_013690.1	22	2	1	3	2	1	1	4	0	1	2	1	3	2	1	1	4	0	1	2	1.333	1.667	2	1.333	1.667	-0.262745896	0.920370854	0.879547953	-0.58532322	0.698045337	0.557869904	-0.322577324	0.752162531	0.67222623	CUCUUCAACCUCAGGACUUGCAGAACUAAGAGAGUGCCGUCCUAAGGUUGUUGAGUU
ocu-miR-708-3p	ocu-mir-708	CAACUAGACUGUGAGCUUCUAGA	NC_013669.1	23	29	30	27	25	11	19	35	20	14	29	30	27	25	11	19	35	20	14	28.667	18.333	23	28.667	18.333	23	-0.317757073	0.553117554	0.421529104	-0.644948048	0.032530288	0.014714512	-0.327190974	0.179207965	0.111732901	AAGGAGCUUACAAUCUAGCUGGGGGUGAAUGACGUGCACGCGAACACAACUAGACUGUGAGCUUCUAGA
ocu-miR-708-5p	ocu-mir-708	AAGGAGCUUACAAUCUAGCUGGG	NC_013669.1	23	4937	4978	4074	3374	1986	2154	3751	4054	3610	5132	5161	4239	3476	2020	2210	3867	4226	3710	4663	2504.667	3805	4844	2568.667	3934.333	-0.293361976	9.04E-21	2.28E-21	-0.896639622	0	0	-0.603277646	3.28E-246	3.32E-247	AAGGAGCUUACAAUCUAGCUGGGGGUGAAUGACGUGCACGCGAACACAACUAGACUGUGAGCUUCUAGA
ocu-miR-7180-3p	ocu-mir-7180	UGUGGCCUCUGGGUGUGUACCCU	NC_013684.1	23	619	521	329	291	297	266	469	386	324	635	525	336	297	299	275	475	400	327	489.667	284.667	393	498.667	290.333	400.667	-0.31727166	0.00203653	0.000911511	-0.782525714	2.50E-33	3.91E-34	-0.465254054	2.15E-17	5.69E-18	AGUGUACUUCCUGGGGCCUCUGGGUAUAUAAUUCCUGUGGCCUCUGGGUGUGUACCCU
ocu-miR-7180-5p	ocu-mir-7180	AGUGUACUUCCUGGGGCCUCU	NC_013684.1	21	14	13	16	7	7	3	10	10	12	14	13	16	7	7	3	10	10	12	14.333	5.667	10.667	14.333	5.667	10.667	-0.42618612	0.505138681	0.377835586	-1.3386835	0.002462119	0.00097386	-0.91249738	0.034298692	0.018051943	AGUGUACUUCCUGGGGCCUCUGGGUAUAUAAUUCCUGUGGCCUCUGGGUGUGUACCCU
ocu-miR-744-3p	ocu-mir-744	CUGUUGCCACUAACCUCAACC	NC_013687.1	21	90	82	77	98	67	93	92	148	100	91	82	78	98	67	94	92	151	100	83	86	113.333	83.667	86.333	114.333	0.449384761	2.79E-06	1.04E-06	0.051225323	0.627077547	0.480801851	-0.398159437	7.62E-05	3.19E-05	UGCGGGGCUAGGGCUAACAGCAGUCUUACUGAAGGUUUCCUGGAAACCACACACAUGCUGUUGCCACUAACCUCAACC
ocu-miR-744-5p	ocu-mir-744	UGCGGGGCUAGGGCUAACAGCA	NC_013687.1	22	1290	781	1522	1246	1236	1003	2197	2045	1327	1311	786	1539	1256	1240	1014	2220	2071	1345	1197.667	1161.667	1856.333	1212	1170	1878.667	0.632228697	4.57E-139	5.63E-140	-0.044030267	0.930610305	0.858879693	-0.676258964	1.02E-138	1.20E-139	UGCGGGGCUAGGGCUAACAGCAGUCUUACUGAAGGUUUCCUGGAAACCACACACAUGCUGUUGCCACUAACCUCAACC
ocu-miR-758-3p	ocu-mir-758	UUUGUGACCUGGUCCACUAACCCU	NW_003159676.1	24	0	2	0	0	2	3	0	1	1	0	3	0	0	2	3	0	1	1	0.667	1.667	0.667	1	1.667	0.667	0	0.804577064	0.727525834	1.321495438	0.594202716	0.450774474	1.321495438	0.389857665	0.281344651	AUGGUUGACCAGAGAGCACACGCUUUAUUUGUGCCGUUUGUGACCUGGUCCACUAACCCU
ocu-miR-758-5p	ocu-mir-758	AUGGUUGACCAGAGAGCACACG	NW_003159676.1	22	0	3	0	2	1	0	0	1	1	0	3	0	2	1	0	0	1	1	1	1	0.667	1	1	0.667	-0.584241333	0.804577064	0.727525834	0	1	0.969651818	0.584241333	0.779234758	0.701942241	AUGGUUGACCAGAGAGCACACGCUUUAUUUGUGCCGUUUGUGACCUGGUCCACUAACCCU
ocu-miR-760-3p	ocu-mir-760	CGGCUCUGGGUCUGUGGGGAGC	NC_013681.1	22	11	6	4	4	16	3	8	5	5	11	6	4	4	16	3	8	5	5	7	7.667	6	7	7.667	6	-0.222392421	0.891880552	0.843330603	0.131307258	0.795533675	0.685804892	0.353699679	0.653425737	0.554221425	CCCCCUCAGUCCACCAGAGCCCGGAUACCUCAGAAAUUCGGCUCUGGGUCUGUGGGGAGC
ocu-miR-760-5p	ocu-mir-760	CCCCCUCAGUCCACCAGAGCCCGGA	NC_013681.1	25	0	1	1	0	0	0	0	0	0	0	1	1	0	0	0	0	0	0	0.667	0	0	0.667	0	0	NA	NA	NA	NA	NA	NA	NA	NA	NA	CCCCCUCAGUCCACCAGAGCCCGGAUACCUCAGAAAUUCGGCUCUGGGUCUGUGGGGAGC
ocu-miR-7a-3p	ocu-mir-7a	CAACAAAUCACAGUCUGCCAUA	NW_003159354.1	22	2053	1717	1877	2309	1816	1950	2108	2272	2392	2083	1737	1912	2355	1848	1974	2153	2318	2425	1882.333	2025	2257.333	1910.667	2059	2298.667	0.262097384	3.40E-53	5.89E-54	0.105400033	2.75E-08	7.77E-09	-0.156697351	1.16E-21	2.85E-22	UGGAAGACUAGUGAUUUUGUUGUUUUUAGAUAACUAAAUCGACAACAAAUCACAGUCUGCCAUA
ocu-miR-7a-5p	ocu-mir-7a	UGGAAGACUAGUGAUUUUGUUGUU	NW_003159354.1	24	13624	13448	15698	13824	15114	13957	16238	20009	22040	14875	14715	17538	15355	17222	15437	18284	23285	25752	14256.667	14298.333	19429	15709.333	16004.667	22440.333	0.446574908	0	0	0.004210217	8.42E-14	1.73E-14	-0.442364691	0	0	UGGAAGACUAGUGAUUUUGUUGUUUUUAGAUAACUAAAUCGACAACAAAUCACAGUCUGCCAUA
ocu-miR-802-5p	ocu-mir-802	UCAGUAACAAAGAUUCAGCCUUGG	NW_003159355.1	24	0	0	0	0	1	1	3	0	0	0	0	0	0	1	1	3	0	0	0	0.667	1	0	0.667	1	NA	NA	NA	NA	NA	NA	-0.584241333	0.694454715	0.606593541	UCAGUAACAAAGAUUCAGCCUUGGGUCUGUCACGCAACAAGGAGAAUCUUUGUCACUUAGU
ocu-miR-872-3p	ocu-mir-872	UGAACUAUUGGAGUAGCCUCCU	NC_013669.1	22	8507	9264	4725	8236	6757	6339	6335	7389	6504	9001	9885	4874	8724	7169	6625	6634	7760	6791	7498.667	7110.667	6742.667	7920	7506	7061.667	-0.153314809	0.021773723	0.011238051	-0.076649263	0.03282507	0.014914433	0.076665546	0.946526335	0.892877069	AAGGUUACUUGUUAGUUCAGGACCUCAUUAUUUCUUGCCUGAACUAUUGGAGUAGCCUCCU
ocu-miR-872-5p	ocu-mir-872	AAGGUUACUUGUUAGUUCAGG	NC_013669.1	21	3243	3977	3028	5230	2846	3059	3084	3436	4128	3308	4065	3097	5419	2912	3131	3152	3546	4257	3416	3711.667	3549.333	3490	3820.667	3651.667	0.05523996	8.99E-23	2.17E-23	0.119759307	1.24E-18	2.24E-19	0.064519347	0.388775015	0.277808867	AAGGUUACUUGUUAGUUCAGGACCUCAUUAUUUCUUGCCUGAACUAUUGGAGUAGCCUCCU
ocu-miR-873-3p	ocu-mir-873	GAGACUGAUGAGUUCCCGGGAA	NC_013669.1	22	2	0	3	3	4	1	3	3	3	2	0	3	3	4	1	3	3	3	1.667	2.667	3	1.667	2.667	3	0.847708396	0.315486764	0.21371684	0.677963721	0.522246592	0.372881948	-0.169744676	0.78618657	0.714570385	UGCAGGAACUUGUGAGUCUCCUAUUGAAAAUGAACAGGAGACUGAUGAGUUCCCGGGAA
ocu-miR-873-5p	ocu-mir-873	UGCAGGAACUUGUGAGUCUCCU	NC_013669.1	22	4	1	4	4	7	3	6	0	9	4	1	4	4	7	3	6	0	9	3	4.667	5	3	4.667	5	0.736965594	0.229015293	0.146828353	0.637532967	0.404489221	0.262548784	-0.099432628	0.798402416	0.728905849	UGCAGGAACUUGUGAGUCUCCUAUUGAAAAUGAACAGGAGACUGAUGAGUUCCCGGGAA
ocu-miR-874-3p	ocu-mir-874	CUGCCCUGGCCCGAGGGACCGAC	NC_013671.1	23	407	275	509	358	291	375	241	377	361	410	275	511	360	293	377	241	378	363	397	341.333	326.333	398.667	343.333	327.333	-0.282794122	0.02537547	0.013250498	-0.217959107	0.012610525	0.005294886	0.064835015	0.855128057	0.787617947	CGGCCCCACGCACCAGGGUAAGAGAGACUCUGGCUUCCUGCCCUGGCCCGAGGGACCGAC
ocu-miR-874-5p	ocu-mir-874	CGGCCCCACGCACCAGGGUAAGA	NC_013671.1	23	27	19	41	25	24	36	19	28	33	27	19	41	25	24	36	19	28	33	29	28.333	26.667	29	28.333	26.667	-0.120997367	0.970232502	0.96436416	-0.033569533	1	0.959181033	0.087427835	0.999481342	0.995434859	CGGCCCCACGCACCAGGGUAAGAGAGACUCUGGCUUCCUGCCCUGGCCCGAGGGACCGAC
ocu-miR-885-5p	ocu-mir-885	UCCAUUACACUACCCUGCCUCU	NW_003159889.1	22	3	2	3	1	2	0	1	3	4	3	2	3	1	2	0	1	3	4	2.667	1	2.667	2.667	1	2.667	0	0.902214284	0.855830283	-1.415217825	0.238890802	0.137132043	-1.415217825	0.16901886	0.103327319	UCCAUUACACUACCCUGCCUCUUCUCCAUGAGAGGCAGCGGGGUGUAGUGGAUA
ocu-miR-889-3p	ocu-mir-889	UUAAUAUCGGACAACCAUUGU	NW_003159676.1	21	215	269	188	344	259	276	216	288	282	217	271	188	346	259	278	216	289	282	224	293	262	225.333	294.333	262.333	0.226068079	9.20E-06	3.49E-06	0.387401932	1.68E-08	4.59E-09	0.161333853	0.365532682	0.2582407	AAUGGCUGUCCGUAGUAUGGUCUCUAUAUUUAUGGUGAUUAAUAUCGGACAACCAUUGU
ocu-miR-889-5p	ocu-mir-889	AAUGGCUGUCCGUAGUAUGGUC	NW_003159676.1	22	9	5	4	9	9	7	8	10	4	9	5	4	9	9	7	8	10	4	6	8.333	7.333	6	8.333	7.333	0.289441039	0.485343041	0.357646939	0.473873479	0.375675049	0.241559819	0.184432441	0.881599863	0.815569104	AAUGGCUGUCCGUAGUAUGGUCUCUAUAUUUAUGGUGAUUAAUAUCGGACAACCAUUGU
ocu-miR-9-3p	ocu-mir-9-2	AUAAAGCUAGAUAACCGAAAGUA	NC_013679.1	23	2	2	7	3	5	9	0	4	6	2	2	7	3	5	9	0	5	6	3.667	5.667	3.333	3.667	5.667	3.667	-0.137778949	0.882914635	0.83129261	0.627984936	0.352903877	0.222622932	0.765763885	0.446031087	0.325945794	UCUUUGGUUAUCUAGCUGUAUGAGUGUAUUGGCCUUCAUAAAGCUAGAUAACCGAAAGUA
ocu-miR-9-5p	ocu-mir-9-2	UCUUUGGUUAUCUAGCUGUAUGA	NC_013679.1	23	56	46	117	54	72	70	16	24	40	57	46	117	54	72	70	16	24	40	73	65.333	26.667	73.333	65.333	26.667	-1.452840931	2.10E-13	6.22E-14	-0.160084576	0.540873597	0.389472874	1.292756355	1.17E-10	3.61E-11	UCUUUGGUUAUCUAGCUGUAUGAGUGUAUUGGCCUUCAUAAAGCUAGAUAACCGAAAGUA
ocu-miR-92a-2-5p	ocu-mir-92a-2	UGGUGGGGAUUUGUCGCAUUACU	NC_013690.1	23	87	41	59	80	57	73	75	64	62	87	41	59	81	57	74	75	66	62	62.333	70	67	62.333	70.667	67.667	0.104164946	0.147053425	0.087757689	0.167358773	0.209018405	0.118288306	0.063193826	0.923792688	0.867691917	UGGUGGGGAUUUGUCGCAUUACUUGUGUUCUAUGGUAAAGUAUUGCACUUGUCCCGGCCUGU
ocu-miR-92a-3p	ocu-mir-92a-2	UAUUGCACUUGUCCCGGCCUGU	NC_013690.1	22	48474	45216	49484	45429	44132	39948	56643	49698	46311	69844	63377	72412	63918	67193	53680	89625	72505	65804	47724.667	43169.667	50884	68544.333	61597	75978	0.092476954	0	0	-0.144717167	1.15E-123	1.17E-124	-0.237194121	0	0	UGGUGGGGAUUUGUCGCAUUACUUGUGUUCUAUGGUAAAGUAUUGCACUUGUCCCGGCCUGU
ocu-miR-92a-5p	ocu-mir-92a-1	AGGUUGGGAUCAGUUGCAAUGCU	NC_013676.1	23	50	26	36	68	51	35	96	142	64	51	26	37	69	51	36	97	144	64	37.333	51.333	100.667	38	52	101.667	1.431067476	1.26E-24	2.92E-25	0.459435132	0.011728739	0.004877062	-0.971632344	8.39E-14	2.40E-14	AGGUUGGGAUCAGUUGCAAUGCUGUGUUUCUGUAUGGUAUUGCACUUGUCCCGGCCUGU
ocu-miR-93-3p	ocu-mir-93	ACUGCUGAGCUAGCACUUCCCGA	NW_003159386.1	23	10	14	24	13	20	19	22	24	16	10	14	24	13	21	20	22	25	16	16	17.333	20.667	16	18	21	0.369257079	0.099973828	0.057041519	0.115449473	0.595068302	0.452638161	-0.253807606	0.351999508	0.247967265	CAAAGUGCUGUUCGUGCAGGUAGUGUGAUUACCUGACCUACUGCUGAGCUAGCACUUCCCGA
ocu-miR-93-5p	ocu-mir-93	CAAAGUGCUGUUCGUGCAGGUAG	NW_003159386.1	23	22431	19939	22239	17303	22799	16832	17430	20249	17109	26266	22820	26026	19586	27593	18894	19717	23385	19206	21536.333	18978	18262.667	25037.333	22024.333	20769.333	-0.237875157	4.35E-70	6.67E-71	-0.182444661	1.47E-73	1.79E-74	0.055430496	0.911467914	0.848735305	CAAAGUGCUGUUCGUGCAGGUAGUGUGAUUACCUGACCUACUGCUGAGCUAGCACUUCCCGA
ocu-miR-96-3p	ocu-mir-96	CAAUCAUGUGCAGUGCCAAUAU	NC_013675.1	22	0	0	0	1	0	0	0	0	0	0	0	0	1	0	0	0	0	0	0	0.333	0	0	0.333	0	NA	NA	NA	NA	NA	NA	NA	NA	NA	UUUGGCACUAGCACAUUUUUGCUUGUGUCUCUCCGCUCUGAGCAAUCAUGUGCAGUGCCAAUAU
ocu-miR-96-5p	ocu-mir-96	UUUGGCACUAGCACAUUUUUGCU	NC_013675.1	23	380	201	320	406	453	323	129	390	871	385	204	328	410	459	333	131	405	879	300.333	394	463.333	305.667	400.667	471.667	0.625486435	2.68E-35	5.40E-36	0.391632626	2.07E-11	4.75E-12	-0.23385381	3.81E-08	1.25E-08	UUUGGCACUAGCACAUUUUUGCUUGUGUCUCUCCGCUCUGAGCAAUCAUGUGCAGUGCCAAUAU
ocu-miR-98-3p	ocu-mir-98	CUAUACAACUUACUACUUUCCC	NC_013690.1	22	1	0	1	1	0	0	2	0	2	1	0	1	1	0	0	2	0	2	0.667	0.333	1.333	0.667	0.333	1.333	0.998918114	0.482858792	0.350948779	-1.002164584	0.715566608	0.57767852	-2.001082698	0.229313372	0.148078878	UGAGGUAGUAAGUUGUAUUGUUGUGGGGUAGGGAUUUUAGGCCCCAAUAAGAAGAUAACUAUACAACUUACUACUUUCCC
ocu-miR-98-5p	ocu-mir-98	UGAGGUAGUAAGUUGUAUUGUU	NC_013690.1	22	17875	14630	14213	19794	13662	16303	14057	14502	17120	20076	16124	15722	22764	15257	18158	15498	16009	19314	15572.667	16586.333	15226.333	17307.333	18726.333	16940.333	-0.032447508	3.91E-28	8.75E-29	0.090978919	4.25E-72	5.34E-73	0.123426427	1.12E-10	3.41E-11	UGAGGUAGUAAGUUGUAUUGUUGUGGGGUAGGGAUUUUAGGCCCCAAUAAGAAGAUAACUAUACAACUUACUACUUUCCC
ocu-miR-9851-3p	ocu-mir-9851	UGGCACCAGCACUGGCAGUGGC	NC_013686.1	22	68	74	73	121	42	30	72	80	76	68	74	73	121	42	30	74	82	76	71.667	64.333	76	71.667	64.333	77.333	0.084690454	0.131879571	0.07763878	-0.155749998	0.580138076	0.437751246	-0.240440452	0.02379489	0.012138284	CGCUGGCAGUGUUGGUGGCACUCACUUGGUGGCAGUGGCACCAGCACUGGCAGUGGC
ocu-miR-9851-5p	ocu-mir-9851	CGCUGGCAGUGUUGGUGGCACU	NC_013686.1	22	7	10	3	12	5	3	6	2	4	7	10	3	12	5	3	6	2	4	6.667	6.667	4	6.667	6.667	4	-0.737037727	0.351198269	0.242156871	0	0.981472783	0.921748273	0.737037727	0.309430687	0.209210221	CGCUGGCAGUGUUGGUGGCACUCACUUGGUGGCAGUGGCACCAGCACUGGCAGUGGC
ocu-miR-99a-3p	ocu-mir-99a	CAAGCUCGCUUCUAUGGGUCUG	NC_013682.1	22	39	47	37	33	32	26	35	36	42	39	47	37	33	32	26	35	36	42	41	30.333	37.667	41	30.333	37.667	-0.122322776	0.971076182	0.963244922	-0.434735719	0.097657108	0.049323773	-0.312412943	0.085735388	0.049115617	AACCCGUAGAUCCGAUCUUGUGGUGAAGUGGACCGCACAAGCUCGCUUCUAUGGGUCUG
ocu-miR-99a-5p	ocu-mir-99a	AACCCGUAGAUCCGAUCUUGUG	NC_013682.1	22	63505	79949	65285	72442	55555	61405	79153	81582	70698	103664	153947	109449	130809	95337	98955	154152	160730	124315	69579.667	63134	77144.333	122353.333	108367	146399	0.148894406	0	0	-0.140248615	0	0	-0.289143021	0	0	AACCCGUAGAUCCGAUCUUGUGGUGAAGUGGACCGCACAAGCUCGCUUCUAUGGGUCUG
