# Supplementary material for: Characterization of microRNA Profiles in Pasteurella multocida-Infected Rabbits and Identification of miR-29-5p as a Regulator of Antibacterial Immune Response
Source: Front Vet Sci. 2021 Nov 17;8:746638. doi: 10.3389/fvets.2021.746638 (PMC8635715; doi:10.3389/fvets.2021.746638)
Supplement: Supplementary file 2 [file Table_2.XLS]

Gene ID	Gene Symbol	Type	P0 Expression	P0 Average Read Count	P1 Expression	P1 Average Read Count	P3 Expression	P3 Average Read Count
ocu-miR-451-5p	ocu-miR-451-5p	miRNA	166442.667	3588736	150612.667	3294108	162315.667	2166918.667
ocu-miR-26a-5p	ocu-miR-26a-5p	miRNA	155500.667	1331453.667	144943.667	1370089	154477.667	1287485.333
ocu-miR-143-3p	ocu-miR-143-3p	miRNA	141219.667	774746.333	127843.667	624949.667	144863	851761.333
ocu-let-7a-5p	ocu-let-7a-5p	miRNA	123739	446203	120150	493574.667	122446.333	433551
ocu-miR-22-3p	ocu-miR-22-3p	miRNA	110082.333	316088.667	111834.667	381841	123917.667	451771
ocu-let-7f-5p	ocu-let-7f-5p	miRNA	104052	273131.333	104330.333	312358.667	100231.667	253982
ocu-miR-34a-5p	ocu-miR-34a-5p	miRNA	98575.333	242987.667	96153.667	260855.333	103323	273454.333
ocu-let-7i-5p	ocu-let-7i-5p	miRNA	100089	251202	92329.333	227761.333	97421.333	233041.667
ocu-let-7b-5p	ocu-let-7b-5p	miRNA	94622	223084.333	92247.667	231024.333	101065.667	256826.333
ocu-miR-191-5p	ocu-miR-191-5p	miRNA	91712.333	207374.333	86890	199264.333	98438	242020
ocu-let-7g-5p	ocu-let-7g-5p	miRNA	86087	180921.667	86280.333	195639.333	87828.333	191167.333
ocu-miR-24-3p	ocu-miR-24-3p	miRNA	73661.333	136595.333	74029.333	157171.333	99354.333	254950.333
ocu-miR-150-5p	ocu-miR-150-5p	miRNA	67284	114726	63756.333	110108.667	73627.667	138124
ocu-miR-99a-5p	ocu-miR-99a-5p	miRNA	69579.667	122353.333	63134	108367	77144.333	146399
ocu-let-7d-5p	ocu-let-7d-5p	miRNA	51651	76606	52795.333	81751.667	50050.333	73012.333
ocu-miR-30d-5p	ocu-miR-30d-5p	miRNA	43272	61316	39319.667	53597	43888.667	61204
ocu-miR-16b-5p	ocu-miR-16b-5p	miRNA	55477.667	85308.333	52871.667	82824	56111	86624
ocu-miR-200c-3p	ocu-miR-200c-3p	miRNA	50930	74922	56525	90570.667	56035.333	86584
ocu-miR-30b-5p	ocu-miR-30b-5p	miRNA	49643	72368.667	53128.667	83778.333	64937.333	110476.333
ocu-miR-92a-3p	ocu-miR-92a-3p	miRNA	47724.667	68544.333	43169.667	61597	50884	75978
ocu-miR-26b-5p	ocu-miR-26b-5p	miRNA	41219.333	56047.667	47591	69626.667	44703.667	62343
ocu-miR-27b-3p	ocu-miR-27b-3p	miRNA	46345.667	65905.333	38089.333	51338	46435.333	65499.333
ocu-miR-100-5p	ocu-miR-100-5p	miRNA	43778.667	60764.333	37661.333	50667	51744.333	77292.667
ocu-miR-181b-5p	ocu-miR-181b-5p	miRNA	27669	34156.667	24235.333	29213.333	23094.667	27429.333
ocu-miR-10a-5p	ocu-miR-10a-5p	miRNA	31716.667	39735	34386.667	45315.333	35485.333	46299.667
ocu-miR-151-5p	ocu-miR-151-5p	miRNA	32203.667	40552.333	33842	44241.333	39475.333	52944.333
ocu-miR-30a-5p	ocu-miR-30a-5p	miRNA	27600.667	33683.667	22368.667	26715.667	26187	32085
ocu-let-7c-5p	ocu-let-7c-5p	miRNA	27198.667	33066.333	29882.667	37776.667	29917.667	37008
ocu-miR-130a-3p	ocu-miR-130a-3p	miRNA	25533.333	30623.333	27093	33363	27132.667	32904
ocu-miR-218-5p	ocu-miR-218-5p	miRNA	31668	39784.333	24616.667	29885	28946.333	35936.333
ocu-miR-449a-5p	ocu-miR-449a-5p	miRNA	31265	39488	15486	18933.333	20198.333	23377
ocu-miR-222-3p	ocu-miR-222-3p	miRNA	23045.333	27153	19437.667	22607	26698	32530.333
ocu-miR-181a-5p	ocu-miR-181a-5p	miRNA	20347	23663	18842.333	21750	17811.333	20235.667
ocu-miR-423-3p	ocu-miR-423-3p	miRNA	19832	22821	17498	19972.333	22874.333	26912.667
ocu-miR-93-5p	ocu-miR-93-5p	miRNA	21536.333	25037.333	18978	22024.333	18262.667	20769.333
ocu-miR-15a-5p	ocu-miR-15a-5p	miRNA	21676.667	25226.667	21334.333	24984.333	23869.333	28226
ocu-miR-204-5p	ocu-miR-204-5p	miRNA	15049.333	16798.667	14092.667	15740.333	18437.333	21164
ocu-miR-30c-5p	ocu-miR-30c-5p	miRNA	17291	19626	14499	16258.667	20160.333	23507
ocu-miR-23b-3p	ocu-miR-23b-3p	miRNA	16693.333	18752.667	10134.667	10960.667	15601.333	17499.667
ocu-miR-199a-3p	ocu-miR-199a-3p	miRNA	20155.333	23090.333	17654.333	20033	20529	23675.667
ocu-miR-3613-5p	ocu-miR-3613-5p	miRNA	19166.667	21840	15842.667	17944.333	19994	22967.333
ocu-miR-98-5p	ocu-miR-98-5p	miRNA	15572.667	17307.333	16586.333	18726.333	15226.333	16940.333
ocu-miR-660-5p	ocu-miR-660-5p	miRNA	16739.667	18920	15546.333	17504	13223.667	14607.667
ocu-miR-145-5p	ocu-miR-145-5p	miRNA	15687.667	17514.333	9652	10409.333	15414.667	17192.667
ocu-miR-497-5p	ocu-miR-497-5p	miRNA	16185.667	18085	13449.333	14817.333	15596.333	17531
ocu-miR-146a-5p	ocu-miR-146a-5p	miRNA	11736.333	12842.333	14823.667	16635	22432	26483.667
ocu-miR-199a-5p	ocu-miR-199a-5p	miRNA	15050	16689	11743.333	12836	16790.667	19015.667
ocu-miR-7a-5p	ocu-miR-7a-5p	miRNA	14256.667	15709.333	14298.333	16004.667	19429	22440.333
ocu-miR-16a-5p	ocu-miR-16a-5p	miRNA	14738.333	16349.667	13147.667	14494	17589.333	19947
ocu-miR-378-3p	ocu-miR-378-3p	miRNA	9584	10294	9354	10048.667	10745	11656.333
ocu-miR-138-5p	ocu-miR-138-5p	miRNA	11189.667	12031.333	10574.667	11416.333	12956.667	14257
ocu-miR-28-5p	ocu-miR-28-5p	miRNA	11674	12678	11063.667	12058.667	13971.667	15444
ocu-miR-127-3p	ocu-miR-127-3p	miRNA	10991.667	11863.333	8401.667	8924	10553	11375
ocu-miR-15b-5p	ocu-miR-15b-5p	miRNA	12093.333	13139.333	9562.667	10242.333	10753.667	11563.333
ocu-miR-29a-3p	ocu-miR-29a-3p	miRNA	7365.333	7759.667	10535.667	11363.333	12027	13077.667
ocu-miR-140-5p	ocu-miR-140-5p	miRNA	8658.333	9193.333	9980.333	10803	10607.333	11443
ocu-miR-872-3p	ocu-miR-872-3p	miRNA	7498.667	7920	7110.667	7506	6742.667	7061.667
ocu-miR-185-5p	ocu-miR-185-5p	miRNA	8283.333	8788	9198.667	9893.667	7840.333	8267.667
ocu-miR-221-3p	ocu-miR-221-3p	miRNA	7788.667	8243.333	6074	6385.333	7072.333	7479
ocu-miR-195-5p	ocu-miR-195-5p	miRNA	10251.333	10980.667	14001.333	16374.333	14681	16162
ocu-miR-181c-5p	ocu-miR-181c-5p	miRNA	5965	6251.333	4486	4649.333	5246	5465
ocu-miR-29c-3p	ocu-miR-29c-3p	miRNA	6601.333	6896.667	7760.333	8187.667	8985.333	9558.667
ocu-miR-181d-5p	ocu-miR-181d-5p	miRNA	5122.333	5374	4318	4511	4721.333	4952
ocu-miR-125b-5p	ocu-miR-125b-5p	miRNA	10253.333	11001.667	10386.333	11192.333	12471	13620
ocu-miR-155-5p	ocu-miR-155-5p	miRNA	6224.667	6539.333	7518.333	8015.667	16639.333	18790.667
ocu-miR-103a-3p	ocu-miR-103a-3p	miRNA	6662.333	6967	6829.667	7195	8964	9593.667
ocu-miR-424-5p	ocu-miR-424-5p	miRNA	6543	6831	6054.333	6345.667	6568.333	6885.667
ocu-miR-21-5p	ocu-miR-21-5p	miRNA	5332.333	5606.667	5959.667	6293	7913	8525.667
ocu-miR-375-3p	ocu-miR-375-3p	miRNA	5535	5758.667	6853.667	7239.333	6171	6463.333
ocu-miR-19b-3p	ocu-miR-19b-3p	miRNA	5994.333	6240	5678	5944	5956.333	6226
ocu-miR-532-5p	ocu-miR-532-5p	miRNA	5480.667	5688	5663.667	5885.667	5799.667	6049
ocu-miR-574-3p	ocu-miR-574-3p	miRNA	5016.333	5211	4000	4121.667	6332.667	6615.667
ocu-miR-363-3p	ocu-miR-363-3p	miRNA	5224.667	5396.667	5195.333	5384.333	4908.667	5090
ocu-miR-411-5p	ocu-miR-411-5p	miRNA	5158.333	5350.667	5183.667	5388	4790	4965.333
ocu-miR-30e-5p	ocu-miR-30e-5p	miRNA	4270	4422.333	4512.667	4676	4430.667	4591.333
ocu-miR-708-5p	ocu-miR-708-5p	miRNA	4663	4844	2504.667	2568.667	3805	3934.333
ocu-miR-6529-5p	ocu-miR-6529-5p	miRNA	3305.333	3396.333	4201.333	4340.333	4581.333	4748
ocu-miR-223-3p	ocu-miR-223-3p	miRNA	3852.667	3965	5059.667	5264	7008.667	7359.333
ocu-miR-33a-5p	ocu-miR-33a-5p	miRNA	3269.667	3344.667	3491	3588.667	3794.667	3905
ocu-miR-379-5p	ocu-miR-379-5p	miRNA	3597	3681.333	3763.333	3870.333	3135	3205.667
ocu-miR-542-5p	ocu-miR-542-5p	miRNA	3055.667	3118.667	2564.667	2617	3010.667	3074
ocu-miR-582-5p	ocu-miR-582-5p	miRNA	3382.333	3464	2963.667	3025.333	3951.333	4065
ocu-miR-135b-5p	ocu-miR-135b-5p	miRNA	3598.333	3708.333	3561	3674	4267	4414.667
ocu-miR-423-5p	ocu-miR-423-5p	miRNA	2547.667	2613	3571.333	3681.333	4021.333	4140.667
ocu-miR-28-3p	ocu-miR-28-3p	miRNA	2848.667	2909.333	2762.667	2824.667	3255	3323
ocu-let-7d-3p	ocu-let-7d-3p	miRNA	3208	3301	3274	3367	3501.333	3605
ocu-miR-872-5p	ocu-miR-872-5p	miRNA	3416	3490	3711.667	3820.667	3549.333	3651.667
ocu-miR-383-5p	ocu-miR-383-5p	miRNA	2637	2684	2856	2939	2657.667	2727.333
ocu-miR-31-5p	ocu-miR-31-5p	miRNA	2347.333	2415	3595	3708	2236.667	2306.667
ocu-miR-128a-3p	ocu-miR-128a-3p	miRNA	2240	2295.333	2006.667	2059	88.333	88.667
ocu-miR-25-3p	ocu-miR-25-3p	miRNA	3083	3147.333	2234.333	2267.333	2471.667	2520
ocu-miR-340-5p	ocu-miR-340-5p	miRNA	2026	2053.333	3047.333	3115	2380	2420
ocu-miR-193b-3p	ocu-miR-193b-3p	miRNA	2352.333	2394	1894.333	1928.667	2924.333	2981.333
ocu-miR-20a-5p	ocu-miR-20a-5p	miRNA	2337	2381.667	2371.333	2418.333	2491.333	2541
ocu-miR-450a-5p	ocu-miR-450a-5p	miRNA	2036	2083.667	1678.667	1709	1557.667	1591
ocu-miR-214-3p	ocu-miR-214-3p	miRNA	2241.667	2284	2679	2738.333	2946	3021.333
ocu-miR-7a-3p	ocu-miR-7a-3p	miRNA	1882.333	1910.667	2025	2059	2257.333	2298.667
ocu-miR-425-5p	ocu-miR-425-5p	miRNA	2018	2058	2040	2079.667	2282.333	2335.333
ocu-miR-141-3p	ocu-miR-141-3p	miRNA	2075	2116.667	2136.333	2183	2231	2294
ocu-miR-32-5p	ocu-miR-32-5p	miRNA	2072.667	2105.667	2251.667	2295	2390	2430
ocu-miR-328-3p	ocu-miR-328-3p	miRNA	1768	1815	1469.667	1502.333	2415.333	2491.667
ocu-miR-502a-3p	ocu-miR-502a-3p	miRNA	1787.667	1815	2217	2257	2599	2645.667
ocu-miR-361-5p	ocu-miR-361-5p	miRNA	1755.667	1782.667	2161.333	2207	2212	2245.333
ocu-miR-142-5p	ocu-miR-142-5p	miRNA	1664.667	1686.667	2732.333	2793	2600.333	2650.333
ocu-miR-676-3p	ocu-miR-676-3p	miRNA	1993.333	2041	1840	1879.333	2460.667	2541.333
ocu-miR-29b-3p	ocu-miR-29b-3p	miRNA	1638	1664.333	1565	1591.333	3134	3210.667
ocu-miR-186-5p	ocu-miR-186-5p	miRNA	1422.333	1446	1563.333	1589.667	2267.333	2318
ocu-miR-1-3p	ocu-miR-1-3p	miRNA	1839	1860.667	2443.333	2484.333	2133.333	2164.667
ocu-miR-487b-3p	ocu-miR-487b-3p	miRNA	1616.667	1638	1432.667	1451.667	1666	1684.333
ocu-miR-12090-5p	ocu-miR-12090-5p	miRNA	1105.667	1123.667	1280.333	1296.333	1023.333	1035.333
ocu-miR-30a-3p	ocu-miR-30a-3p	miRNA	1272.333	1289.333	1411.667	1428	1432	1446.333
ocu-miR-154-3p	ocu-miR-154-3p	miRNA	1445.667	1460.333	1461.667	1478.333	1525	1545
ocu-miR-652-3p	ocu-miR-652-3p	miRNA	1683.333	1702	1768.333	1790.333	1752	1775.667
ocu-miR-1296-5p	ocu-miR-1296-5p	miRNA	1126.667	1136.667	1141.667	1158.333	1977.333	2010.667
ocu-miR-140-3p	ocu-miR-140-3p	miRNA	1282.333	1290.333	1183.333	1194.333	1419.333	1433.333
ocu-miR-342-3p	ocu-miR-342-3p	miRNA	1072.333	1095.667	814	827.333	1257.333	1280.667
ocu-miR-30c-2-3p	ocu-miR-30c-2-3p	miRNA	933	943.667	1181.333	1194	1147.333	1161
ocu-miR-532-3p	ocu-miR-532-3p	miRNA	1462.667	1479.667	1418.333	1440	2046.667	2081
ocu-miR-744-5p	ocu-miR-744-5p	miRNA	1197.667	1212	1161.667	1170	1856.333	1878.667
ocu-miR-224-5p	ocu-miR-224-5p	miRNA	1280.667	1307.667	782.333	793.667	771.333	781.667
ocu-miR-381-3p	ocu-miR-381-3p	miRNA	1260.333	1277.333	885	895.333	1149	1157.667
ocu-miR-148a-3p	ocu-miR-148a-3p	miRNA	1424.667	1441.333	1668.333	1689	1716.667	1738.333
ocu-let-7i-3p	ocu-let-7i-3p	miRNA	853	862.667	851.667	859	1200	1216
ocu-miR-502b-5p	ocu-miR-502b-5p	miRNA	1058.333	1070.667	1076.667	1099.667	943	962.667
ocu-miR-574-5p	ocu-miR-574-5p	miRNA	744.333	751.333	672.667	682.333	643.667	649.667
ocu-miR-146b-5p	ocu-miR-146b-5p	miRNA	1149.333	1169	963.333	979.667	727.333	738.333
ocu-miR-34c-3p	ocu-miR-34c-3p	miRNA	1409.333	1424.333	1135	1155	1208.333	1219.333
ocu-miR-17-5p	ocu-miR-17-5p	miRNA	1047.333	1054.667	1130	1145.333	1406.667	1422.667
ocu-miR-425-3p	ocu-miR-425-3p	miRNA	881	894	758	763.667	883.667	895
ocu-miR-12093-3p	ocu-miR-12093-3p	miRNA	844	847.333	669.333	673.667	773	778.333
ocu-miR-182-5p	ocu-miR-182-5p	miRNA	600.333	610	717.667	722.667	529	533.333
ocu-miR-34b-3p	ocu-miR-34b-3p	miRNA	1095.667	1107.333	1468.333	1501.333	1099.667	1108
ocu-miR-34c-5p	ocu-miR-34c-5p	miRNA	1045.667	1061	1074.333	1098.667	920.333	934.667
ocu-miR-374b-5p	ocu-miR-374b-5p	miRNA	891	896.667	1200	1211	1245.667	1259
ocu-miR-12090-3p	ocu-miR-12090-3p	miRNA	534.667	537	582.333	587.333	752	758.667
ocu-miR-154-5p	ocu-miR-154-5p	miRNA	798.333	806	677	682	771.333	782
ocu-miR-490-5p	ocu-miR-490-5p	miRNA	511.667	514.333	374.333	375.667	602.333	605.667
ocu-miR-151-3p	ocu-miR-151-3p	miRNA	742.333	751.333	970.667	987.667	1218	1234.667
ocu-miR-214-5p	ocu-miR-214-5p	miRNA	747.333	752.667	591.333	594.333	796	808.333
ocu-miR-29c-5p	ocu-miR-29c-5p	miRNA	543.333	548	591	596	634	641.333
ocu-miR-455-5p	ocu-miR-455-5p	miRNA	671.333	673.667	470	472	667.333	671.333
ocu-miR-7180-3p	ocu-miR-7180-3p	miRNA	489.667	498.667	284.667	290.333	393	400.667
ocu-miR-1343-3p	ocu-miR-1343-3p	miRNA	456.333	459	506	508.667	750.333	758.667
ocu-miR-190a-5p	ocu-miR-190a-5p	miRNA	575	577	639.667	641	690.667	696.333
ocu-miR-183-5p	ocu-miR-183-5p	miRNA	362.667	365.333	474.667	479	375	377.667
ocu-miR-505-5p	ocu-miR-505-5p	miRNA	486	489.667	531.667	537	585.667	592
ocu-miR-133a-3p	ocu-miR-133a-3p	miRNA	603.333	607	558	561.333	785.667	790.667
ocu-miR-136-3p	ocu-miR-136-3p	miRNA	632.333	638	588	592.333	683.333	689.667
ocu-miR-340-3p	ocu-miR-340-3p	miRNA	509.333	512	331.667	332.667	488	493
ocu-miR-324-3p	ocu-miR-324-3p	miRNA	591.667	595	552.667	559.667	785.333	793.667
ocu-miR-31-3p	ocu-miR-31-3p	miRNA	428.333	430	514.333	517	356.333	358.333
ocu-miR-106b-5p	ocu-miR-106b-5p	miRNA	544	547.333	585	587.667	675	679.333
ocu-miR-301a-3p	ocu-miR-301a-3p	miRNA	414.333	425	317.333	326.667	249.667	258
ocu-miR-101-3p	ocu-miR-101-3p	miRNA	570.667	572	647.333	650	906.333	911.667
ocu-miR-181a-3p	ocu-miR-181a-3p	miRNA	592.667	597	464.667	466	654.333	661
ocu-miR-20b-5p	ocu-miR-20b-5p	miRNA	450.667	455.333	475	482.667	405.667	411
ocu-miR-206-3p	ocu-miR-206-3p	miRNA	384.333	386.667	777.333	780.667	362.333	365
ocu-miR-501-3p	ocu-miR-501-3p	miRNA	561.667	564.667	516	521	659.333	666.333
ocu-miR-18a-5p	ocu-miR-18a-5p	miRNA	492.333	497.333	465.667	473.667	402	407.333
ocu-miR-22-5p	ocu-miR-22-5p	miRNA	449.333	452	412.667	414.333	588.333	590.333
ocu-miR-3613-3p	ocu-miR-3613-3p	miRNA	358	358	430	432	452	453.333
ocu-miR-486-5p	ocu-miR-486-5p	miRNA	622.333	630	587	592	631.333	641.667
ocu-miR-324-5p	ocu-miR-324-5p	miRNA	383	383.667	250	250.667	496	498.667
ocu-miR-432-5p	ocu-miR-432-5p	miRNA	430	432.667	554.667	557.333	446	448.333
ocu-miR-139-5p	ocu-miR-139-5p	miRNA	532	539.667	548.333	554.333	554	562.667
ocu-miR-211-5p	ocu-miR-211-5p	miRNA	315.667	322.333	221.333	221.667	378	386.333
ocu-miR-30d-3p	ocu-miR-30d-3p	miRNA	397.333	399.667	376.667	379	427	430
ocu-miR-376a-3p	ocu-miR-376a-3p	miRNA	342.667	344.333	329.667	329.667	319	319.667
ocu-miR-337-3p	ocu-miR-337-3p	miRNA	546.333	550.667	446	451.333	550.333	555.333
ocu-miR-874-3p	ocu-miR-874-3p	miRNA	397	398.667	341.333	343.333	326.333	327.333
ocu-miR-152-3p	ocu-miR-152-3p	miRNA	605.667	611.667	512	517.333	891.333	902
ocu-miR-424-3p	ocu-miR-424-3p	miRNA	378.333	379.667	380.667	382.333	396.667	398
ocu-miR-495-3p	ocu-miR-495-3p	miRNA	342.667	345.333	520.333	523.333	650.333	655.667
ocu-miR-96-5p	ocu-miR-96-5p	miRNA	300.333	305.667	394	400.667	463.333	471.667
ocu-miR-193a-5p	ocu-miR-193a-5p	miRNA	428.333	431	392.667	395	501	505
ocu-miR-21-3p	ocu-miR-21-3p	miRNA	182	183	306	306.333	1297	1311.667
ocu-miR-181c-3p	ocu-miR-181c-3p	miRNA	314	315.333	252.667	253	371.333	375
ocu-miR-12092-5p	ocu-miR-12092-5p	miRNA	312.667	315.667	226	227	248.333	250.667
ocu-miR-125b-2-3p	ocu-miR-125b-2-3p	miRNA	288.667	290	242.667	243.333	210.667	211.333
ocu-miR-150-3p	ocu-miR-150-3p	miRNA	211.667	212.667	429.333	431	135	135
ocu-miR-205-5p	ocu-miR-205-5p	miRNA	429.667	433.333	228.333	231	462.333	467
ocu-miR-188-5p	ocu-miR-188-5p	miRNA	205.667	206	226	226.333	258	259
ocu-miR-181a-2-3p	ocu-miR-181a-2-3p	miRNA	288.667	290	279	280.333	376.333	378.667
ocu-miR-141-5p	ocu-miR-141-5p	miRNA	184	184	258.333	259.667	245.333	245.667
ocu-miR-190b-5p	ocu-miR-190b-5p	miRNA	315.667	317	255.333	256.667	260	261
ocu-miR-450a-3p	ocu-miR-450a-3p	miRNA	225	226.667	174.333	175.333	254.333	255.333
ocu-miR-378-5p	ocu-miR-378-5p	miRNA	238	239	247	248.333	351.667	353
ocu-miR-377-3p	ocu-miR-377-3p	miRNA	280.667	283	309	310.333	349	350.333
ocu-miR-130b-5p	ocu-miR-130b-5p	miRNA	257	261	172	173.333	218.333	220.667
ocu-miR-106b-3p	ocu-miR-106b-3p	miRNA	257	258	268.667	269.667	324	325
ocu-miR-138-3p	ocu-miR-138-3p	miRNA	308	308.333	382.667	384.333	409.333	411.667
ocu-miR-362-5p	ocu-miR-362-5p	miRNA	227.667	228	308.333	310	429	431
ocu-miR-551b-3p	ocu-miR-551b-3p	miRNA	335.333	336.333	246	246.667	528	530.667
ocu-miR-1307-3p	ocu-miR-1307-3p	miRNA	210.667	211	198.667	199.333	240	241
ocu-miR-376c-3p	ocu-miR-376c-3p	miRNA	216	216	195.333	196	212.333	212.667
ocu-miR-125b-3p	ocu-miR-125b-3p	miRNA	127.333	128.667	183.667	184.333	236.333	238.667
ocu-miR-505-3p	ocu-miR-505-3p	miRNA	195	195.333	157.333	158	268	269.667
ocu-miR-656-3p	ocu-miR-656-3p	miRNA	245	245.667	283.333	285	291.667	292
ocu-miR-654-3p	ocu-miR-654-3p	miRNA	180	180.667	165.333	166.333	180	181.667
ocu-miR-410-3p	ocu-miR-410-3p	miRNA	192.667	193.667	194	194.667	197.333	198.333
ocu-miR-889-3p	ocu-miR-889-3p	miRNA	224	225.333	293	294.333	262	262.333
ocu-miR-197-3p	ocu-miR-197-3p	miRNA	201.333	202.667	190.667	190.667	275.333	277.667
ocu-miR-142-3p	ocu-miR-142-3p	miRNA	204.667	205.667	273.333	273.333	394.333	396.667
ocu-miR-350-3p	ocu-miR-350-3p	miRNA	176.333	177	131.333	131.333	153.333	154.667
ocu-miR-24-5p	ocu-miR-24-5p	miRNA	173.333	174.333	182.333	183	226	227.667
ocu-miR-582-3p	ocu-miR-582-3p	miRNA	171.667	172.667	245.333	247.333	303.667	305
ocu-miR-433-3p	ocu-miR-433-3p	miRNA	188.667	190	205.667	206.333	222.333	225.333
ocu-miR-411-3p	ocu-miR-411-3p	miRNA	212.667	213.333	211.333	211.333	219	219
ocu-miR-421-3p	ocu-miR-421-3p	miRNA	176	177	139.667	140	178.333	180.333
ocu-miR-191-3p	ocu-miR-191-3p	miRNA	173.667	174.333	196.667	196.667	242.667	243
ocu-miR-671-5p	ocu-miR-671-5p	miRNA	149	150	200.333	201.333	131.333	132
ocu-miR-15b-3p	ocu-miR-15b-3p	miRNA	196.333	196.333	165.333	165.667	166.667	166.667
ocu-miR-30c-3p	ocu-miR-30c-3p	miRNA	119.667	120	135.333	135.333	139.667	140.667
ocu-miR-204-3p	ocu-miR-204-3p	miRNA	117	117	202	203	205	205.333
ocu-miR-655-3p	ocu-miR-655-3p	miRNA	186.667	186.667	228	228	233.667	234.333
ocu-miR-30e-3p	ocu-miR-30e-3p	miRNA	156.667	157.667	247.333	247.667	214.333	215.333
ocu-miR-2387-5p	ocu-miR-2387-5p	miRNA	159.667	163.333	107.333	112.667	142.667	146.333
ocu-miR-6529-3p	ocu-miR-6529-3p	miRNA	139	140	178.667	179.333	166.333	166.667
ocu-miR-221-5p	ocu-miR-221-5p	miRNA	157.333	159	190.333	192.333	244.333	246
ocu-miR-490-3p	ocu-miR-490-3p	miRNA	163	164	119	119.667	176.333	176.333
ocu-miR-12092-3p	ocu-miR-12092-3p	miRNA	164.333	164.667	160.333	161.333	252	252.667
ocu-miR-193a-3p	ocu-miR-193a-3p	miRNA	159.667	159.667	97.333	97.333	286	286.667
ocu-miR-153-3p	ocu-miR-153-3p	miRNA	129.667	129.667	113	113.667	158.667	159.667
ocu-miR-381-5p	ocu-miR-381-5p	miRNA	117.667	118	107.333	107.333	99.667	101
ocu-miR-24-2-5p	ocu-miR-24-2-5p	miRNA	120.333	122.667	121.667	124.333	136	138.667
ocu-miR-196a-5p	ocu-miR-196a-5p	miRNA	203.333	204	144.667	145	120.333	120.333
ocu-miR-374a-5p	ocu-miR-374a-5p	miRNA	159.667	160.333	236	236	228.667	229
ocu-miR-26b-3p	ocu-miR-26b-3p	miRNA	129.333	130.333	129.667	130.667	146	148
ocu-miR-29b-2-5p	ocu-miR-29b-2-5p	miRNA	135.667	135.667	129	129	169.667	169.667
ocu-miR-409-3p	ocu-miR-409-3p	miRNA	124	124	84	84	107.333	107.667
ocu-miR-1277-5p	ocu-miR-1277-5p	miRNA	147.667	147.667	128.333	128.333	173	173
ocu-miR-148b-3p	ocu-miR-148b-3p	miRNA	144.667	147	108.667	109	162	165.333
ocu-miR-15a-3p	ocu-miR-15a-3p	miRNA	107.333	107.667	49	49.333	83	83
ocu-miR-23b-5p	ocu-miR-23b-5p	miRNA	91	91.667	154.333	156	122	122.667
ocu-miR-34a-3p	ocu-miR-34a-3p	miRNA	106	106.333	115.333	115.333	136.667	137
ocu-miR-135a-5p	ocu-miR-135a-5p	miRNA	63	63.333	53	53	33.333	33.333
ocu-miR-500-5p	ocu-miR-500-5p	miRNA	104	105.667	130.333	131.333	102	105
ocu-miR-100-3p	ocu-miR-100-3p	miRNA	125	125.333	103.667	103.667	164.667	165.333
ocu-miR-499-5p	ocu-miR-499-5p	miRNA	178	179	193	193.333	189.333	189.667
ocu-miR-144-5p	ocu-miR-144-5p	miRNA	154	154.333	185.667	189.667	153	154.667
ocu-miR-455-3p	ocu-miR-455-3p	miRNA	110.333	110.667	76.333	76.333	105.667	105.667
ocu-miR-200c-5p	ocu-miR-200c-5p	miRNA	101.333	102.333	96.667	97.667	140.333	141.667
ocu-miR-34b-5p	ocu-miR-34b-5p	miRNA	104.667	106.667	84.333	86.667	76.667	77.333
ocu-miR-376c-2-3p	ocu-miR-376c-2-3p	miRNA	72	72	66.333	66.333	80.667	81
ocu-miR-326-3p	ocu-miR-326-3p	miRNA	75.667	75.667	69.667	70.333	112	112.333
ocu-miR-374a-3p	ocu-miR-374a-3p	miRNA	97.667	98	95.333	95.333	98.667	99
ocu-miR-500-3p	ocu-miR-500-3p	miRNA	101.333	101.667	116.333	116.667	152.333	153
ocu-miR-744-3p	ocu-miR-744-3p	miRNA	83	83.667	86	86.333	113.333	114.333
ocu-miR-219a-5p	ocu-miR-219a-5p	miRNA	91.333	92	61.667	62.333	94.667	96
ocu-miR-184-3p	ocu-miR-184-3p	miRNA	94.667	95	67	67	96.667	97
ocu-miR-106a-5p	ocu-miR-106a-5p	miRNA	87	87.333	89	89.333	126.667	126.667
ocu-miR-128b-3p	ocu-miR-128b-3p	miRNA	1122.333	1147.333	789.667	805.333	4174.667	4305.333
ocu-miR-452-3p	ocu-miR-452-3p	miRNA	91.333	92	95	96.667	97	97.333
ocu-miR-92a-2-5p	ocu-miR-92a-2-5p	miRNA	62.333	62.333	70	70.667	67	67.667
ocu-miR-299-3p	ocu-miR-299-3p	miRNA	79	79	71.667	71.667	74.333	74.333
ocu-miR-551b-5p	ocu-miR-551b-5p	miRNA	78.667	79	34	34.333	48.667	49.333
ocu-miR-195-3p	ocu-miR-195-3p	miRNA	72.333	72.333	73	73.667	77.667	78.667
ocu-miR-365-3p	ocu-miR-365-3p	miRNA	101	101	86	86	115.333	115.333
ocu-miR-545-3p	ocu-miR-545-3p	miRNA	80.667	80.667	42	42	64	64.667
ocu-miR-362-3p	ocu-miR-362-3p	miRNA	90.667	91.333	98	98.333	136.333	136.333
novel-ocu-miR643-3p	novel-ocu-miR643-3p	miRNA	73	73.333	75.667	76	96.333	96.333
ocu-miR-25-5p	ocu-miR-25-5p	miRNA	65	65.333	76	76.333	60.667	61.333
ocu-miR-450b-5p	ocu-miR-450b-5p	miRNA	63.333	63.333	50	50	51.667	51.667
ocu-miR-487a-3p	ocu-miR-487a-3p	miRNA	60.333	60.667	53.667	53.667	58.667	58.667
ocu-miR-29b-5p	ocu-miR-29b-5p	miRNA	56.667	57	119	120.667	248.333	249.333
ocu-miR-509c-5p	ocu-miR-509c-5p	miRNA	62	62	100.667	101.667	77.333	77.333
ocu-miR-542-3p	ocu-miR-542-3p	miRNA	61	61.333	79.333	79.333	87.667	87.667
ocu-miR-9851-3p	ocu-miR-9851-3p	miRNA	71.667	71.667	64.333	64.333	76	77.333
ocu-miR-323a-3p	ocu-miR-323a-3p	miRNA	55	56	42.333	42.333	66.333	66.333
ocu-miR-18b-5p	ocu-miR-18b-5p	miRNA	63	63	66	66.333	56.667	56.667
ocu-miR-32-3p	ocu-miR-32-3p	miRNA	69	69	113.333	114	100.333	100.667
ocu-miR-196b-5p	ocu-miR-196b-5p	miRNA	60.667	60.667	59.333	59.333	46.333	46.667
ocu-miR-9-5p	ocu-miR-9-5p	miRNA	73	73.333	65.333	65.333	26.667	26.667
ocu-miR-185-3p	ocu-miR-185-3p	miRNA	55.667	55.667	50.667	50.667	72.333	72.333
ocu-miR-139-3p	ocu-miR-139-3p	miRNA	55.667	56.333	64	64.667	65.333	66
ocu-miR-223-5p	ocu-miR-223-5p	miRNA	61	61	90.333	91.333	76	77
ocu-miR-383-3p	ocu-miR-383-3p	miRNA	36.333	36.333	37	37.333	46.333	46.667
ocu-miR-130b-3p	ocu-miR-130b-3p	miRNA	53.333	53.333	55.333	57	61	61.333
ocu-miR-122-5p	ocu-miR-122-5p	miRNA	754.333	763	269.333	271.667	657	664
ocu-miR-92a-5p	ocu-miR-92a-5p	miRNA	37.333	38	51.333	52	100.667	101.667
ocu-miR-450a-2-3p	ocu-miR-450a-2-3p	miRNA	32	32	40.667	41	31.667	31.667
ocu-miR-539-5p	ocu-miR-539-5p	miRNA	40.667	40.667	45	45	40.667	40.667
ocu-miR-19a-3p	ocu-miR-19a-3p	miRNA	60.333	60.333	57.333	58	76	76.667
ocu-miR-660-3p	ocu-miR-660-3p	miRNA	44	44	40.333	41	45.333	46
ocu-miR-337-5p	ocu-miR-337-5p	miRNA	59	59	90	91	74.667	75
ocu-miR-628-3p	ocu-miR-628-3p	miRNA	34.667	34.667	46	46.333	44	44
ocu-miR-107-3p	ocu-miR-107-3p	miRNA	42.667	42.667	86.667	86.667	129.333	129.667
ocu-miR-17-3p	ocu-miR-17-3p	miRNA	41.333	41.333	41.333	41.333	53.333	53.333
ocu-miR-143-5p	ocu-miR-143-5p	miRNA	47.667	48	29	29	55.333	55.333
ocu-miR-487a-5p	ocu-miR-487a-5p	miRNA	56.667	57.333	48.667	50	50.333	50.667
ocu-miR-20a-3p	ocu-miR-20a-3p	miRNA	31.333	31.667	45	45.333	49	49.333
ocu-miR-496-3p	ocu-miR-496-3p	miRNA	34.333	34.667	22.667	22.667	22	22
ocu-miR-144-3p	ocu-miR-144-3p	miRNA	59.333	59.333	54.667	54.667	60.333	60.333
ocu-miR-33a-3p	ocu-miR-33a-3p	miRNA	39.667	39.667	29.667	29.667	54	54.333
ocu-miR-193b-5p	ocu-miR-193b-5p	miRNA	35	35	35.667	35.667	29.667	29.667
ocu-let-7a-3p	ocu-let-7a-3p	miRNA	43	43	46.667	46.667	64.333	64.667
ocu-miR-99a-3p	ocu-miR-99a-3p	miRNA	41	41	30.333	30.333	37.667	37.667
ocu-miR-10b-5p	ocu-miR-10b-5p	miRNA	45	45.333	91	91.333	58	58
ocu-miR-382-5p	ocu-miR-382-5p	miRNA	42.667	42.667	34.667	34.667	42.667	43
ocu-miR-26a-3p	ocu-miR-26a-3p	miRNA	38.333	38.333	43.333	43.667	36.667	36.667
ocu-miR-503-3p	ocu-miR-503-3p	miRNA	41.667	42.333	36.333	36.333	36.333	36.333
ocu-miR-190a-3p	ocu-miR-190a-3p	miRNA	32.667	32.667	40.333	40.333	67.333	67.333
ocu-let-7g-3p	ocu-let-7g-3p	miRNA	31.333	31.333	20.333	20.333	39.667	39.667
ocu-miR-1277-3p	ocu-miR-1277-3p	miRNA	34.667	35	27.667	27.667	23.333	23.667
ocu-miR-12091-5p	ocu-miR-12091-5p	miRNA	23	23	16.333	16.333	18.333	18.333
ocu-miR-148a-5p	ocu-miR-148a-5p	miRNA	28.333	28.333	31.667	31.667	40	40.333
ocu-miR-107-5p	ocu-miR-107-5p	miRNA	27.333	28	19	19.333	30.667	32
ocu-miR-29a-5p	ocu-miR-29a-5p	miRNA	28.667	28.667	36.333	36.667	56.333	56.333
ocu-miR-374b-3p	ocu-miR-374b-3p	miRNA	30.667	31	42.333	42.333	26	26
ocu-miR-708-3p	ocu-miR-708-3p	miRNA	28.667	28.667	18.333	18.333	23	23
ocu-miR-27b-5p	ocu-miR-27b-5p	miRNA	23.667	24	37.667	38.333	30	30.333
ocu-miR-1249-3p	ocu-miR-1249-3p	miRNA	38.667	38.667	35	35.333	57	57
ocu-miR-495-5p	ocu-miR-495-5p	miRNA	43.333	43.333	35.667	36	43.333	44.333
ocu-miR-874-5p	ocu-miR-874-5p	miRNA	29	29	28.333	28.333	26.667	26.667
ocu-miR-331-3p	ocu-miR-331-3p	miRNA	24.333	24.333	33.667	33.667	33.333	33.667
ocu-miR-212-3p	ocu-miR-212-3p	miRNA	20.667	20.667	16.333	16.333	102.667	102.667
ocu-miR-153-5p	ocu-miR-153-5p	miRNA	24	24	21.667	22	25.667	26
ocu-miR-136-5p	ocu-miR-136-5p	miRNA	34.667	34.667	36	36.667	92.667	92.667
ocu-miR-652-5p	ocu-miR-652-5p	miRNA	16.667	16.667	25	25.333	25.667	26
ocu-miR-130a-5p	ocu-miR-130a-5p	miRNA	18.667	18.667	21.667	22	17	17
ocu-miR-628-5p	ocu-miR-628-5p	miRNA	16.333	16.333	19	19	22.333	22.333
ocu-miR-509b-5p	ocu-miR-509b-5p	miRNA	17.333	17.333	23.333	23.333	20.667	20.667
ocu-miR-377-5p	ocu-miR-377-5p	miRNA	21.333	21.333	17.333	17.333	21.667	21.667
ocu-miR-10a-3p	ocu-miR-10a-3p	miRNA	17.333	17.333	21.333	21.333	17	17
ocu-miR-302d-3p	ocu-miR-302d-3p	miRNA	7.667	8	13.333	13.333	10	10
ocu-miR-187-3p	ocu-miR-187-3p	miRNA	16.333	17	6.667	6.667	11.333	11.333
ocu-miR-129-5p	ocu-miR-129-5p	miRNA	23.333	23.333	10.667	10.667	20	20
ocu-miR-212-5p	ocu-miR-212-5p	miRNA	18	18.333	12.333	12.667	37.333	37.333
ocu-miR-503-5p	ocu-miR-503-5p	miRNA	17	17	17	17	23.667	23.667
ocu-miR-145-3p	ocu-miR-145-3p	miRNA	10	10.333	8	8	13.333	13.667
ocu-miR-331-5p	ocu-miR-331-5p	miRNA	12.667	12.667	11.667	11.667	16	16
ocu-miR-379-3p	ocu-miR-379-3p	miRNA	18	18	26.333	26.333	17.667	17.667
ocu-miR-134-5p	ocu-miR-134-5p	miRNA	15	15.333	17.333	17.333	22.667	23.667
ocu-miR-224-3p	ocu-miR-224-3p	miRNA	11.667	11.667	10.667	10.667	13.333	13.333
ocu-miR-1343-5p	ocu-miR-1343-5p	miRNA	11.333	11.333	12	12	7.333	7.333
ocu-miR-215-5p	ocu-miR-215-5p	miRNA	8.667	8.667	24	24	13.333	13.333
ocu-miR-12093-5p	ocu-miR-12093-5p	miRNA	16.333	16.333	11.667	11.667	11	11
ocu-miR-196a-2-5p	ocu-miR-196a-2-5p	miRNA	14.667	14.667	20.333	20.333	7.333	7.333
ocu-miR-370-3p	ocu-miR-370-3p	miRNA	7.333	7.333	11	11	9	9
ocu-miR-30b-3p	ocu-miR-30b-3p	miRNA	11.667	11.667	13	13	14	14
ocu-miR-302a-3p	ocu-miR-302a-3p	miRNA	8.667	8.667	9	9	10.333	10.333
ocu-miR-7180-5p	ocu-miR-7180-5p	miRNA	14.333	14.333	5.667	5.667	10.667	10.667
ocu-miR-486-3p	ocu-miR-486-3p	miRNA	8	8.333	5	5	9.333	9.667
ocu-miR-188-3p	ocu-miR-188-3p	miRNA	15.333	15.333	16.667	16.667	27.667	27.667
ocu-miR-127-5p	ocu-miR-127-5p	miRNA	9	9	8.333	8.333	6.667	6.667
ocu-miR-12095-3p	ocu-miR-12095-3p	miRNA	18	18	11.667	11.667	15	15
ocu-miR-19b-5p	ocu-miR-19b-5p	miRNA	10.667	10.667	7.667	7.667	14.667	14.667
ocu-miR-302b-3p	ocu-miR-302b-3p	miRNA	8.333	8.333	6.667	6.667	7	7.333
ocu-miR-218-3p	ocu-miR-218-3p	miRNA	14	14	13	13	9.333	9.333
ocu-miR-760-3p	ocu-miR-760-3p	miRNA	7	7	7.667	7.667	6	6
ocu-miR-93-3p	ocu-miR-93-3p	miRNA	16	16	17.333	18	20.667	21
ocu-miR-889-5p	ocu-miR-889-5p	miRNA	6	6	8.333	8.333	7.333	7.333
ocu-miR-329-3p	ocu-miR-329-3p	miRNA	12	12	16.667	16.667	13.333	13.333
ocu-miR-502b-3p	ocu-miR-502b-3p	miRNA	7.667	7.667	8.667	8.667	8.333	8.333
ocu-miR-350-5p	ocu-miR-350-5p	miRNA	6.667	6.667	7.333	7.333	12.333	12.333
ocu-miR-216a-5p	ocu-miR-216a-5p	miRNA	9	9	19	19	5	5
ocu-miR-101-5p	ocu-miR-101-5p	miRNA	6.333	6.333	11.333	11.333	16.667	16.667
ocu-miR-672-5p	ocu-miR-672-5p	miRNA	6.667	6.667	6.333	6.333	7.333	7.333
ocu-miR-501-5p	ocu-miR-501-5p	miRNA	7	7.667	4.333	4.333	7.333	7.333
ocu-miR-1307-5p	ocu-miR-1307-5p	miRNA	4.667	4.667	2.667	2.667	7.333	7.333
ocu-miR-155-3p	ocu-miR-155-3p	miRNA	10	10	6	6	54.667	54.667
ocu-miR-190b-3p	ocu-miR-190b-3p	miRNA	14.667	14.667	10.333	10.333	10	10
ocu-miR-3085-3p	ocu-miR-3085-3p	miRNA	7.667	7.667	4	4	10.333	10.333
ocu-miR-9851-5p	ocu-miR-9851-5p	miRNA	6.667	6.667	6.667	6.667	4	4
ocu-miR-124-3p	ocu-miR-124-3p	miRNA	3.333	3.333	1.667	1.667	0.333	0.333
ocu-miR-365-2-5p	ocu-miR-365-2-5p	miRNA	3.667	3.667	6	6	7.667	7.667
ocu-miR-299-5p	ocu-miR-299-5p	miRNA	7.667	7.667	5.667	5.667	5	5
ocu-miR-335-5p	ocu-miR-335-5p	miRNA	5.667	6	12.333	12.333	7.333	7.333
ocu-miR-376b-3p	ocu-miR-376b-3p	miRNA	5.667	5.667	3.667	3.667	3.667	3.667
ocu-miR-539-3p	ocu-miR-539-3p	miRNA	8.333	8.333	8.333	8.333	9.333	9.333
ocu-miR-135b-3p	ocu-miR-135b-3p	miRNA	4.333	4.333	9.333	9.333	9.333	9.333
ocu-miR-497-3p	ocu-miR-497-3p	miRNA	3.333	3.333	4.667	4.667	6	6
ocu-miR-194-5p	ocu-miR-194-5p	miRNA	4	4	3.667	3.667	5	5
ocu-miR-365-5p	ocu-miR-365-5p	miRNA	2.333	2.333	5	5	2	2
ocu-miR-590-3p	ocu-miR-590-3p	miRNA	6.333	6.667	10.333	10.333	6.333	6.667
ocu-miR-103a-2-5p	ocu-miR-103a-2-5p	miRNA	3.667	3.667	3	3.333	4	4
ocu-miR-105a-5p	ocu-miR-105a-5p	miRNA	4	4	5.667	5.667	3	3
ocu-miR-545-5p	ocu-miR-545-5p	miRNA	4.667	4.667	2.667	2.667	4.333	4.333
novel-ocu-miR1411-5p	novel-ocu-miR1411-5p	miRNA	3	3	1.333	1.333	1.667	1.667
ocu-miR-502a-5p	ocu-miR-502a-5p	miRNA	5.333	5.333	7	7	7.667	7.667
ocu-miR-509a-3p	ocu-miR-509a-3p	miRNA	3	3	3	3	2	2
novel-ocu-miR512-3p	novel-ocu-miR512-3p	miRNA	7.667	7.667	11	11	7	7
ocu-miR-148b-5p	ocu-miR-148b-5p	miRNA	5.667	5.667	12	12.333	13.333	13.667
ocu-miR-301a-5p	ocu-miR-301a-5p	miRNA	5.667	5.667	4.667	4.667	8.667	8.667
ocu-miR-432-3p	ocu-miR-432-3p	miRNA	4	4	2.333	2.333	2.667	2.667
novel-ocu-miR2484-3p	novel-ocu-miR2484-3p	miRNA	4.333	4.333	2.667	2.667	3.333	3.333
ocu-miR-219a-3p	ocu-miR-219a-3p	miRNA	5	5	4	4	6.667	6.667
ocu-miR-509b-3p	ocu-miR-509b-3p	miRNA	4	4	2.667	2.667	2.667	2.667
ocu-miR-147-3p	ocu-miR-147-3p	miRNA	2.667	2.667	1.333	1.333	4.667	4.667
ocu-miR-328-5p	ocu-miR-328-5p	miRNA	5.333	5.333	5.667	5.667	5.333	5.333
ocu-miR-873-5p	ocu-miR-873-5p	miRNA	3	3	4.667	4.667	5	5
ocu-miR-363-5p	ocu-miR-363-5p	miRNA	1.667	1.667	1.667	1.667	3.667	3.667
ocu-miR-128b-5p	ocu-miR-128b-5p	miRNA	1.667	1.667	1.333	1.333	2	2
ocu-miR-487b-5p	ocu-miR-487b-5p	miRNA	3.333	3.333	1.667	1.667	2.333	2.333
ocu-miR-671-3p	ocu-miR-671-3p	miRNA	4	4	5.333	5.333	5	5
ocu-miR-655-5p	ocu-miR-655-5p	miRNA	7	7	5.667	5.667	4.667	4.667
novel-ocu-miR1353-3p	novel-ocu-miR1353-3p	miRNA	17	17	11.667	11.667	17.333	17.333
ocu-miR-452-5p	ocu-miR-452-5p	miRNA	5	5	5	5	3.667	3.667
ocu-miR-302c-3p	ocu-miR-302c-3p	miRNA	3.333	3.333	2	2	2.667	2.667
ocu-miR-181b-3p	ocu-miR-181b-3p	miRNA	3	3	2.667	2.667	1.667	1.667
ocu-miR-197-5p	ocu-miR-197-5p	miRNA	3	3	3.333	3.333	9.333	9.333
ocu-miR-409-5p	ocu-miR-409-5p	miRNA	1.667	1.667	0.333	0.333	0.333	0.333
ocu-miR-137-3p	ocu-miR-137-3p	miRNA	3	3	1.667	1.667	1.667	1.667
ocu-miR-1197-3p	ocu-miR-1197-3p	miRNA	2.333	2.333	1	1	0.667	0.667
novel-ocu-miR549-5p	novel-ocu-miR549-5p	miRNA	1.667	1.667	2	2	3.333	3.333
novel-ocu-miR367-5p	novel-ocu-miR367-5p	miRNA	2	2	2	2	2.667	2.667
ocu-miR-384-5p	ocu-miR-384-5p	miRNA	6.667	6.667	2.333	2.333	1.333	1.333
ocu-let-7c-3p	ocu-let-7c-3p	miRNA	3.333	3.333	2.667	2.667	5	5
novel-ocu-miR4520-3p	novel-ocu-miR4520-3p	miRNA	2.667	2.667	1.667	1.667	1.333	1.333
ocu-miR-885-5p	ocu-miR-885-5p	miRNA	2.667	2.667	1	1	2.667	2.667
ocu-miR-183-3p	ocu-miR-183-3p	miRNA	2.333	2.333	1.667	1.667	4	4
ocu-miR-376a-5p	ocu-miR-376a-5p	miRNA	3	3	3.333	3.333	2.333	2.333
ocu-miR-361-3p	ocu-miR-361-3p	miRNA	2.667	2.667	1.667	1.667	2	2
ocu-miR-541-5p	ocu-miR-541-5p	miRNA	2	2	3.667	3.667	2.667	2.667
ocu-let-7a-2-3p	ocu-let-7a-2-3p	miRNA	2.333	2.333	2.333	2.333	7.333	7.333
ocu-miR-152-5p	ocu-miR-152-5p	miRNA	2.667	2.667	1.667	1.667	2.667	2.667
ocu-miR-9-3p	ocu-miR-9-3p	miRNA	3.667	3.667	5.667	5.667	3.333	3.667
ocu-miR-873-3p	ocu-miR-873-3p	miRNA	1.667	1.667	2.667	2.667	3	3
ocu-miR-513-5p	ocu-miR-513-5p	miRNA	4.333	4.333	4.667	4.667	7.333	7.667
ocu-miR-19a-5p	ocu-miR-19a-5p	miRNA	0.667	0.667	0	0	0	0
ocu-miR-371-5p	ocu-miR-371-5p	miRNA	1.333	1.333	1	1	1	1
ocu-miR-449a-3p	ocu-miR-449a-3p	miRNA	4.667	4.667	2.667	2.667	4.333	4.667
ocu-miR-676-5p	ocu-miR-676-5p	miRNA	2	2	1.333	1.333	1.667	1.667
ocu-miR-12091-3p	ocu-miR-12091-3p	miRNA	1.333	1.333	2	2	2	2
ocu-miR-1298-5p	ocu-miR-1298-5p	miRNA	3	3	5	5	3.667	3.667
ocu-miR-219b-3p	ocu-miR-219b-3p	miRNA	5.667	5.667	3.333	3.333	1.333	1.333
ocu-miR-335-3p	ocu-miR-335-3p	miRNA	4	4	3.333	3.333	6.667	6.667
novel-ocu-miR2871-3p	novel-ocu-miR2871-3p	miRNA	1	1	1.333	1.333	0.667	0.667
ocu-miR-498	ocu-miR-498	miRNA	0.333	0.333	0	0	0	0
ocu-miR-215-3p	ocu-miR-215-3p	miRNA	0.333	0.333	0.333	0.333	0	0
ocu-miR-129-2-3p	ocu-miR-129-2-3p	miRNA	1.333	1.333	2	2	4.333	4.333
ocu-miR-138-2-3p	ocu-miR-138-2-3p	miRNA	1	1	0.667	0.667	1	1
novel-ocu-miR3104-3p	novel-ocu-miR3104-3p	miRNA	1.333	1.333	2.667	2.667	2	2
novel-ocu-miR804-3p	novel-ocu-miR804-3p	miRNA	1.667	1.667	1.667	1.667	1	1
ocu-miR-370-5p	ocu-miR-370-5p	miRNA	1	1	0.667	0.667	0.667	0.667
novel-ocu-miR2893-3p	novel-ocu-miR2893-3p	miRNA	1	1	0.333	0.333	0.667	0.667
ocu-miR-506-5p	ocu-miR-506-5p	miRNA	1.333	1.333	2	2	1	1
ocu-miR-147-5p	ocu-miR-147-5p	miRNA	0.667	0.667	0	0	0	0
novel-ocu-miR232-3p	novel-ocu-miR232-3p	miRNA	0.667	0.667	2.667	2.667	0.667	0.667
ocu-miR-512a-3p	ocu-miR-512a-3p	miRNA	1.667	1.667	0	0	0.667	0.667
ocu-miR-105b-5p	ocu-miR-105b-5p	miRNA	0.333	0.333	0	0	0	0
ocu-miR-599-5p	ocu-miR-599-5p	miRNA	1.667	1.667	1	1	2	2
ocu-miR-219b-5p	ocu-miR-219b-5p	miRNA	4	4.333	3	3	1.667	1.667
novel-ocu-miR1120-5p	novel-ocu-miR1120-5p	miRNA	0.333	0.333	0	0	0.333	0.333
novel-ocu-miR3943-5p	novel-ocu-miR3943-5p	miRNA	0.667	0.667	0	0	0	0
ocu-miR-376c-5p	ocu-miR-376c-5p	miRNA	1	1	2	2	2	2
ocu-miR-373-3p	ocu-miR-373-3p	miRNA	2.667	2.667	0	0	1.667	1.667
ocu-miR-208b-3p	ocu-miR-208b-3p	miRNA	0.667	0.667	0.667	0.667	0.333	0.333
ocu-miR-218-2-3p	ocu-miR-218-2-3p	miRNA	0.333	0.333	1.667	1.667	2.667	2.667
novel-ocu-miR3625-5p	novel-ocu-miR3625-5p	miRNA	2	2	0.333	0.333	2	2
ocu-miR-491-5p	ocu-miR-491-5p	miRNA	0.667	0.667	0.667	0.667	1.333	1.333
ocu-miR-16b-3p	ocu-miR-16b-3p	miRNA	1.333	1.333	2.333	2.333	3.333	3.333
ocu-miR-128a-5p	ocu-miR-128a-5p	miRNA	1.667	1.667	2	2	1	1
ocu-miR-181b-2-3p	ocu-miR-181b-2-3p	miRNA	1.333	1.333	1	1	1.333	1.333
novel-ocu-miR913-3p	novel-ocu-miR913-3p	miRNA	1	1	0.667	0.667	0.667	0.667
novel-ocu-miR1076-3p	novel-ocu-miR1076-3p	miRNA	1	1	1	1	0	0
ocu-miR-106a-3p	ocu-miR-106a-3p	miRNA	1.667	1.667	0.667	0.667	1.667	1.667
ocu-miR-512b-5p	ocu-miR-512b-5p	miRNA	0.333	0.333	0	0	0	0
novel-ocu-miR3460-3p	novel-ocu-miR3460-3p	miRNA	0.333	0.333	0.667	0.667	0.333	0.333
novel-ocu-miR3158-3p	novel-ocu-miR3158-3p	miRNA	0.667	0.667	1	1	0.333	0.333
novel-ocu-miR3716-3p	novel-ocu-miR3716-3p	miRNA	0.333	0.333	1.333	1.333	1.333	1.333
novel-ocu-miR636-5p	novel-ocu-miR636-5p	miRNA	0.333	0.333	0.333	0.333	0.333	0.333
ocu-miR-222-5p	ocu-miR-222-5p	miRNA	1.667	1.667	1.667	1.667	4	4
ocu-miR-98-3p	ocu-miR-98-3p	miRNA	0.667	0.667	0.333	0.333	1.333	1.333
ocu-miR-371-3p	ocu-miR-371-3p	miRNA	3.667	3.667	1.333	1.333	0.667	0.667
ocu-miR-18a-3p	ocu-miR-18a-3p	miRNA	0.667	0.667	0.333	0.333	1	1
ocu-miR-135a-3p	ocu-miR-135a-3p	miRNA	0.333	0.333	0	0	0.333	0.333
novel-ocu-miR1120-3p	novel-ocu-miR1120-3p	miRNA	0.667	0.667	0.333	0.333	0.333	0.333
ocu-miR-134-3p	ocu-miR-134-3p	miRNA	1.333	1.333	0.667	0.667	0.667	0.667
novel-ocu-miR2557-3p	novel-ocu-miR2557-3p	miRNA	3.667	3.667	2	2	6.333	6.667
novel-ocu-miR1321-5p	novel-ocu-miR1321-5p	miRNA	0.333	0.333	0	0	0.333	0.333
ocu-miR-450b-3p	ocu-miR-450b-3p	miRNA	0.333	0.333	0.333	0.333	0.667	0.667
ocu-miR-205-3p	ocu-miR-205-3p	miRNA	2	2	1.667	1.667	3.333	3.333
ocu-miR-146b-3p	ocu-miR-146b-3p	miRNA	0.333	0.333	0	0	0	0
ocu-miR-186-3p	ocu-miR-186-3p	miRNA	1.667	1.667	0	0	2	2
ocu-miR-181d-3p	ocu-miR-181d-3p	miRNA	1.333	1.333	2.333	2.333	2	2
ocu-miR-3059-5p	ocu-miR-3059-5p	miRNA	0.333	0.333	0.667	0.667	0	0
ocu-miR-146a-3p	ocu-miR-146a-3p	miRNA	0	0	0.333	0.333	0	0
novel-ocu-miR3216-5p	novel-ocu-miR3216-5p	miRNA	0	0	0.333	0.333	0	0
ocu-miR-760-5p	ocu-miR-760-5p	miRNA	0.667	0.667	0	0	0	0
ocu-miR-758-3p	ocu-miR-758-3p	miRNA	0.667	1	1.667	1.667	0.667	0.667
ocu-miR-301b-3p	ocu-miR-301b-3p	miRNA	0	0	0.667	0.667	0	0
novel-ocu-miR1152-5p	novel-ocu-miR1152-5p	miRNA	0	0	0.333	0.333	0	0
novel-ocu-miR246-5p	novel-ocu-miR246-5p	miRNA	0	0	0.333	0.333	0.667	0.667
novel-ocu-miR271-3p	novel-ocu-miR271-3p	miRNA	0.333	0.333	0.333	0.333	0	0
ocu-miR-485-5p	ocu-miR-485-5p	miRNA	0	0	0.333	0.333	0.667	0.667
ocu-let-7b-3p	ocu-let-7b-3p	miRNA	0	0	2	2	0.667	0.667
ocu-miR-122-3p	ocu-miR-122-3p	miRNA	12	12	3.667	3.667	12.333	12.333
ocu-miR-653-5p	ocu-miR-653-5p	miRNA	0.333	0.333	0	0	0.667	0.667
novel-ocu-miR1096-5p	novel-ocu-miR1096-5p	miRNA	0	0	0	0	0.667	0.667
ocu-miR-656-5p	ocu-miR-656-5p	miRNA	0.667	0.667	0.667	0.667	0.667	0.667
ocu-miR-96-3p	ocu-miR-96-3p	miRNA	0	0	0.333	0.333	0	0
ocu-miR-129-3p	ocu-miR-129-3p	miRNA	0.667	0.667	0	0	0.333	0.333
novel-ocu-miR478-3p	novel-ocu-miR478-3p	miRNA	0.333	0.333	0	0	0	0
ocu-miR-1264-3p	ocu-miR-1264-3p	miRNA	0.333	0.333	0	0	0	0
ocu-miR-124-5p	ocu-miR-124-5p	miRNA	0	0	0	0	0.333	0.333
novel-ocu-miR3441-5p	novel-ocu-miR3441-5p	miRNA	0.333	0.333	0	0	0	0
novel-ocu-miR1987-5p	novel-ocu-miR1987-5p	miRNA	0.333	0.333	0.333	0.333	0	0
novel-ocu-miR2819-5p	novel-ocu-miR2819-5p	miRNA	0.333	0.333	0	0	0	0
ocu-miR-133b-3p	ocu-miR-133b-3p	miRNA	1	1	2	2	2	2
novel-ocu-miR1816-3p	novel-ocu-miR1816-3p	miRNA	0	0	0.333	0.333	0.667	0.667
ocu-miR-599-3p	ocu-miR-599-3p	miRNA	0	0	0	0	0.333	0.333
ocu-miR-216b-3p	ocu-miR-216b-3p	miRNA	0	0	0	0	0.333	0.333
ocu-miR-410-5p	ocu-miR-410-5p	miRNA	0.667	0.667	0	0	1.333	1.333
novel-ocu-miR4591-3p	novel-ocu-miR4591-3p	miRNA	0	0	0.333	0.333	0.667	0.667
ocu-miR-758-5p	ocu-miR-758-5p	miRNA	1	1	1	1	0.667	0.667
novel-ocu-miR4609-3p	novel-ocu-miR4609-3p	miRNA	0.333	0.333	0	0	0	0
novel-ocu-miR4603-3p	novel-ocu-miR4603-3p	miRNA	0	0	0	0	0.333	0.333
ocu-miR-326-5p	ocu-miR-326-5p	miRNA	1.333	1.333	1.667	1.667	0.667	0.667
novel-ocu-miR3169-3p	novel-ocu-miR3169-3p	miRNA	0	0	0.333	0.333	0	0
ocu-miR-509c-3p	ocu-miR-509c-3p	miRNA	0	0	0.667	0.667	0	0
ocu-miR-508-5p	ocu-miR-508-5p	miRNA	0	0	1	1	0	0
ocu-miR-367-3p	ocu-miR-367-3p	miRNA	0	0	0.333	0.333	0	0
novel-ocu-miR246-3p	novel-ocu-miR246-3p	miRNA	0.333	0.333	0	0	0	0
ocu-miR-133b-5p	ocu-miR-133b-5p	miRNA	0	0	0.333	0.333	0	0
novel-ocu-miR1927-5p	novel-ocu-miR1927-5p	miRNA	0.333	0.333	0	0	0.667	0.667
ocu-miR-133a-5p	ocu-miR-133a-5p	miRNA	0	0	0	0	0.333	0.333
novel-ocu-miR1915-3p	novel-ocu-miR1915-3p	miRNA	2	2	2.333	2.333	1	1
novel-ocu-miR1774-3p	novel-ocu-miR1774-3p	miRNA	0.333	0.333	0	0	0.667	0.667
novel-ocu-miR2829-3p	novel-ocu-miR2829-3p	miRNA	0.333	0.333	0.333	0.333	0	0
novel-ocu-miR728-3p	novel-ocu-miR728-3p	miRNA	0.333	0.333	0	0	0	0
ocu-miR-101-2-5p	ocu-miR-101-2-5p	miRNA	1.333	1.333	1.667	1.667	1.667	1.667
novel-ocu-miR4430-3p	novel-ocu-miR4430-3p	miRNA	0.333	0.333	0	0	0	0
ocu-miR-196b-3p	ocu-miR-196b-3p	miRNA	0.333	0.333	0	0	0	0
novel-ocu-miR104-5p	novel-ocu-miR104-5p	miRNA	0.667	0.667	1	1	1.333	1.333
novel-ocu-miR3953-3p	novel-ocu-miR3953-3p	miRNA	0	0	0.667	0.667	0.333	0.333
novel-ocu-miR2629-3p	novel-ocu-miR2629-3p	miRNA	0	0	0	0	0.333	0.333
ocu-miR-103a-5p	ocu-miR-103a-5p	miRNA	2	2	3	3	3	3
ocu-miR-382-3p	ocu-miR-382-3p	miRNA	0	0	0.333	0.333	0	0
ocu-miR-1-5p	ocu-miR-1-5p	miRNA	0	0	0	0	0.333	0.333
ocu-miR-491-3p	ocu-miR-491-3p	miRNA	0	0	0	0	1	1
novel-ocu-miR1741-3p	novel-ocu-miR1741-3p	miRNA	0	0	0.333	0.333	0.667	0.667
novel-ocu-miR321-3p	novel-ocu-miR321-3p	miRNA	0	0	0.333	0.333	1	1
ocu-miR-211-3p	ocu-miR-211-3p	miRNA	0	0	0.667	0.667	0	0
ocu-let-7f-2-3p	ocu-let-7f-2-3p	miRNA	0.333	0.333	0.667	0.667	0	0
ocu-miR-1911-5p	ocu-miR-1911-5p	miRNA	2	2	3	3	0.667	0.667
novel-ocu-miR759-5p	novel-ocu-miR759-5p	miRNA	0.333	0.333	0.333	0.333	0	0
novel-ocu-miR3779-3p	novel-ocu-miR3779-3p	miRNA	0	0	0.333	0.333	0.333	0.333
ocu-miR-346-5p	ocu-miR-346-5p	miRNA	0.667	0.667	0	0	0.667	0.667
ocu-miR-512a-5p	ocu-miR-512a-5p	miRNA	0.333	0.333	0	0	0.667	0.667
ocu-miR-323a-5p	ocu-miR-323a-5p	miRNA	0.667	0.667	0	0	0.667	0.667
ocu-miR-384-3p	ocu-miR-384-3p	miRNA	3.667	4	0.333	0.333	1.667	1.667
ocu-miR-1264-5p	ocu-miR-1264-5p	miRNA	0	0	0	0	0.333	0.333
ocu-miR-541-3p	ocu-miR-541-3p	miRNA	0	0	1	1	0.333	0.333
ocu-miR-182-3p	ocu-miR-182-3p	miRNA	0.333	0.333	0.333	0.333	0.333	0.333
novel-ocu-miR3497-3p	novel-ocu-miR3497-3p	miRNA	0.333	0.333	0	0	0	0
novel-ocu-miR334-5p	novel-ocu-miR334-5p	miRNA	0	0	0	0	0.333	0.333
ocu-miR-16a-3p	ocu-miR-16a-3p	miRNA	1.333	1.333	0	0	0.667	0.667
novel-ocu-miR719-3p	novel-ocu-miR719-3p	miRNA	0	0	0	0	0.333	0.333
novel-ocu-miR3277-3p	novel-ocu-miR3277-3p	miRNA	0	0	0.333	0.333	0	0
ocu-miR-217-5p	ocu-miR-217-5p	miRNA	0.333	0.333	0.333	0.333	0.333	0.333
novel-ocu-miR879-3p	novel-ocu-miR879-3p	miRNA	0	0	0	0	0.333	0.333
ocu-let-7f-3p	ocu-let-7f-3p	miRNA	0.333	0.333	1	1	0.667	0.667
ocu-miR-1296-3p	ocu-miR-1296-3p	miRNA	0.667	0.667	0	0	2	2
ocu-miR-2387-3p	ocu-miR-2387-3p	miRNA	0.333	0.333	0	0	0.667	0.667
ocu-miR-1911-3p	ocu-miR-1911-3p	miRNA	0	0	0.333	0.333	0	0
novel-ocu-miR2332-3p	novel-ocu-miR2332-3p	miRNA	0	0	0	0	0.333	0.333
novel-ocu-miR3421-5p	novel-ocu-miR3421-5p	miRNA	0	0	0	0	1	1
ocu-miR-208a-3p	ocu-miR-208a-3p	miRNA	0.667	0.667	0	0	0	0
ocu-miR-485-3p	ocu-miR-485-3p	miRNA	0	0	0	0	0.667	0.667
ocu-miR-12095-5p	ocu-miR-12095-5p	miRNA	1.333	1.333	2.333	2.333	1	1
ocu-miR-508-3p	ocu-miR-508-3p	miRNA	0.333	0.333	0.333	0.333	0.667	0.667
ocu-miR-10b-3p	ocu-miR-10b-3p	miRNA	0	0	0.667	0.667	0	0
novel-ocu-miR3369-3p	novel-ocu-miR3369-3p	miRNA	0.333	0.333	0.333	0.333	0	0
ocu-miR-1249-5p	ocu-miR-1249-5p	miRNA	0	0	0.333	0.333	0	0
ocu-miR-499-3p	ocu-miR-499-3p	miRNA	0.333	0.333	0.333	0.333	0	0
novel-ocu-miR2353-3p	novel-ocu-miR2353-3p	miRNA	0	0	0	0	0.333	0.333
ocu-miR-672-3p	ocu-miR-672-3p	miRNA	0	0	0	0	0.333	0.333
ocu-miR-802-5p	ocu-miR-802-5p	miRNA	0	0	0.667	0.667	1	1
ocu-miR-196a-3p	ocu-miR-196a-3p	miRNA	0	0	0.667	0.667	0.333	0.333
ocu-miR-433-5p	ocu-miR-433-5p	miRNA	0.333	0.333	0.667	0.667	1.667	1.667
