# Supplementary material for: Characterization of microRNA Profiles in Pasteurella multocida-Infected Rabbits and Identification of miR-29-5p as a Regulator of Antibacterial Immune Response
Source: Front Vet Sci. 2021 Nov 17;8:746638. doi: 10.3389/fvets.2021.746638 (PMC8635715; doi:10.3389/fvets.2021.746638)
Supplement: Supplementary file 3 [file Table_3.XLS]

Gene ID	Gene Symbol	Type	log2 (P1/P0)	Qvalue (P0-vs-P1)	log2 (P3/P0)	Qvalue (P0-vs-P3)	log2 (P1/P3)	Qvalue (P3-vs-P1)
ocu-miR-21-3p	ocu-miR-21-3p	miRNA	0.749593202	4.46E-24	2.833168124	0	-2.083574922	0
ocu-miR-15a-3p	ocu-miR-15a-3p	miRNA	-1.131240053	2.37E-14	-0.370910466	0.077440805	-0.760329587	4.00E-08
ocu-miR-10b-5p	ocu-miR-10b-5p	miRNA	1.015941544	3.02E-12	0.366127899	0.006546544	0.649813645	8.95E-05
ocu-miR-551b-3p	ocu-miR-551b-3p	miRNA	-0.44693615	2.37E-08	0.654943464	2.00E-42	-1.101879614	1.09E-81
ocu-miR-551b-5p	ocu-miR-551b-5p	miRNA	-1.21022382	5.90E-12	-0.692814722	5.54E-04	-0.517409098	0.001980864
ocu-miR-9-5p	ocu-miR-9-5p	miRNA	-0.160084576	0.540873597	-1.452840931	2.10E-13	1.292756355	1.17E-10
ocu-miR-449a-5p	ocu-miR-449a-5p	miRNA	-1.01358397	0	-0.630312287	0	-0.383271683	0
ocu-miR-216a-5p	ocu-miR-216a-5p	miRNA	1.078002512	0.001478016	-0.847996907	0.186562165	1.925999419	2.90E-06
ocu-miR-215-5p	ocu-miR-215-5p	miRNA	1.469429796	3.47E-06	0.621396822	0.065159802	0.848032974	0.012644954
ocu-miR-212-3p	ocu-miR-212-3p	miRNA	-0.339539178	0.428841892	2.312571645	2.51E-44	-2.652110824	2.66E-49
ocu-miR-212-5p	ocu-miR-212-5p	miRNA	-0.545473129	0.190281727	1.052454539	1.35E-06	-1.597927667	2.30E-10
ocu-miR-206-3p	ocu-miR-206-3p	miRNA	1.016175908	1.58E-97	-0.085040649	0.56155533	1.101216557	1.24E-86
ocu-miR-205-5p	ocu-miR-205-5p	miRNA	-0.912079596	5.74E-38	0.105713365	4.26E-05	-1.01779296	1.12E-63
ocu-miR-196a-2-5p	ocu-miR-196a-2-5p	miRNA	0.47124928	0.131641958	-1.000098367	0.032793151	1.471347647	9.35E-05
ocu-miR-193a-3p	ocu-miR-193a-3p	miRNA	-0.714065239	8.98E-10	0.84094898	4.11E-33	-1.555014219	5.25E-72
ocu-miR-190a-3p	ocu-miR-190a-3p	miRNA	0.304126749	0.139223165	1.043479775	2.72E-11	-0.739353027	1.16E-06
ocu-miR-187-3p	ocu-miR-187-3p	miRNA	-1.292680173	8.17E-04	-0.527259993	0.23453627	-0.765420181	0.059916594
ocu-miR-155-3p	ocu-miR-155-3p	miRNA	-0.736965594	0.185474731	2.450670206	1.28E-25	-3.1876358	1.30E-31
ocu-miR-155-5p	ocu-miR-155-5p	miRNA	0.272416157	3.94E-131	1.418529038	0	-1.146112882	0
ocu-miR-150-3p	ocu-miR-150-3p	miRNA	1.020300704	8.86E-55	-0.648836956	1.91E-08	1.66913766	1.41E-96
ocu-miR-148b-5p	ocu-miR-148b-5p	miRNA	1.082377298	0.010154305	1.234344324	9.76E-04	-0.151967026	0.596723695
ocu-miR-136-5p	ocu-miR-136-5p	miRNA	0.054433912	0.670843256	1.418492672	1.57E-22	-1.36405876	1.06E-19
ocu-miR-129-5p	ocu-miR-129-5p	miRNA	-1.129217323	7.07E-04	-0.222371811	0.802342413	-0.906845512	0.002751977
ocu-miR-128b-3p	ocu-miR-128b-3p	miRNA	-0.507184485	9.44E-34	1.895160331	0	-2.402344816	0
ocu-miR-128a-3p	ocu-miR-128a-3p	miRNA	-0.158697506	2.90E-05	-4.664402412	0	4.505704906	0
ocu-miR-122-3p	ocu-miR-122-3p	miRNA	-1.710362235	7.45E-04	0.039489372	0.707600337	-1.749851607	1.23E-04
ocu-miR-122-5p	ocu-miR-122-5p	miRNA	-1.485810535	5.65E-150	-0.199308171	0.186754864	-1.286502364	4.13E-127
ocu-miR-107-3p	ocu-miR-107-3p	miRNA	1.022362091	7.06E-12	1.599897853	2.72E-36	-0.577535762	1.66E-08
ocu-miR-101-5p	ocu-miR-101-5p	miRNA	0.839568828	0.061073291	1.396033463	8.16E-05	-0.556464635	0.075769292
ocu-miR-92a-5p	ocu-miR-92a-5p	miRNA	0.459435132	0.011728739	1.431067476	1.26E-24	-0.971632344	8.39E-14
ocu-miR-29b-3p	ocu-miR-29b-3p	miRNA	-0.0657727	0.639579099	0.936069823	0	-1.001842523	0
ocu-miR-29b-5p	ocu-miR-29b-5p	miRNA	1.070380841	1.60E-17	2.131695256	1.14E-96	-1.061314415	4.25E-36
