# Supplementary material for: Characterization of microRNA Profiles in Pasteurella multocida-Infected Rabbits and Identification of miR-29-5p as a Regulator of Antibacterial Immune Response
Source: Front Vet Sci. 2021 Nov 17;8:746638. doi: 10.3389/fvets.2021.746638 (PMC8635715; doi:10.3389/fvets.2021.746638)
Supplement: Supplementary file 4 [file Table_4.XLS]

## Sheet: mRNA.target.table_已添加gene
miRNA id	Target id	Gene symbol	Score	Energy	Length（miRNA）	Length（Target）	Position
ocu-miR-449a-5p	XM_017345449.1	SNX30	159	-21.41	22	6993	6090
ocu-miR-449a-5p	XM_002708124.3	UGCG	146	-20.86	22	3390	3062
ocu-miR-449a-5p	NM_001204216.1	PALM2	165	-22.32	22	8696	8590
ocu-miR-449a-5p	XM_002707946.3	STX17	151	-23.38	22	6867	6067
ocu-miR-449a-5p	XM_017349685.1	COL15A1	145	-20.53	22	5171	1759
ocu-miR-449a-5p	XM_017350710.1	FBXO10	157	-22.49	22	4356	3744
ocu-miR-449a-5p	XM_008264813.2	ZBTB5	310	-42.88	22	4867	889 2193
ocu-miR-449a-5p	XM_008266850.2	GLIPR2	163	-24.88	22	1923	1827
ocu-miR-449a-5p	XM_002707991.3	RECK	153	-20.12	22	3334	3187
ocu-miR-449a-5p	XM_008267764.2	TMEM8B	152	-23.07	22	3437	918
ocu-miR-449a-5p	XM_008269080.2	RGP1	155	-25.27	22	1546	308
ocu-miR-449a-5p	XM_002707928.3	RUSC2	313	-45.52	22	5553	2554 1238
ocu-miR-449a-5p	XM_008270431.2	FAM214B	141	-20.31	22	2855	856
ocu-miR-449a-5p	XM_017340442.1	PIGO	146	-21.03	22	3542	461
ocu-miR-449a-5p	XM_008270909.2	PIGO	146	-21.03	22	4188	812
ocu-miR-449a-5p	XM_008271335.2	FANCG	155	-23.98	22	2606	1803
ocu-miR-449a-5p	XM_002708010.3	VCP	153	-20.02	22	3733	3294
ocu-miR-449a-5p	XM_008273032.1	CNTFR	145	-23.99	22	1907	1198
ocu-miR-449a-5p	XM_008274712.2	UBAP2	164	-25.69	22	4275	2186
ocu-miR-449a-5p	XM_008250610.2	MOB3B	152	-21.84	22	3746	635
ocu-miR-449a-5p	XM_002708046.3	PLAA	159	-20.89	22	2940	1834
ocu-miR-449a-5p	XM_002707973.3	HAUS6	141	-21.44	22	4233	626
ocu-miR-449a-5p	XM_017341355.1	PTPRD	633	-86.48	22	9504	3155 8395 8879 605
ocu-miR-449a-5p	XM_017341398.1	PTPRD	633	-86.48	22	9462	3155 8353 8837 605
ocu-miR-449a-5p	XM_008254939.2	KDM4C	154	-20.28	22	4093	3535
ocu-miR-449a-5p	XM_008254936.2	KDM4C	154	-20.28	22	4384	3826
ocu-miR-449a-5p	XM_002708100.3	KIAA2026	158	-22.52	22	7388	6493
ocu-miR-449a-5p	XM_002708002.3	JAK2	151	-23.07	22	4844	1648
ocu-miR-449a-5p	NM_001082249.1	SLC1A1	160	-25.62	22	3428	1170
ocu-miR-449a-5p	XM_008255898.2	GLIS3	148	-27.59	22	5808	835
ocu-miR-449a-5p	XM_002708182.3	RFX3	167	-24.52	22	7712	2290
ocu-miR-449a-5p	XM_008255867.2	VLDLR	147	-20.62	22	7932	5577
ocu-miR-449a-5p	XM_008256179.2	FAM122A	155	-26.07	22	2589	912
ocu-miR-449a-5p	XM_008256353.2	TMEM2	153	-20.95	22	5979	2085
ocu-miR-449a-5p	XM_017341804.1	TMEM2	153	-20.95	22	6123	2229
ocu-miR-449a-5p	XM_017341812.1	TMEM2	153	-20.95	22	5885	2090
ocu-miR-449a-5p	XM_008256356.2	TMEM2	153	-20.95	22	5922	2028
ocu-miR-449a-5p	XM_008256582.2	PCSK5	157	-24.85	22	3309	108
ocu-miR-449a-5p	XM_002708224.3	ECM2	154	-20.59	22	2384	663
ocu-miR-449a-5p	XM_008256909.2	WNK2	151	-21.05	22	6415	6130
ocu-miR-449a-5p	XM_002708180.3	FGD3	143	-20.27	22	3153	2736
ocu-miR-449a-5p	XM_008256978.2	FGD3	143	-20.27	22	3281	2864
ocu-miR-449a-5p	XM_008257408.2	GOLM1	154	-21.06	22	2627	1303
ocu-miR-449a-5p	XM_008257511.2	GAS1	151	-21.1	22	2153	1567
ocu-miR-449a-5p	XM_017347490.1	HABP4	140	-22.25	22	2734	661
ocu-miR-449a-5p	XM_002708284.2	CDK20	155	-21.74	22	2177	1625
ocu-miR-449a-5p	XM_008259140.2	ADAMTS8	288	-42.53	22	2684	2151 734
ocu-miR-449a-5p	XM_017347536.1	APLP2	156	-20.42	22	3637	1857
ocu-miR-449a-5p	XM_002708310.3	NFRKB	162	-28.55	22	6764	2614
ocu-miR-449a-5p	XM_008259224.2	NFRKB	162	-28.55	22	6800	2650
ocu-miR-449a-5p	XM_008259401.2	TIRAP	159	-24.44	22	2722	1152
ocu-miR-449a-5p	XM_002708303.3	FOXRED1	147	-22.14	22	1971	1564
ocu-miR-449a-5p	XM_008259493.2	CDON	173	-33.71	22	7400	6542
ocu-miR-449a-5p	XM_008259712.2	EI24	146	-20.18	22	2228	2005
ocu-miR-449a-5p	XM_002708736.3	ESAM	151	-20.18	22	2070	1832
ocu-miR-449a-5p	XM_017342927.1	GRAMD1B	155	-20.65	22	4468	391
ocu-miR-449a-5p	XM_002708329.3	GRAMD1B	155	-20.65	22	6843	2838
ocu-miR-449a-5p	NM_001082664.1	SORL1	152	-22.08	22	6951	4527
ocu-miR-449a-5p	XM_008258525.2	SORL1	152	-22.08	22	6533	4169
ocu-miR-449a-5p	XM_008267208.2	NECTIN1	149	-23.08	22	4904	3076
ocu-miR-449a-5p	XM_002708385.3	SIDT2	149	-20.67	22	3813	3297
ocu-miR-449a-5p	XM_008260878.2	SIDT2	149	-20.67	22	3825	3309
ocu-miR-449a-5p	XM_002708471.3	RDX	155	-21.51	22	2532	1346
ocu-miR-449a-5p	XM_017343498.1	RDX	155	-21.51	22	4075	1344
ocu-miR-449a-5p	XM_002708492.3	ACAT1	146	-20.89	22	1533	252
ocu-miR-449a-5p	XM_002708603.2	TRPC6	153	-23.12	22	3494	1158
ocu-miR-449a-5p	XM_008262515.2	FUT4	148	-20.15	22	4787	2904
ocu-miR-449a-5p	XM_017343934.1	CEP295	153	-20.04	22	6363	3208
ocu-miR-449a-5p	XM_008262610.2	CEP295	153	-20.04	22	7405	4360
ocu-miR-449a-5p	XM_002708660.3	TMEM126B	151	-21.08	22	941	536
ocu-miR-449a-5p	XM_017344372.1	TENM4	317	-48.48	22	12929	5151 11113
ocu-miR-449a-5p	XM_002708672.3	INTS4	141	-22.08	22	3301	3077
ocu-miR-449a-5p	XM_008263725.1	TSKU	290	-43.02	22	2497	464 1041
ocu-miR-449a-5p	XM_017344653.1	GDPD5	303	-44.81	22	2923	2218 420
ocu-miR-449a-5p	XM_002708714.3	FCHSD2	147	-21.75	22	4296	2081
ocu-miR-449a-5p	XM_008264387.2	CLPB	157	-20.75	22	3499	397
ocu-miR-449a-5p	XM_002708536.3	NUP98	156	-22.37	22	6656	4852
ocu-miR-449a-5p	XM_008264853.2	NUP98	156	-22.37	22	6647	4843
ocu-miR-449a-5p	XM_008264834.2	NUP98	156	-22.37	22	6696	4892
ocu-miR-449a-5p	XM_008265162.2	FAM160A2	155	-22.27	22	3963	1134
ocu-miR-449a-5p	XM_017344872.1	FAM160A2	155	-22.27	22	4446	2147
ocu-miR-449a-5p	XM_008265155.2	FAM160A2	155	-22.27	22	3390	1133
ocu-miR-449a-5p	XM_017344972.1	DCHS1	441	-61.72	22	10359	1434 9319 9593
ocu-miR-449a-5p	XM_017344974.1	DCHS1	157	-20.82	22	7590	1554
ocu-miR-449a-5p	XM_008265616.2	PPFIBP2	156	-21.02	22	3556	1756
ocu-miR-449a-5p	XM_017345354.1	MRVI1	158	-24.93	22	5848	4669
ocu-miR-449a-5p	XM_017345416.1	MICAL2	158	-24.75	22	4316	2583
ocu-miR-449a-5p	XM_008268731.2	NAV2	160	-21.98	22	9034	2925
ocu-miR-449a-5p	XM_008268740.2	NAV2	160	-21.98	22	8914	2925
ocu-miR-449a-5p	XM_002708951.3	NAV2	160	-21.98	22	7290	1990
ocu-miR-449a-5p	XM_002709023.3	LGR4	299	-43.95	22	5102	4619 2793
ocu-miR-449a-5p	XM_017346003.1	PRR5L	161	-25.17	22	3686	1356
ocu-miR-449a-5p	XM_017346076.1	TTC17	165	-27.87	22	3811	1250
ocu-miR-449a-5p	XM_017346078.1	TTC17	165	-27.87	22	4227	855
ocu-miR-449a-5p	XM_017346154.1	TP53I11	151	-27.39	22	2561	686
ocu-miR-449a-5p	XM_008270202.2	CRY2	149	-20.18	22	3816	1674
ocu-miR-449a-5p	XM_008270309.2	AMBRA1	301	-48.66	22	5710	1981 1587
ocu-miR-449a-5p	XM_002709076.3	AMBRA1	301	-48.66	22	5798	1982 1588
ocu-miR-449a-5p	XM_008270299.2	AMBRA1	301	-48.66	22	5988	2259 1595
ocu-miR-449a-5p	XM_002709077.3	AMBRA1	301	-48.66	22	6077	2261 1597
ocu-miR-449a-5p	XM_002709083.3	CKAP5	154	-21.07	22	6727	1425
ocu-miR-449a-5p	XM_008270443.2	CKAP5	154	-21.07	22	6807	1505
ocu-miR-449a-5p	XM_002708863.2	C1H11orf49	147	-20.03	22	1601	952
ocu-miR-449a-5p	XM_008268615.2	NR1H3	148	-22.4	22	2116	744
ocu-miR-449a-5p	XM_017344723.1	NR1H3	148	-22.4	22	2144	867
ocu-miR-449a-5p	NM_001184956.1	NR1H3	148	-22.4	22	1344	403
ocu-miR-449a-5p	XM_017346403.1	MADD	149	-20.63	22	5830	5610
ocu-miR-449a-5p	XM_008270721.2	FNBP4	144	-21.39	22	4066	287
ocu-miR-449a-5p	XM_008270726.2	FNBP4	144	-21.39	22	4069	287
ocu-miR-449a-5p	XM_008270732.2	FNBP4	144	-21.39	22	4063	287
ocu-miR-449a-5p	XM_008270776.2	NUP160	292	-43.32	22	5266	607 3596
ocu-miR-449a-5p	XM_002709159.3	SLC43A1	145	-20.07	22	2669	1614
ocu-miR-449a-5p	XM_008271466.2	CLP1	156	-23.6	22	1820	1374
ocu-miR-449a-5p	XM_002709183.3	MRPL16	149	-20.19	22	900	745
ocu-miR-449a-5p	NM_001081993.1	TMEM109	168	-30.8	22	1796	1023
ocu-miR-449a-5p	XM_002709191.3	TMEM132A	288	-40.83	22	3361	541 2856
ocu-miR-449a-5p	XM_002709017.3	SLC15A3	156	-21.19	22	2166	1835
ocu-miR-449a-5p	XM_017348805.1	BBS1	151	-24.44	22	3884	1721
ocu-miR-449a-5p	XM_008273842.1	ZDHHC24	287	-41.54	22	2869	196 237
ocu-miR-449a-5p	XM_002709349.3	ZBTB49	154	-24.77	22	3097	2164
ocu-miR-449a-5p	XM_008274531.2	SLIT2	166	-25.68	22	6643	514
ocu-miR-449a-5p	XM_008274685.2	SEPSECS	145	-21.35	22	6478	418
ocu-miR-449a-5p	XM_017350653.1	TBC1D1	152	-23.72	22	4049	703
ocu-miR-449a-5p	XM_002709384.3	TBC1D1	152	-23.72	22	3534	464
ocu-miR-449a-5p	XM_008274952.2	TBC1D1	300	-44.46	22	5503	464 4451
ocu-miR-449a-5p	XM_017350671.1	TBC1D1	152	-23.72	22	3480	134
ocu-miR-449a-5p	XM_017350803.1	RBM47	155	-24.9	22	4824	363
ocu-miR-449a-5p	XM_017350816.1	RBM47	155	-24.9	22	4656	201
ocu-miR-449a-5p	XM_017350869.1	LIMCH1	460	-69.11	22	7830	3167 3185 958
ocu-miR-449a-5p	XM_017350872.1	LIMCH1	609	-89.71	22	6276	1538 1556 2300 958
ocu-miR-449a-5p	XM_017350874.1	LIMCH1	609	-89.71	22	6240	1502 1520 2264 958
ocu-miR-449a-5p	XM_017350877.1	LIMCH1	609	-89.71	22	6159	1502 1520 2264 958
ocu-miR-449a-5p	XM_017350885.1	LIMCH1	609	-89.71	22	6195	1538 1556 2300 958
ocu-miR-449a-5p	XM_017350907.1	ATP8A1	150	-23.45	22	7997	5505
ocu-miR-449a-5p	XM_017350911.1	ATP8A1	150	-23.45	22	7952	5460
ocu-miR-449a-5p	XM_002709431.3	OCIAD2	153	-22.43	22	869	522
ocu-miR-449a-5p	XM_017337668.1	DCUN1D4	165	-24.69	22	1491	747
ocu-miR-449a-5p	XM_008248953.2	MTMR9	159	-24.92	22	5958	2789
ocu-miR-449a-5p	XM_017337862.1	ZNF395	148	-21.98	22	4450	1163
ocu-miR-449a-5p	XM_008249288.2	EPHX2	157	-21.66	22	2110	314
ocu-miR-449a-5p	XM_008249315.2	TRIM35	155	-22.2	22	2434	498
ocu-miR-449a-5p	XM_002709455.3	DPYSL2	141	-20.07	22	4484	2617
ocu-miR-449a-5p	XM_002709467.3	PALLD	163	-21.68	22	6370	5292
ocu-miR-449a-5p	XM_002709468.3	SH3RF1	149	-21.29	22	4758	2281
ocu-miR-449a-5p	XM_017338329.1	TENM3	295	-40.93	22	11127	985 4394
ocu-miR-449a-5p	XM_008252039.1	RNF122	150	-21.18	22	1371	586
ocu-miR-449a-5p	XM_008252855.2	SH3RF3	147	-20.54	22	5642	1957
ocu-miR-449a-5p	XM_002709746.3	TGFBRAP1	153	-24.68	22	5072	2818
ocu-miR-449a-5p	XM_017339483.1	CREG2	154	-22.94	22	5460	1433
ocu-miR-449a-5p	XM_008253347.2	LOC100345317	151	-20.05	22	1875	1706
ocu-miR-449a-5p	XM_008253566.2	MGAT4A	318	-49.67	22	7876	2535 7417
ocu-miR-449a-5p	XM_002709992.3	UNC50	168	-28.24	22	1094	751
ocu-miR-449a-5p	XM_002709997.3	INPP4A	166	-26.8	22	5398	1488
ocu-miR-449a-5p	XM_002710003.3	ACTR1B	142	-20.88	22	3713	3235
ocu-miR-449a-5p	XM_008253688.2	SEMA4C	154	-26.27	22	3696	3278
ocu-miR-449a-5p	XM_008253851.2	DUSP2	155	-25.6	22	1597	836
ocu-miR-449a-5p	XM_008254086.2	TTL	308	-49.71	22	4794	1656 4051
ocu-miR-449a-5p	XM_008254131.2	PSD4	299	-41.82	22	4888	261 2961
ocu-miR-449a-5p	XM_017340230.1	EIF2AK3	168	-24.39	22	4316	3363
ocu-miR-449a-5p	XM_008254152.2	KDM3A	168	-20.74	22	4619	3320
ocu-miR-449a-5p	XM_008254161.2	IMMT	163	-23.07	22	2696	420
ocu-miR-449a-5p	XM_008254160.2	IMMT	163	-23.07	22	2697	418
ocu-miR-449a-5p	XM_002709657.3	POLR1A	321	-47.88	22	6442	3036 6030
ocu-miR-449a-5p	XM_008254167.2	ATOH8	152	-20.55	22	2514	1638
ocu-miR-449a-5p	XM_002709668.3	USP39	140	-20.57	22	2158	340
ocu-miR-449a-5p	XM_002709670.3	C2H2orf68	300	-40.17	22	3407	608 680
ocu-miR-449a-5p	XM_008254169.2	VAMP5	150	-21.17	22	701	416
ocu-miR-449a-5p	XM_002709673.3	GGCX	159	-22.2	22	3246	1057
ocu-miR-449a-5p	XM_017340579.1	DOK1	159	-25.19	22	1932	1428
ocu-miR-449a-5p	XM_002709738.3	STAMBP	158	-27.02	22	2244	1191
ocu-miR-449a-5p	XM_008254233.2	STAMBP	158	-27.02	22	1941	888
ocu-miR-449a-5p	XM_002709747.3	SMYD5	140	-22.1	22	2547	323
ocu-miR-449a-5p	XM_002709766.3	EXOC6B	157	-25.1	22	5859	2843
ocu-miR-449a-5p	XM_002709770.3	LOC100341926	143	-23.15	22	4892	3612
ocu-miR-449a-5p	XM_008254254.2	LOC100341926	143	-23.15	22	4065	2785
ocu-miR-449a-5p	XM_002709827.3	CNRIP1	153	-23.52	22	1847	904
ocu-miR-449a-5p	XM_017340722.1	SPRED2	142	-24.26	22	3851	1073
ocu-miR-449a-5p	XM_017340725.1	CEP68	149	-21.84	22	5180	849
ocu-miR-449a-5p	XM_017340748.1	PUS10	149	-22.91	22	2345	201
ocu-miR-449a-5p	XM_017340757.1	CCDC85A	151	-20.39	22	3518	1831
ocu-miR-449a-5p	XM_017340764.1	MTIF2	154	-20.31	22	2419	891
ocu-miR-449a-5p	XM_002709867.3	ERLEC1	151	-20.11	22	2388	903
ocu-miR-449a-5p	XM_008254439.2	SOCS5	160	-21.9	22	5058	1321
ocu-miR-449a-5p	XM_002709902.3	PLEKHH2	158	-23.67	22	5713	3058
ocu-miR-449a-5p	XM_002709922.3	HEATR5B	152	-21.65	22	6909	1382
ocu-miR-449a-5p	XM_017340952.1	SPAST	170	-22.4	22	3698	976
ocu-miR-449a-5p	XM_002709949.3	IFT172	149	-20.83	22	5445	4864
ocu-miR-449a-5p	XM_017340855.1	ZNF513	287	-40.57	22	2034	965 677
ocu-miR-449a-5p	NM_001082772.1	EIF2B4	148	-20.11	22	1613	170
ocu-miR-449a-5p	XM_017340858.1	GTF3C2	151	-21.25	22	4396	1725
ocu-miR-449a-5p	XM_002709954.3	GTF3C2	151	-21.25	22	5196	2525
ocu-miR-449a-5p	XM_017340865.1	CAD	154	-26.25	22	7519	6299
ocu-miR-449a-5p	NM_001082637.1	SLC5A6	157	-21.47	22	3087	2131
ocu-miR-449a-5p	XM_002709959.3	PREB	152	-24.95	22	2106	1489
ocu-miR-449a-5p	XM_017340878.1	TMEM214	145	-21.67	22	2479	1514
ocu-miR-449a-5p	XM_002709966.3	TMEM214	145	-21.67	22	2918	1953
ocu-miR-449a-5p	XM_008254648.1	KCNK3	160	-23.96	22	3262	1862
ocu-miR-449a-5p	XM_002709977.3	KIF3C	165	-22.33	22	4914	1646
ocu-miR-449a-5p	XM_008254660.2	KIF3C	165	-22.33	22	4911	1646
ocu-miR-449a-5p	XM_008254674.2	DTNB	142	-22.89	22	2954	1658
ocu-miR-449a-5p	XM_017340959.1	LOC108176419	157	-20.94	22	2892	826
ocu-miR-449a-5p	XM_002710053.3	HS1BP3	158	-21.49	22	3252	1128
ocu-miR-449a-5p	XM_017340912.1	MFSD2B	153	-20.27	22	4507	2105
ocu-miR-449a-5p	XM_008254797.2	WDCP	150	-23.38	22	3581	2070
ocu-miR-449a-5p	XM_008254807.2	NCOA1	146	-21.38	22	4707	2934
ocu-miR-449a-5p	XM_008254806.2	NCOA1	146	-21.38	22	4712	2934
ocu-miR-449a-5p	XM_008254804.1	NCOA1	302	-42.74	22	6866	6071 2934
ocu-miR-449a-5p	XM_017340916.1	CENPO	159	-22.85	22	1242	395
ocu-miR-449a-5p	XM_002710087.3	FBN2	156	-20.83	22	10460	703
ocu-miR-449a-5p	XM_002710189.3	CHSY3	147	-21.66	22	3511	747
ocu-miR-449a-5p	XM_008254880.2	IRF1	155	-20.36	22	1993	686
ocu-miR-449a-5p	XM_008254882.2	IRF1	155	-20.36	22	1990	683
ocu-miR-449a-5p	XM_017341060.1	JADE2	287	-42.07	22	5985	4465 4780
ocu-miR-449a-5p	XM_002710235.3	CDC23	147	-23.44	22	3087	2971
ocu-miR-449a-5p	XM_002710241.3	HSPA9	149	-25.13	22	2835	24
ocu-miR-449a-5p	XM_017341098.1	APBB3	157	-21.21	22	1850	800
ocu-miR-449a-5p	XM_017341115.1	LOC108176477	140	-20.9	22	4579	2570
ocu-miR-449a-5p	XM_017341127.1	LOC100353508	154	-24.49	22	3113	809
ocu-miR-449a-5p	XM_017341120.1	LOC100353508	157	-24.99	22	3206	1516
ocu-miR-449a-5p	XM_017341119.1	LOC100353508	162	-28.69	22	3124	784
ocu-miR-449a-5p	XM_017341144.1	PCDH1	140	-20.13	22	6684	5224
ocu-miR-449a-5p	XM_002710271.3	RNF14	150	-20.03	22	3088	218
ocu-miR-449a-5p	XM_002710291.3	DPYSL3	150	-22.59	22	5369	89
ocu-miR-449a-5p	XM_002710297.3	ADRB2	144	-20.48	22	2066	586
ocu-miR-449a-5p	XM_017341177.1	ABLIM3	163	-22.25	22	4549	278
ocu-miR-449a-5p	XM_008255242.2	ARHGEF37	313	-43.33	22	4888	2593 1783
ocu-miR-449a-5p	XM_017341184.1	SLC26A2	170	-23.81	22	3880	985
ocu-miR-449a-5p	XM_008255264.2	NDST1	448	-70.22	22	7326	5463 4816 2630
ocu-miR-449a-5p	XM_017341195.1	SYNPO	154	-20.05	22	5582	5400
ocu-miR-449a-5p	XM_002710314.3	DCTN4	147	-20.73	22	3789	3268
ocu-miR-449a-5p	XM_002710333.3	LARP1	150	-20.27	22	6902	2201
ocu-miR-449a-5p	XM_002710340.3	ADAM19	143	-20.28	22	6196	2549
ocu-miR-449a-5p	XM_017341225.1	LSM11	149	-24.76	22	5250	3840
ocu-miR-449a-5p	XM_002710188.3	RNF145	143	-20.25	22	3413	1888
ocu-miR-449a-5p	XM_008255336.2	RNF145	143	-20.25	22	3380	1855
ocu-miR-449a-5p	XM_008255345.2	CCNJL	458	-71.61	22	2833	179 1110 514
ocu-miR-449a-5p	XM_002710350.3	CCNJL	458	-71.61	22	3016	362 1293 697
ocu-miR-449a-5p	XM_002710366.3	WWC1	155	-24.66	22	4491	1713
ocu-miR-449a-5p	XM_008255437.2	HRH2	151	-20.56	22	4522	1735
ocu-miR-449a-5p	XM_017341267.1	RNF44	147	-20.85	22	3356	498
ocu-miR-449a-5p	XM_017341277.1	GRK6	162	-25.27	22	2160	306
ocu-miR-449a-5p	XM_008255470.1	GRK6	314	-45.68	22	2909	306 2484
ocu-miR-449a-5p	XM_008255472.1	GRK6	314	-45.68	22	2815	210 2390
ocu-miR-449a-5p	XM_008255479.2	N4BP3	154	-22.06	22	2380	629
ocu-miR-449a-5p	XM_008255482.2	N4BP3	154	-22.06	22	3613	1862
ocu-miR-449a-5p	XM_017341280.1	RMND5B	146	-25.33	22	1665	897
ocu-miR-449a-5p	XM_002710435.3	NHP2	156	-21.05	22	782	320
ocu-miR-449a-5p	XM_017341589.1	PRKDC	147	-26.49	22	12477	9563
ocu-miR-449a-5p	XM_002710489.3	LOC100358241	158	-22.73	22	988	63
ocu-miR-449a-5p	XM_008255539.2	TGS1	155	-23.29	22	3991	816
ocu-miR-449a-5p	XM_008255588.2	ADHFE1	159	-22.92	22	1423	786
ocu-miR-449a-5p	XM_002710654.3	PAG1	159	-25.5	22	3313	1589
ocu-miR-449a-5p	XM_002710660.3	ZFAND1	147	-21.93	22	1139	90
ocu-miR-449a-5p	XM_017341594.1	OSGIN2	160	-21.38	22	3564	1994
ocu-miR-449a-5p	XM_008255749.2	GEM	147	-21.42	22	1757	300
ocu-miR-449a-5p	XM_002710693.3	KIAA1429	158	-21.23	22	6615	2935
ocu-miR-449a-5p	XM_017341441.1	KIAA1429	158	-21.23	22	5512	2851
ocu-miR-449a-5p	XM_002710700.3	PLEKHF2	159	-21.77	22	1240	654
ocu-miR-449a-5p	XM_017341459.1	VPS13B	140	-21.82	22	14762	8312
ocu-miR-449a-5p	XM_017341457.1	VPS13B	140	-21.82	22	13394	6944
ocu-miR-449a-5p	XM_008255799.2	NCALD	152	-21.08	22	767	162
ocu-miR-449a-5p	XM_008255807.2	UBR5	152	-23.16	22	8788	3824
ocu-miR-449a-5p	XM_008255846.2	SAMD12	313	-42.97	22	5109	3026 687
ocu-miR-449a-5p	XM_008255958.2	ZHX2	148	-22.69	22	4338	3762
ocu-miR-449a-5p	XM_008255896.2	ZNF572	156	-25.14	22	2462	1916
ocu-miR-449a-5p	XM_002710613.3	TRIB1	146	-21.84	22	2621	279
ocu-miR-449a-5p	XM_008255932.2	LOC100357982	160	-21.79	22	1699	1155
ocu-miR-449a-5p	XM_017341546.1	ZFAT	140	-21.71	22	3643	2293
ocu-miR-449a-5p	XM_008256006.2	TGM2	146	-23.59	22	3202	2557
ocu-miR-449a-5p	XM_008256008.2	TTI1	142	-22.21	22	3965	3606
ocu-miR-449a-5p	XM_002710779.3	LOC100342874	150	-20.52	22	1100	570
ocu-miR-449a-5p	XM_008255974.2	CPNE1	144	-20.05	22	5281	874
ocu-miR-449a-5p	XM_008255973.2	CPNE1	144	-20.05	22	5343	936
ocu-miR-449a-5p	NM_001171333.1	RBM12	144	-20.05	22	2823	696
ocu-miR-449a-5p	XM_002710792.3	ACSS2	155	-20.65	22	2809	2367
ocu-miR-449a-5p	XM_008256089.2	ITCH	157	-20.2	22	6071	4304
ocu-miR-449a-5p	XM_002710921.2	NOL4L	285	-40.95	22	5728	1746 3397
ocu-miR-449a-5p	XM_008256146.2	POFUT1	141	-22.49	22	4335	90
ocu-miR-449a-5p	XM_008256153.2	HCK	160	-21.71	22	2000	1564
ocu-miR-449a-5p	XM_017342140.1	LOC103348229	146	-25.79	22	1851	1570
ocu-miR-449a-5p	XM_008256163.2	REM1	159	-20.58	22	1586	414
ocu-miR-449a-5p	XM_008256174.2	TRIB3	142	-22.47	22	1858	600
ocu-miR-449a-5p	XM_008256189.2	ANGPT4	152	-22.72	22	3551	630
ocu-miR-449a-5p	XM_002710919.3	LOC100344556	457	-61.83	22	3830	321 3573 1061
ocu-miR-449a-5p	XM_017341735.1	LOC100344556	457	-61.83	22	3780	271 3523 1011
ocu-miR-449a-5p	XM_017341746.1	SIGLEC1	763	-118.05	22	6069	2318 5898 5028 3372 2230
ocu-miR-449a-5p	XM_017341755.1	CENPB	141	-21.38	22	2121	1463
ocu-miR-449a-5p	XM_008256265.2	PANK2	151	-21.43	22	2878	2700
ocu-miR-449a-5p	XM_017341757.1	PANK2	151	-21.43	22	1714	1536
ocu-miR-449a-5p	XM_008256284.2	C4H20orf196	142	-20.29	22	2178	1706
ocu-miR-449a-5p	XM_002710937.3	GZF1	153	-21.46	22	3914	389
ocu-miR-449a-5p	XM_002710939.3	CD93	157	-22.14	22	6902	548
ocu-miR-449a-5p	XM_017341776.1	RALGAPA2	154	-22.29	22	6556	3527
ocu-miR-449a-5p	XM_008256354.2	RRBP1	148	-20.21	22	4822	623
ocu-miR-449a-5p	XM_017341815.1	MKKS	156	-21.25	22	4104	1906
ocu-miR-449a-5p	XM_002711192.3	KANSL2	160	-20.56	22	2154	1045
ocu-miR-449a-5p	XM_017341825.1	ADCY6	158	-20.08	22	5318	1330
ocu-miR-449a-5p	NM_001101715.2	CACNB3	146	-21.83	22	2451	1844
ocu-miR-449a-5p	XM_002711065.3	ARF3	144	-22.31	22	3361	28
ocu-miR-449a-5p	XM_017341832.1	KMT2D	152	-20.16	22	19753	3099
ocu-miR-449a-5p	XM_002711093.3	LMBR1L	159	-21.93	22	2115	1635
ocu-miR-449a-5p	XM_008256421.2	MCRS1	147	-20.19	22	1808	267
ocu-miR-449a-5p	XM_017341836.1	FMNL3	158	-25	22	3859	678
ocu-miR-449a-5p	XM_008256439.2	SMARCD1	147	-21.69	22	3342	1390
ocu-miR-449a-5p	XM_002711164.3	ATF1	147	-23.07	22	2238	590
ocu-miR-449a-5p	XM_008256451.1	DIP2B	151	-28.74	22	8189	1490
ocu-miR-449a-5p	XM_008256485.2	KRT80	305	-41.55	22	2687	1098 1728
ocu-miR-449a-5p	XM_017342159.1	TNS2	163	-30.28	22	4118	2453
ocu-miR-449a-5p	XM_002711126.3	ITGB7	459	-69.84	22	3184	1047 2714 1169
ocu-miR-449a-5p	XM_008256507.2	RARG	152	-21.08	22	2835	2004
ocu-miR-449a-5p	XM_008256509.2	ESPL1	154	-20.6	22	6617	879
ocu-miR-449a-5p	XM_008256567.2	CBX5	146	-20.06	22	8597	6618
ocu-miR-449a-5p	XM_008256569.2	CBX5	146	-20.06	22	8599	6620
ocu-miR-449a-5p	XM_002711038.3	NCKAP1L	156	-25	22	4720	4553
ocu-miR-449a-5p	XM_008256581.2	PDE1B	158	-23.08	22	2951	866
ocu-miR-449a-5p	XM_017341925.1	PYM1	154	-23.42	22	1073	28
ocu-miR-449a-5p	XM_002711067.3	ERBB3	155	-24.89	22	5756	1782
ocu-miR-449a-5p	XM_008256636.2	ERBB3	155	-24.89	22	5530	1556
ocu-miR-449a-5p	XM_017341932.1	SMARCC2	305	-46.75	22	4206	3436 4065
ocu-miR-449a-5p	XM_017341933.1	SMARCC2	305	-46.75	22	4203	3433 4062
ocu-miR-449a-5p	XM_017341937.1	SMARCC2	151	-21.86	22	3861	3720
ocu-miR-449a-5p	XM_002711073.3	ANKRD52	147	-21.61	22	6606	6260
ocu-miR-449a-5p	XM_017341941.1	STAT2	313	-43.14	22	2394	993 2105
ocu-miR-449a-5p	XM_008256678.2	RBMS2	147	-24.67	22	2904	2792
ocu-miR-449a-5p	XM_002711082.3	RBMS2	147	-24.67	22	3001	2889
ocu-miR-449a-5p	XM_002711308.3	SRGAP1	150	-21.02	22	7933	2719
ocu-miR-449a-5p	XM_008256737.2	TBK1	165	-28.53	22	3170	888
ocu-miR-449a-5p	XM_008256765.2	NUP107	157	-22.08	22	2964	151
ocu-miR-449a-5p	XM_002711322.3	CPSF6	146	-21.33	22	6560	3272
ocu-miR-449a-5p	XM_008256785.2	PTPRB	154	-20.93	22	11829	8711
ocu-miR-449a-5p	XM_002711353.3	ZDHHC17	154	-20.67	22	4681	2160
ocu-miR-449a-5p	XM_002711368.3	TMTC2	146	-20.62	22	3891	2744
ocu-miR-449a-5p	XM_008256886.2	PLXNC1	147	-20.39	22	5474	3772
ocu-miR-449a-5p	XM_008256895.2	TMCC3	302	-43.46	22	5468	21 2625
ocu-miR-449a-5p	XM_008256893.2	TMCC3	148	-20.16	22	7229	4386
ocu-miR-449a-5p	XM_002711207.3	FGD6	303	-42.87	22	4961	4572 3912
ocu-miR-449a-5p	XM_017342027.1	VEZT	168	-24.07	22	2300	2229
ocu-miR-449a-5p	XM_002711209.3	NTN4	304	-45.5	22	3180	894 1095
ocu-miR-449a-5p	XM_008256979.2	DRAM1	153	-20.02	22	944	808
ocu-miR-449a-5p	XM_017342086.1	MIEF1	145	-22.49	22	1686	1131
ocu-miR-449a-5p	XM_017342085.1	MIEF1	145	-22.49	22	1999	1444
ocu-miR-449a-5p	XM_008257043.2	DDX17	154	-23.37	22	4574	2321
ocu-miR-449a-5p	XM_002711411.3	FOXRED2	148	-20.24	22	5592	2951
ocu-miR-449a-5p	XM_008257087.2	MYH9	157	-20.18	22	6607	495
ocu-miR-449a-5p	XM_008257102.2	BTBD11	153	-21.63	22	5626	725
ocu-miR-449a-5p	XM_008257176.2	ZNF570	155	-22.89	22	3313	598
ocu-miR-449a-5p	XM_008257241.2	SIPA1L3	164	-20.79	22	7726	2199
ocu-miR-449a-5p	XM_008257242.2	SIPA1L3	164	-20.79	22	7723	2199
ocu-miR-449a-5p	XM_008257249.1	KCNK6	143	-26.41	22	4726	925
ocu-miR-449a-5p	XM_008257267.2	CEP89	146	-25.53	22	2625	2500
ocu-miR-449a-5p	XM_008257279.2	KIAA0355	148	-20.85	22	6792	3677
ocu-miR-449a-5p	XM_008257278.2	KIAA0355	148	-20.85	22	7000	3675
ocu-miR-449a-5p	XM_002711504.3	KIAA0355	148	-20.85	22	6250	2925
ocu-miR-449a-5p	NM_001082069.2	GPI	142	-25.21	22	2009	1874
ocu-miR-449a-5p	XM_017342407.1	LOC108176754	159	-27.32	22	2039	636
ocu-miR-449a-5p	XM_008257295.2	RBL2	311	-41.65	22	4875	3016 3795
ocu-miR-449a-5p	XM_008257289.2	LOC100009551	159	-23.39	22	1973	914
ocu-miR-449a-5p	XM_002711528.3	BBS2	163	-26.39	22	2867	1731
ocu-miR-449a-5p	XM_008257333.2	CCL22	147	-21.72	22	1983	806
ocu-miR-449a-5p	XM_002711541.3	CX3CL1	145	-20.05	22	3478	1692
ocu-miR-449a-5p	XM_017342242.1	COQ9	154	-22.06	22	1449	1236
ocu-miR-449a-5p	XM_017342256.1	ZNF319	156	-20.24	22	6404	3601
ocu-miR-449a-5p	XM_017342265.1	SLC38A7	154	-21.74	22	4633	410
ocu-miR-449a-5p	XM_008257440.2	EXOC3L1	143	-20.79	22	2564	1238
ocu-miR-449a-5p	XM_002711596.3	E2F4	151	-20.24	22	1937	1434
ocu-miR-449a-5p	XM_002711598.3	TMEM208	156	-26.34	22	797	42
ocu-miR-449a-5p	XM_002711610.3	FHOD1	317	-42.01	22	3754	2194 3326
ocu-miR-449a-5p	NM_001082752.1	HSD11B2	153	-24.41	22	1575	1327
ocu-miR-449a-5p	XM_017342299.1	FAM65A	149	-22.47	22	2495	1197
ocu-miR-449a-5p	XM_017342318.1	SLC7A6	317	-44.4	22	4342	578 2449
ocu-miR-449a-5p	XM_008257540.2	TANGO6	147	-22.83	22	2662	629
ocu-miR-449a-5p	XM_008257544.2	SNTB2	156	-22.29	22	8281	2163
ocu-miR-449a-5p	XM_002711663.2	COG8	294	-42.55	22	1843	1513 44
ocu-miR-449a-5p	XM_002711666.3	NFAT5	308	-41.98	22	12745	9723 144
ocu-miR-449a-5p	XM_008257548.2	NFAT5	308	-41.98	22	12742	9720 144
ocu-miR-449a-5p	XM_008257549.2	NFAT5	308	-41.98	22	12691	9669 144
ocu-miR-449a-5p	XM_008257550.2	NFAT5	308	-41.98	22	12688	9666 144
ocu-miR-449a-5p	XM_017342325.1	NFAT5	158	-21.42	22	12366	9344
ocu-miR-449a-5p	XM_002711669.2	WWP2	144	-24.74	22	3878	1413
ocu-miR-449a-5p	XM_008257553.2	ZFHX3	149	-20.43	22	15499	10845
ocu-miR-449a-5p	XM_008257569.2	PHLPP2	300	-40.71	22	7636	778 273
ocu-miR-449a-5p	XM_017342350.1	ZNF19	165	-21.04	22	3391	1567
ocu-miR-449a-5p	XM_002711713.3	VAC14	161	-22.73	22	3063	1082
ocu-miR-449a-5p	XM_017342353.1	VAC14	161	-22.73	22	2445	890
ocu-miR-449a-5p	XM_008257608.2	AARS	147	-20.88	22	3272	3108
ocu-miR-449a-5p	XM_008257615.2	WDR59	147	-21.5	22	3570	2955
ocu-miR-449a-5p	XM_008257620.2	BCAR1	145	-20.34	22	3224	3002
ocu-miR-449a-5p	XM_008257622.2	BCAR1	145	-20.34	22	3149	2927
ocu-miR-449a-5p	XM_008257621.2	BCAR1	145	-20.34	22	3014	2792
ocu-miR-449a-5p	XM_008257649.2	CDYL2	310	-47.19	22	7521	182 6589
ocu-miR-449a-5p	XM_008257660.2	GAN	296	-47.04	22	13548	413 11552
ocu-miR-449a-5p	XM_008257664.2	CMIP	154	-23.26	22	3917	1634
ocu-miR-449a-5p	XM_002711657.3	PLCG2	150	-20.49	22	8006	6187
ocu-miR-449a-5p	XM_002711660.3	HSBP1	154	-21.12	22	2288	1446
ocu-miR-449a-5p	XM_017342598.1	CARHSP1	287	-42.85	22	2724	56 1877
ocu-miR-449a-5p	XM_008257714.2	NUBP1	153	-21.75	22	2576	2042
ocu-miR-449a-5p	XM_008257737.2	SNX29	159	-21.37	22	6712	5451
ocu-miR-449a-5p	XM_002711758.3	ERCC4	303	-52.2	22	5894	70 195
ocu-miR-449a-5p	XM_002711760.3	MKL2	146	-20.38	22	8496	6958
ocu-miR-449a-5p	XM_008257742.2	MKL2	146	-20.38	22	8637	7099
ocu-miR-449a-5p	XM_017342465.1	MKL2	146	-20.38	22	8738	7200
ocu-miR-449a-5p	XM_008257744.2	MKL2	146	-20.38	22	7688	6150
ocu-miR-449a-5p	XM_008257753.2	BFAR	147	-20.19	22	2523	525
ocu-miR-449a-5p	XM_002711766.3	ACSM5	149	-23.48	22	2901	2173
ocu-miR-449a-5p	XM_017342489.1	XYLT1	446	-66.9	22	8000	3023 696 5892
ocu-miR-449a-5p	XM_008257796.2	KIAA0430	151	-22.4	22	7680	6515
ocu-miR-449a-5p	XM_008257795.2	KIAA0430	151	-22.4	22	7682	6517
ocu-miR-449a-5p	XM_008257797.2	KIAA0430	151	-22.4	22	7253	6088
ocu-miR-449a-5p	XM_008257807.2	TMEM238	145	-21.31	22	2012	462
ocu-miR-449a-5p	XM_002711832.3	THUMPD1	147	-25.64	22	2737	1380
ocu-miR-449a-5p	XM_017342513.1	VWA3A	157	-20.44	22	3801	2322
ocu-miR-449a-5p	XM_017342514.1	VWA3A	312	-42.34	22	4614	2326 3658
ocu-miR-449a-5p	XM_008257882.2	UBFD1	149	-20.42	22	4589	1092
ocu-miR-449a-5p	XM_002711849.3	PLK1	159	-28.66	22	4008	465
ocu-miR-449a-5p	XM_002711864.3	CDIPT	166	-25.57	22	1726	1203
ocu-miR-449a-5p	XM_017342552.1	TAOK2	149	-20.29	22	4216	3247
ocu-miR-449a-5p	XM_017342553.1	TAOK2	149	-20.29	22	4198	3229
ocu-miR-449a-5p	XM_008257930.2	ALDOA	152	-20.78	22	1447	1404
ocu-miR-449a-5p	XM_017342435.1	ALDOA	152	-20.78	22	1470	1427
ocu-miR-449a-5p	XM_008257929.2	ALDOA	152	-20.78	22	1465	1422
ocu-miR-449a-5p	XM_002711873.3	YPEL3	287	-41.95	22	1234	546 456
ocu-miR-449a-5p	XM_008257947.2	SGF29	151	-20.35	22	1087	737
ocu-miR-449a-5p	XM_002711878.3	TUFM	157	-22.75	22	1907	1819
ocu-miR-449a-5p	XM_002711880.3	NFATC2IP	146	-21.36	22	3366	2323
ocu-miR-449a-5p	XM_017342571.1	LOC100350325	147	-20.69	22	4160	1183
ocu-miR-449a-5p	XM_008257959.2	LOC100350325	147	-20.69	22	4162	1182
ocu-miR-449a-5p	XM_008257977.2	LOC100355286	302	-43.09	22	1700	1367 1507
ocu-miR-449a-5p	XM_017342580.1	GIGYF1	287	-43.41	22	7832	338 7311
ocu-miR-449a-5p	XM_008258031.2	PILRA	165	-20.86	22	2298	2215
ocu-miR-449a-5p	XM_008258050.2	ZNF777	163	-21.93	22	2753	2219
ocu-miR-449a-5p	XM_008258052.2	ZNF282	153	-23.98	22	3778	2762
ocu-miR-449a-5p	XM_008258075.2	ARHGEF5	151	-21.02	22	5517	2688
ocu-miR-449a-5p	XM_008258091.1	ZYX	156	-22.72	22	2237	1746
ocu-miR-449a-5p	XM_002711954.3	LOC100349830	142	-22.01	22	1152	386
ocu-miR-449a-5p	NM_001082766.1	PODXL	306	-46.45	22	5023	64 2670
ocu-miR-449a-5p	XM_002711994.3	CNOT4	145	-20.88	22	3489	2043
ocu-miR-449a-5p	XM_008258150.2	CNOT4	145	-20.88	22	3498	2052
ocu-miR-449a-5p	XM_008258156.2	C7H7orf73	149	-22.45	22	1572	251
ocu-miR-449a-5p	XM_002712014.3	ZC3HC1	143	-20.08	22	1866	739
ocu-miR-449a-5p	XM_017342692.1	NRF1	144	-20.64	22	3933	3419
ocu-miR-449a-5p	XM_008258220.2	TNPO3	440	-64.84	22	4310	1498 350 3253
ocu-miR-449a-5p	XM_008258221.2	IRF5	146	-22.49	22	2164	496
ocu-miR-449a-5p	XM_002712100.3	AASS	166	-24.83	22	5227	1828
ocu-miR-449a-5p	NM_001082276.1	CACNA2D1	156	-24.66	22	3541	3338
ocu-miR-449a-5p	XM_002712019.3	PHTF2	160	-25.08	22	4830	636
ocu-miR-449a-5p	XM_008258310.2	RSBN1L	160	-20.12	22	4578	1073
ocu-miR-449a-5p	XM_002712035.3	PRKAR2B	309	-43.27	22	3370	2714 1018
ocu-miR-449a-5p	XM_008258355.2	LAMB1	147	-20.71	22	5671	2796
ocu-miR-449a-5p	XM_002712177.4	SFT2D3	166	-22.86	22	4044	661
ocu-miR-449a-5p	XM_017342782.1	FAM168B	148	-21.01	22	5031	4083
ocu-miR-449a-5p	XM_002712400.3	TMEM185B	144	-23.5	22	1450	920
ocu-miR-449a-5p	XM_008258468.2	EPB41L5	145	-20.83	22	5463	3896
ocu-miR-449a-5p	XM_002712375.3	PTPN4	315	-46.03	22	4672	3392 2507
ocu-miR-449a-5p	XM_008258479.2	STEAP3	164	-20.76	22	1846	847
ocu-miR-449a-5p	XM_017342834.1	MBD5	155	-20.26	22	6403	3133
ocu-miR-449a-5p	XM_008258617.2	TANC1	148	-20.8	22	7095	5087
ocu-miR-449a-5p	XM_008258618.2	TANC1	148	-20.8	22	7011	5003
ocu-miR-449a-5p	XM_008258620.2	TANC1	148	-20.8	22	6852	4844
ocu-miR-449a-5p	XM_008258668.2	DPP4	157	-22.1	22	3964	3154
ocu-miR-449a-5p	XM_002712246.3	GALNT3	175	-28.28	22	3559	1223
ocu-miR-449a-5p	XM_008258695.2	GALNT3	175	-28.28	22	3842	1506
ocu-miR-449a-5p	XM_017343213.1	CERS6	324	-46.5	22	6875	1525 5951
ocu-miR-449a-5p	XM_017342919.1	UBR3	143	-20.94	22	7988	133
ocu-miR-449a-5p	XM_002712278.3	GORASP2	151	-25.04	22	2478	1765
ocu-miR-449a-5p	XM_017342933.1	ITGA6	164	-26.04	22	5143	1335
ocu-miR-449a-5p	XM_017342935.1	PDK1	162	-26	22	3462	1568
ocu-miR-449a-5p	XM_017343215.1	TTN	781	-108.02	22	105263	88275 98168 62988 65704 51952
ocu-miR-449a-5p	XM_017342973.1	SESTD1	142	-23.44	22	3404	3269
ocu-miR-449a-5p	XM_002712227.3	ITGA4	140	-20.41	22	4944	505
ocu-miR-449a-5p	XM_002712324.3	DNAJC10	148	-21.68	22	3427	1086
ocu-miR-449a-5p	XM_002712268.3	MARS2	159	-22.1	22	3227	1542
ocu-miR-449a-5p	XM_008258977.2	ALS2	148	-21.91	22	6651	1245
ocu-miR-449a-5p	XM_017343035.1	ALS2	148	-21.91	22	2541	971
ocu-miR-449a-5p	XM_008258990.2	BMPR2	153	-20.9	22	5206	3583
ocu-miR-449a-5p	XM_008258989.2	BMPR2	153	-20.9	22	5208	3585
ocu-miR-449a-5p	XM_017343222.1	RAPH1	154	-24.02	22	8833	6634
ocu-miR-449a-5p	XM_002712565.3	PARD3B	140	-22.6	22	8324	125
ocu-miR-449a-5p	XM_008259015.2	NRP2	154	-20.54	22	6314	2115
ocu-miR-449a-5p	XM_008259017.2	NRP2	154	-20.54	22	6446	2110
ocu-miR-449a-5p	XM_017343058.1	INO80D	146	-25.05	22	14001	2016
ocu-miR-449a-5p	XM_002712467.3	IGFBP2	152	-26.54	22	1352	98
ocu-miR-449a-5p	XM_002712468.2	IGFBP5	160	-20.21	22	5985	1323
ocu-miR-449a-5p	XM_002712481.3	RNF25	296	-44.94	22	1495	496 358
ocu-miR-449a-5p	XM_017343131.1	TTLL4	152	-21.96	22	4774	749
ocu-miR-449a-5p	XM_017343147.1	DNAJB2	148	-20.73	22	3123	1750
ocu-miR-449a-5p	XM_008259227.2	STK11IP	155	-21.1	22	3679	3345
ocu-miR-449a-5p	XM_017343166.1	CUL3	159	-21.8	22	4887	688
ocu-miR-449a-5p	XM_017343182.1	TRIP12	149	-20.76	22	9938	320
ocu-miR-449a-5p	XM_002712451.3	PTMA	149	-20.06	22	1374	65
ocu-miR-449a-5p	XM_017343194.1	COPS7B	157	-24.54	22	2012	1043
ocu-miR-449a-5p	XM_017343255.1	RAPGEF3	150	-25.68	22	2797	2108
ocu-miR-449a-5p	XM_008259361.2	ANO6	146	-21.19	22	4617	3326
ocu-miR-449a-5p	XM_002712627.3	IRAK4	147	-20.55	22	2683	1308
ocu-miR-449a-5p	XM_002712663.3	PPHLN1	156	-21.72	22	2855	2554
ocu-miR-449a-5p	XM_008259385.2	PPHLN1	156	-21.72	22	2913	2612
ocu-miR-449a-5p	XM_008259396.2	GXYLT1	147	-20.48	22	1919	1777
ocu-miR-449a-5p	XM_008259404.2	LRRK2	154	-23.26	22	10289	8877
ocu-miR-449a-5p	XM_002712675.3	CPNE8	158	-20.49	22	3443	3286
ocu-miR-449a-5p	XM_017343279.1	FGD4	147	-24.15	22	4566	3036
ocu-miR-449a-5p	XM_017343285.1	BICD1	150	-21.06	22	8650	3026
ocu-miR-449a-5p	XM_008259446.2	TMTC1	155	-23.32	22	7783	579
ocu-miR-449a-5p	XM_002712726.3	KLHL42	146	-23.22	22	3630	2153
ocu-miR-449a-5p	XM_017343312.1	STK38L	153	-20.51	22	3566	1676
ocu-miR-449a-5p	XM_008259501.2	ITPR2	160	-22.12	22	10608	9303
ocu-miR-449a-5p	XM_008259634.2	LOC103348986	156	-24.59	22	1985	1095
ocu-miR-449a-5p	XM_002712710.3	C2CD5	163	-24.94	22	4375	3283
ocu-miR-449a-5p	XM_002712712.3	C2CD5	163	-24.94	22	4222	3130
ocu-miR-449a-5p	XM_002712624.3	MGST1	145	-20.69	22	1021	547
ocu-miR-449a-5p	NM_001082200.1	MGP	159	-25.16	22	587	10
ocu-miR-449a-5p	XM_002712658.3	HEBP1	147	-20.78	22	1100	565
ocu-miR-449a-5p	XM_002712659.3	DDX47	320	-44.43	22	1819	1421 1531
ocu-miR-449a-5p	XM_008259620.2	ETV6	290	-44.42	22	4772	4317 1584
ocu-miR-449a-5p	XM_002712822.3	TSPAN11	140	-21.28	22	4167	1736
ocu-miR-449a-5p	XM_002712830.3	CCND2	156	-27.61	22	5758	4
ocu-miR-449a-5p	XM_008259716.2	VWF	147	-21.75	22	8614	3642
ocu-miR-449a-5p	NM_001082728.1	SCNN1A	159	-25.2	22	2697	1644
ocu-miR-449a-5p	XM_008259729.2	TAPBPL	150	-23.27	22	2036	522
ocu-miR-449a-5p	XM_008259728.2	TAPBPL	150	-23.27	22	1706	192
ocu-miR-449a-5p	XM_008259765.2	ATN1	156	-22.86	22	4597	1752
ocu-miR-449a-5p	XM_002712915.3	ATN1	156	-22.86	22	4539	1694
ocu-miR-449a-5p	XM_008259770.2	C1R	152	-26.11	22	2421	1351
ocu-miR-449a-5p	XM_002712749.3	C1R	152	-26.11	22	2393	1323
ocu-miR-449a-5p	XM_002712760.3	FOXJ2	156	-21.78	22	4388	3897
ocu-miR-449a-5p	XM_008259788.2	FOXJ2	156	-21.78	22	5323	4832
ocu-miR-449a-5p	XM_008259787.2	FOXJ2	156	-21.78	22	4405	3914
ocu-miR-449a-5p	NM_001136522.1	CACNA1C	294	-41.47	22	6868	550 1968
ocu-miR-449a-5p	XM_008259808.2	DCP1B	156	-20.44	22	2669	178
ocu-miR-449a-5p	XM_002712778.3	ERC1	292	-47.2	22	8682	5406 7153
ocu-miR-449a-5p	XM_008259878.2	LOC100356626	155	-21.61	22	8881	1140
ocu-miR-449a-5p	XM_008259879.2	LOC100356626	155	-21.61	22	8716	1140
ocu-miR-449a-5p	XM_002712797.3	MIPEP	151	-24.26	22	2607	1740
ocu-miR-449a-5p	XM_017343495.1	AKAP11	149	-20.23	22	9598	3112
ocu-miR-449a-5p	XM_008260030.2	WBP4	162	-25.26	22	1465	449
ocu-miR-449a-5p	XM_017343516.1	KLF12	146	-22.32	22	10717	7980
ocu-miR-449a-5p	XM_008260066.2	KCTD12	165	-24.82	22	6051	1704
ocu-miR-449a-5p	XM_002712933.3	CLN5	166	-24.55	22	1408	1252
ocu-miR-449a-5p	XM_008259981.2	EDNRB	152	-20.67	22	3923	1033
ocu-miR-449a-5p	NM_001082721.1	EDNRB	152	-20.67	22	1326	849
ocu-miR-449a-5p	XM_002713022.3	LOC100339065	152	-22.75	22	2257	508
ocu-miR-449a-5p	XM_008260225.2	SNRK	318	-46.4	22	5006	2685 3248
ocu-miR-449a-5p	XM_008260247.2	NKTR	176	-23.79	22	7569	3357
ocu-miR-449a-5p	XM_017343673.1	NKTR	176	-23.79	22	6801	2589
ocu-miR-449a-5p	XM_008260249.2	NKTR	176	-23.79	22	7178	2969
ocu-miR-449a-5p	XM_017343681.1	TRAK1	157	-23.01	22	4714	3
ocu-miR-449a-5p	XM_008260258.2	TRAK1	157	-23.01	22	4778	4
ocu-miR-449a-5p	XM_017343682.1	TRAK1	148	-22.26	22	2526	2064
ocu-miR-449a-5p	XM_017344240.1	ULK4	160	-26.58	22	7015	5729
ocu-miR-449a-5p	XM_008260301.2	HDAC11	152	-24.05	22	2312	1216
ocu-miR-449a-5p	XM_017344243.1	NUP210	449	-62.46	22	5807	5592 4994 1770
ocu-miR-449a-5p	XM_002713135.3	SLC41A3	149	-26.88	22	2268	721
ocu-miR-449a-5p	XM_017343700.1	ALDH1L1	141	-21.64	22	2789	2630
ocu-miR-449a-5p	XM_017343709.1	PLXNA1	444	-65.36	22	5280	3615 1737 2151
ocu-miR-449a-5p	XM_002713149.3	EEFSEC	141	-21.77	22	2203	250
ocu-miR-449a-5p	XM_008260339.2	EFCC1	160	-22.16	22	3501	1366
ocu-miR-449a-5p	XM_008260346.2	ZNF660	153	-20.33	22	3123	802
ocu-miR-449a-5p	XM_002713176.3	TMEM43	145	-22.13	22	3104	1735
ocu-miR-449a-5p	XM_008260365.2	SLC6A6	151	-20.46	22	5576	4727
ocu-miR-449a-5p	XM_002713035.3	FGD5	144	-23.31	22	5644	1643
ocu-miR-449a-5p	XM_008260394.2	RBSN	152	-20.3	22	5096	1381
ocu-miR-449a-5p	XM_008260393.2	RBSN	152	-20.3	22	5125	1410
ocu-miR-449a-5p	XM_017343732.1	TMCC1	149	-20.69	22	5735	2176
ocu-miR-449a-5p	XM_002713047.3	TAMM41	142	-20.59	22	1310	1155
ocu-miR-449a-5p	XM_002713048.3	VGLL4	166	-24.48	22	995	280
ocu-miR-449a-5p	XM_017343747.1	VGLL4	166	-24.48	22	930	215
ocu-miR-449a-5p	XM_017343748.1	SLC6A1	146	-22.51	22	3315	2151
ocu-miR-449a-5p	XM_008260501.2	ZDHHC3	145	-21.12	22	2788	545
ocu-miR-449a-5p	XM_008260502.2	ZDHHC3	145	-21.12	22	2636	544
ocu-miR-449a-5p	XM_017343760.1	ZDHHC3	145	-21.12	22	2667	424
ocu-miR-449a-5p	XM_002713323.3	CCRL2	148	-22.96	22	1285	111
ocu-miR-449a-5p	XM_008260521.2	LTF	154	-26.4	22	2390	1060
ocu-miR-449a-5p	XM_008260527.2	LOC103349213	150	-25.25	22	1383	206
ocu-miR-449a-5p	XM_017343765.1	ALS2CL	150	-25.25	22	3632	3608
ocu-miR-449a-5p	XM_008260544.2	NBEAL2	314	-46.21	22	9084	7899 1842
ocu-miR-449a-5p	XM_017343776.1	LOC108177102	149	-20.29	22	2480	1933
ocu-miR-449a-5p	XM_017343771.1	KLHL18	159	-23.16	22	4140	1812
ocu-miR-449a-5p	XM_008260556.2	SMARCC1	164	-21.69	22	5272	4034
ocu-miR-449a-5p	XM_008260571.2	MAP4	149	-23.36	22	5535	2458
ocu-miR-449a-5p	XM_008260570.2	MAP4	149	-23.36	22	3829	2455
ocu-miR-449a-5p	XM_017343796.1	MAP4	149	-23.36	22	3760	2386
ocu-miR-449a-5p	XM_008260572.2	MAP4	149	-23.36	22	3624	2457
ocu-miR-449a-5p	XM_017343792.1	MAP4	149	-23.36	22	7149	5775
ocu-miR-449a-5p	XM_002713366.4	PLXNB1	312	-48.33	22	7052	3073 2422
ocu-miR-449a-5p	XM_008260600.2	ATRIP	152	-22.44	22	5351	4164
ocu-miR-449a-5p	XM_008260611.2	COL7A1	149	-20.13	22	9333	1140
ocu-miR-449a-5p	XM_008260619.2	ARIH2	154	-22.76	22	3104	126
ocu-miR-449a-5p	XM_002713414.3	USP19	164	-22.97	22	4529	3879
ocu-miR-449a-5p	XM_008260637.2	USP19	164	-22.97	22	4541	3891
ocu-miR-449a-5p	XM_008260640.2	USP19	164	-22.97	22	4497	3741
ocu-miR-449a-5p	XM_002713417.2	LAMB2	310	-48.1	22	5606	2968 3450
ocu-miR-449a-5p	XM_002713421.3	KLHDC8B	152	-21.09	22	1803	1013
ocu-miR-449a-5p	XM_017343645.1	DAG1	169	-23.68	22	5420	2282
ocu-miR-449a-5p	XM_017343644.1	DAG1	169	-23.68	22	5444	2306
ocu-miR-449a-5p	XM_002713200.3	IP6K1	159	-21.35	22	4237	702
ocu-miR-449a-5p	XM_008260654.2	IP6K1	159	-21.35	22	4322	787
ocu-miR-449a-5p	XM_008260666.2	MST1R	157	-23.26	22	4660	1919
ocu-miR-449a-5p	XM_017343829.1	SEMA3F	149	-20.12	22	3284	158
ocu-miR-449a-5p	XM_017343834.1	HYAL3	159	-24.88	22	1522	765
ocu-miR-449a-5p	XM_002713213.3	NAT6	149	-22.03	22	1486	601
ocu-miR-449a-5p	XM_008260690.2	NAT6	149	-22.03	22	1265	381
ocu-miR-449a-5p	XM_002713224.3	RAD54L2	157	-27.38	22	5239	4325
ocu-miR-449a-5p	XM_008260744.2	PARP3	147	-25.84	22	2480	1359
ocu-miR-449a-5p	XM_002713231.3	PCBP4	300	-47.09	22	1987	1302 1075
ocu-miR-449a-5p	XM_002713234.3	ALAS1	304	-47.43	22	2277	1768 357
ocu-miR-449a-5p	XM_008260762.2	BAP1	155	-23.24	22	3488	3386
ocu-miR-449a-5p	XM_017343902.1	FLNB	157	-25.26	22	7043	1230
ocu-miR-449a-5p	XM_008260837.2	FLNB	157	-25.26	22	6587	1230
ocu-miR-449a-5p	XM_002713267.3	FLNB	157	-25.26	22	9195	1227
ocu-miR-449a-5p	XM_002713269.3	FLNB	157	-25.26	22	9156	1227
ocu-miR-449a-5p	XM_002713270.3	FLNB	157	-25.26	22	9228	1227
ocu-miR-449a-5p	XM_002713275.3	PDHB	148	-20.11	22	1514	549
ocu-miR-449a-5p	XM_008260904.2	SLC25A26	147	-26.28	22	1663	871
ocu-miR-449a-5p	XM_002713424.3	LRIG1	161	-21.1	22	5116	2599
ocu-miR-449a-5p	XM_002713297.3	SUCLG2	158	-20.87	22	2133	218
ocu-miR-449a-5p	XM_017343944.1	FRMD4B	158	-25.09	22	3991	87
ocu-miR-449a-5p	XM_002713308.3	FRMD4B	158	-25.09	22	4193	381
ocu-miR-449a-5p	XM_017343966.1	GXYLT2	143	-22.53	22	1829	1144
ocu-miR-449a-5p	XM_002713472.2	RNMT	157	-20.13	22	5437	4567
ocu-miR-449a-5p	XM_008260997.2	LDLRAD4	308	-47.76	22	8083	5558 1521
ocu-miR-449a-5p	XM_017343979.1	LDLRAD4	308	-47.76	22	7565	5040 1003
ocu-miR-449a-5p	XM_008261025.2	PIEZO2	159	-22.41	22	9603	3263
ocu-miR-449a-5p	XM_008261027.2	APCDD1	153	-20.97	22	3050	2303
ocu-miR-449a-5p	XM_008261035.2	RAB31	447	-65.87	22	4010	772 3662 2058
ocu-miR-449a-5p	XM_017344004.1	RALBP1	299	-44.72	22	3060	2221 909
ocu-miR-449a-5p	XM_008261040.2	RALBP1	299	-44.72	22	3505	2666 1354
ocu-miR-449a-5p	XM_002713580.3	LOC100357740	164	-21.34	22	8945	6082
ocu-miR-449a-5p	XM_017344009.1	LOC100357740	164	-21.34	22	10126	7263
ocu-miR-449a-5p	XM_008261052.2	MTCL1	153	-27.8	22	6800	4379
ocu-miR-449a-5p	XM_008261057.2	PTPRM	151	-20.96	22	5924	4928
ocu-miR-449a-5p	XM_017344029.1	EPB41L3	311	-48.48	22	4932	2574 2369
ocu-miR-449a-5p	XM_008261094.2	EPB41L3	311	-48.48	22	3928	1798 1695
ocu-miR-449a-5p	XM_008261095.2	EPB41L3	160	-23.26	22	3874	1744
ocu-miR-449a-5p	XM_008261096.2	EPB41L3	311	-48.48	22	3853	1798 1695
ocu-miR-449a-5p	XM_008261097.2	EPB41L3	311	-48.48	22	3799	1744 1641
ocu-miR-449a-5p	XM_002713438.3	TYMS	157	-22.04	22	1505	1403
ocu-miR-449a-5p	XM_017344066.1	ESCO1	163	-23.04	22	4482	2507
ocu-miR-449a-5p	XM_008261146.2	LAMA3	453	-63.09	22	10817	4247 6992 485
ocu-miR-449a-5p	XM_017344076.1	LAMA3	453	-63.09	22	10356	3867 6531 105
ocu-miR-449a-5p	XM_008261173.2	DSC2	148	-20.19	22	5144	1090
ocu-miR-449a-5p	XM_008261205.2	ZNF24	150	-21.44	22	6189	5250
ocu-miR-449a-5p	XM_008261215.2	MOCOS	149	-21.22	22	2714	385
ocu-miR-449a-5p	XM_017344279.1	EPG5	161	-20.97	22	11961	8624
ocu-miR-449a-5p	XM_008261323.2	MEX3C	152	-21.39	22	3050	1984
ocu-miR-449a-5p	XM_017344194.1	TCF4	158	-24.26	22	2392	577
ocu-miR-449a-5p	XM_017344195.1	TCF4	158	-24.26	22	2392	580
ocu-miR-449a-5p	XM_017344197.1	TCF4	158	-24.26	22	2380	577
ocu-miR-449a-5p	XM_017344198.1	TCF4	158	-24.26	22	2380	580
ocu-miR-449a-5p	XM_017344199.1	TCF4	158	-24.26	22	1676	580
ocu-miR-449a-5p	XM_008261416.2	MALT1	156	-20.66	22	3288	1666
ocu-miR-449a-5p	XM_017344214.1	MALT1	156	-20.66	22	3036	1414
ocu-miR-449a-5p	XM_008261435.2	ZCCHC2	164	-20.1	22	4807	1836
ocu-miR-449a-5p	XM_017344226.1	DSEL	153	-23.21	22	5417	2657
ocu-miR-449a-5p	XM_017344370.1	SNX13	146	-21.6	22	6441	3336
ocu-miR-449a-5p	XM_008261511.2	SP4	172	-21.65	22	4238	3447
ocu-miR-449a-5p	XM_008261526.2	GPNMB	151	-20.14	22	2466	1735
ocu-miR-449a-5p	XM_017344388.1	OSBPL3	147	-20.06	22	6384	811
ocu-miR-449a-5p	XM_002713722.3	LOC100341175	148	-21.57	22	1162	340
ocu-miR-449a-5p	XM_002713723.3	LOC100341175	148	-21.57	22	1280	458
ocu-miR-449a-5p	XM_008261571.2	TRIL	149	-20.09	22	4887	1713
ocu-miR-449a-5p	XM_008261599.2	GARS	150	-23.78	22	2266	1908
ocu-miR-449a-5p	NM_001082043.1	INMT	145	-20.06	22	1903	1035
ocu-miR-449a-5p	XM_002713739.3	ADCYAP1R1	143	-23.9	22	6320	502
ocu-miR-449a-5p	XM_002713740.3	ADCYAP1R1	143	-23.9	22	6235	501
ocu-miR-449a-5p	XM_008261644.2	ANLN	151	-21.94	22	3513	506
ocu-miR-449a-5p	XM_008261661.2	VPS41	154	-20.83	22	4324	1930
ocu-miR-449a-5p	XM_017344445.1	CDK13	155	-22.19	22	5333	1244
ocu-miR-449a-5p	XM_017344446.1	CDK13	155	-22.19	22	5153	1244
ocu-miR-449a-5p	XM_008261705.1	SLC25A13	154	-20.68	22	2972	1856
ocu-miR-449a-5p	NM_001292089.2	PEG10	152	-21.74	22	6494	1921
ocu-miR-449a-5p	XM_017344321.1	LOC100354610	149	-23.03	22	2226	1775
ocu-miR-449a-5p	XM_002713843.3	SEMA3A	146	-20.09	22	3577	275
ocu-miR-449a-5p	XM_008261813.2	LOC103349515	147	-21.7	22	3177	67
ocu-miR-449a-5p	XM_017344339.1	NUDCD3	147	-20.47	22	3003	2826
ocu-miR-449a-5p	XM_002713851.3	ZMIZ2	143	-23.12	22	2875	1152
ocu-miR-449a-5p	NM_001082057.1	PPIA	151	-26.6	22	634	352
ocu-miR-449a-5p	XM_008261828.2	MYO1G	162	-22.96	22	3168	2841
ocu-miR-449a-5p	XM_017344349.1	EGFR	157	-20.94	22	7643	4482
ocu-miR-449a-5p	XM_008261843.2	EGFR	157	-20.94	22	7307	4197
ocu-miR-449a-5p	XM_008261844.2	EGFR	157	-20.94	22	7305	4195
ocu-miR-449a-5p	XM_017344352.1	COBL	149	-21.45	22	5143	1600
ocu-miR-449a-5p	XM_017344549.1	ZFYVE16	140	-20.57	22	6344	2404
ocu-miR-449a-5p	XM_002713903.3	FAM151B	141	-23	22	2068	1935
ocu-miR-449a-5p	XM_017344553.1	SSBP2	150	-20.85	22	1595	1229
ocu-miR-449a-5p	XM_008261919.2	EDIL3	159	-23.28	22	4697	1285
ocu-miR-449a-5p	XM_017344591.1	MBLAC2	163	-24.31	22	3726	2215
ocu-miR-449a-5p	XM_002713943.3	ERAP1	154	-23.18	22	4203	640
ocu-miR-449a-5p	XM_002713959.3	FER	152	-21.23	22	11500	6008
ocu-miR-449a-5p	XM_017344648.1	44261	308	-45.09	22	6445	514 6036
ocu-miR-449a-5p	XM_008262102.2	RAI14	156	-21.78	22	4487	3006
ocu-miR-449a-5p	XM_017344688.1	C11H5orf42	149	-24.44	22	10016	6513
ocu-miR-449a-5p	XM_017344692.1	LIFR	158	-21.3	22	9059	343
ocu-miR-449a-5p	XM_002713987.3	LIFR	158	-21.3	22	3873	343
ocu-miR-449a-5p	XM_008262194.2	ITGA2	151	-23.83	22	7052	392
ocu-miR-449a-5p	XM_008262203.2	LOC100344995	170	-22.42	22	3355	3044
ocu-miR-449a-5p	XM_008262226.2	IL6ST	161	-25.05	22	6882	3554
ocu-miR-449a-5p	XM_008262305.1	CCNB1	158	-25.47	22	1368	692
ocu-miR-449a-5p	XM_002714072.3	MRPS36	153	-20.62	22	1302	291
ocu-miR-449a-5p	XM_008262322.2	SEMA5A	156	-20.18	22	10003	9716
ocu-miR-449a-5p	XM_017344773.1	SEMA5A	156	-20.18	22	10057	9770
ocu-miR-449a-5p	XM_002714162.3	BLOC1S5	167	-28.14	22	1918	1117
ocu-miR-449a-5p	XM_008262376.2	GCNT2	153	-23.66	22	4052	151
ocu-miR-449a-5p	XM_008262388.2	NEDD9	154	-21.15	22	2972	1925
ocu-miR-449a-5p	XM_008262389.2	NEDD9	154	-21.15	22	3248	2201
ocu-miR-449a-5p	XM_002714180.3	GFOD1	153	-25.65	22	7610	554
ocu-miR-449a-5p	XM_017344917.1	CD83	171	-24	22	2028	1810
ocu-miR-449a-5p	XM_008262409.2	JARID2	158	-24.24	22	5703	1274
ocu-miR-449a-5p	XM_017344810.1	LOC100346545	154	-20.82	22	8881	6379
ocu-miR-449a-5p	XM_017344945.1	LOC100344660	145	-21.01	22	1925	1360
ocu-miR-449a-5p	XM_017344948.1	LOC100346459	157	-22	22	966	486
ocu-miR-449a-5p	XM_017344813.1	SOX4	154	-26.9	22	4510	4404
ocu-miR-449a-5p	XM_002714231.3	CDKAL1	175	-31.08	22	6575	3062
ocu-miR-449a-5p	XM_008262511.2	CDKAL1	175	-31.08	22	6622	3109
ocu-miR-449a-5p	XM_008262553.2	PRRC2A	142	-22.01	22	6886	557
ocu-miR-449a-5p	XM_008262582.2	ABHD16A	152	-20.74	22	1939	1078
ocu-miR-449a-5p	XM_002714312.3	NEU1	159	-25.07	22	1916	983
ocu-miR-449a-5p	XM_002714292.3	SKIV2L	140	-21.03	22	3905	2783
ocu-miR-449a-5p	XM_002714293.3	DXO	154	-23.89	22	1525	337
ocu-miR-449a-5p	XM_008262619.2	PPT2	150	-21.38	22	1721	1108
ocu-miR-449a-5p	XM_002714299.3	PPT2	309	-43.15	22	2121	272 1508
ocu-miR-449a-5p	XM_002714303.3	GPSM3	163	-23.36	22	1412	867
ocu-miR-449a-5p	XM_017344991.1	NOTCH4	303	-44.61	22	6720	189 2094
ocu-miR-449a-5p	XM_008262667.2	LOC100348995	149	-20.34	22	1717	161
ocu-miR-449a-5p	XM_002714333.3	C12H6orf136	148	-23.12	22	1378	443
ocu-miR-449a-5p	XM_002714358.3	DHX16	159	-22.67	22	3410	1850
ocu-miR-449a-5p	XM_002714360.3	FLOT1	155	-24.03	22	1696	1593
ocu-miR-449a-5p	XM_008262762.2	BRD2	143	-22.17	22	4455	144
ocu-miR-449a-5p	XM_008262763.2	BRD2	143	-22.17	22	4394	83
ocu-miR-449a-5p	XM_002714511.3	BRD2	143	-22.17	22	4440	129
ocu-miR-449a-5p	XM_008262767.2	LOC100352672	147	-20.1	22	1843	678
ocu-miR-449a-5p	XM_008262797.2	C12H6orf106	155	-21.38	22	4188	2990
ocu-miR-449a-5p	XM_008262812.2	ZNF76	150	-26.48	22	2668	467
ocu-miR-449a-5p	XM_008262829.2	SRPK1	459	-61.85	22	4681	2555 251 1095
ocu-miR-449a-5p	XM_002714658.3	BRPF3	296	-45.15	22	6030	5254 672
ocu-miR-449a-5p	XM_008262848.2	C12H6orf89	140	-20.24	22	2200	1524
ocu-miR-449a-5p	XM_017344823.1	FGD2	286	-43.99	22	2608	1589 340
ocu-miR-449a-5p	XM_002714652.3	TBC1D22B	146	-21.1	22	3436	2735
ocu-miR-449a-5p	XM_008262861.2	CCDC167	155	-20.16	22	726	363
ocu-miR-449a-5p	XM_017345103.1	DAAM2	140	-20.4	22	5756	4038
ocu-miR-449a-5p	XM_017345104.1	MOCS1	147	-21.23	22	2552	2415
ocu-miR-449a-5p	XM_002714377.3	NFYA	156	-20.62	22	3514	755
ocu-miR-449a-5p	XM_008262887.2	NFYA	156	-20.62	22	3598	839
ocu-miR-449a-5p	XM_008262907.2	TREML2	157	-22	22	1119	786
ocu-miR-449a-5p	XM_008262930.2	KLHDC3	147	-21.21	22	1897	1379
ocu-miR-449a-5p	XM_008262929.2	RRP36	159	-23.09	22	1129	967
ocu-miR-449a-5p	XM_017345145.1	ABCC10	149	-24.36	22	4927	1708
ocu-miR-449a-5p	XM_002714693.3	YIPF3	151	-21.47	22	1647	785
ocu-miR-449a-5p	XM_008262986.2	SLC35B2	155	-20.56	22	1624	329
ocu-miR-449a-5p	XM_008262988.2	AARS2	304	-41.15	22	3287	3170 2481
ocu-miR-449a-5p	XM_008262992.2	RUNX2	157	-22.27	22	4935	594
ocu-miR-449a-5p	XM_017345186.1	PKHD1	151	-20.51	22	16151	4138
ocu-miR-449a-5p	XM_002714500.3	MCM3	154	-24.79	22	3073	1878
ocu-miR-449a-5p	XM_008263058.2	ICK	151	-22.42	22	6147	50
ocu-miR-449a-5p	XM_017345215.1	LOC100345428	310	-47.85	22	24195	6181 10904
ocu-miR-449a-5p	XM_017344781.1	SLC17A5	155	-20.5	22	2762	851
ocu-miR-449a-5p	XM_008263120.2	FILIP1	148	-22.66	22	7558	3245
ocu-miR-449a-5p	XM_008263152.2	UBE3D	155	-22.66	22	1798	8
ocu-miR-449a-5p	XM_002714574.3	RNGTT	155	-21.56	22	4814	1814
ocu-miR-449a-5p	XM_017345282.1	BACH2	152	-20.73	22	8091	5345
ocu-miR-449a-5p	XM_008263309.2	USP45	156	-24.36	22	3061	1710
ocu-miR-449a-5p	XM_017344845.1	AIM1	159	-24.28	22	6581	311
ocu-miR-449a-5p	XM_002714879.3	BEND3	143	-20.25	22	6865	1333
ocu-miR-449a-5p	XM_017344846.1	SOBP	147	-22.55	22	4717	1250
ocu-miR-449a-5p	XM_002714896.3	ZBTB24	286	-44.97	22	3224	1405 590
ocu-miR-449a-5p	XM_017345333.1	DCBLD1	153	-21.07	22	3688	2151
ocu-miR-449a-5p	XM_008263433.2	MCM9	149	-20.47	22	6171	2902
ocu-miR-449a-5p	XM_002714792.3	HSF2	175	-29.26	22	2434	1419
ocu-miR-449a-5p	XM_008263477.2	ECHDC1	150	-22.17	22	2026	171
ocu-miR-449a-5p	XM_002714817.3	EPB41L2	152	-20.79	22	4358	1844
ocu-miR-449a-5p	XM_008263508.2	EPB41L2	152	-20.79	22	4514	1844
ocu-miR-449a-5p	XM_008263521.2	EPB41L2	152	-20.79	22	3584	1844
ocu-miR-449a-5p	XM_008263520.2	EPB41L2	152	-20.79	22	3488	1845
ocu-miR-449a-5p	XM_017345381.1	TBPL1	150	-20.42	22	3157	1941
ocu-miR-449a-5p	XM_008263549.2	AHI1	153	-22.12	22	3469	2149
ocu-miR-449a-5p	XM_017345391.1	ARFGEF3	313	-52.36	22	13927	367 6225
ocu-miR-449a-5p	XM_017345392.1	NHSL1	466	-63.06	22	6031	909 1261 5286
ocu-miR-449a-5p	XM_002714851.3	ADGRG6	157	-24.59	22	7081	6083
ocu-miR-449a-5p	XM_002714852.3	ADGRG6	157	-24.59	22	6996	5998
ocu-miR-449a-5p	XM_008263629.2	SASH1	155	-20.44	22	6430	131
ocu-miR-449a-5p	XM_008263684.2	AKAP12	145	-22.28	22	8165	410
ocu-miR-449a-5p	XM_017345425.1	LOC108177489	155	-22.62	22	24487	510
ocu-miR-449a-5p	XM_017345444.1	TIAM2	143	-22.01	22	5951	2124
ocu-miR-449a-5p	XM_017345456.1	TULP4	295	-45.65	22	7389	4962 2393
ocu-miR-449a-5p	XM_017345453.1	TULP4	295	-45.65	22	7548	5121 2390
ocu-miR-449a-5p	XM_008263739.2	FNDC1	155	-24.02	22	4942	678
ocu-miR-449a-5p	XM_017345629.1	RASAL2	300	-45.99	22	6688	1774 1106
ocu-miR-449a-5p	XM_017345642.1	SOAT1	168	-24.5	22	4696	758
ocu-miR-449a-5p	XM_017345538.1	TOR1AIP1	155	-22.53	22	3674	1464
ocu-miR-449a-5p	XM_008263852.2	CEP350	158	-20.44	22	13427	2007
ocu-miR-449a-5p	XM_017345648.1	NCAPG2	150	-23.66	22	4059	2750
ocu-miR-449a-5p	XM_008263875.2	RBM33	159	-21.18	22	10140	2541
ocu-miR-449a-5p	XM_008263877.2	RBM33	159	-21.18	22	10138	2542
ocu-miR-449a-5p	XM_002715052.3	TMUB1	147	-20.75	22	1352	636
ocu-miR-449a-5p	XM_017345659.1	AGAP3	146	-22.63	22	3185	1638
ocu-miR-449a-5p	XM_008264072.2	PRRC2C	164	-26	22	10162	6918
ocu-miR-449a-5p	XM_008264108.2	BLZF1	158	-22.62	22	1585	1362
ocu-miR-449a-5p	XM_002715646.3	SFT2D2	166	-23.51	22	5403	547
ocu-miR-449a-5p	XM_008264118.2	DCAF6	152	-23.22	22	3419	2665
ocu-miR-449a-5p	XM_008263960.2	ADCY10	148	-21.29	22	5846	3538
ocu-miR-449a-5p	XM_017345713.1	POU2F1	155	-20.43	22	13308	12582
ocu-miR-449a-5p	XM_008264139.2	DUSP27	147	-21.91	22	4636	2127
ocu-miR-449a-5p	XM_017345722.1	HSD17B7	307	-49.18	22	1275	688 353
ocu-miR-449a-5p	XM_002715157.3	NDUFS2	159	-26.18	22	1626	1215
ocu-miR-449a-5p	XM_008264222.2	NCSTN	310	-48.04	22	2673	1356 584
ocu-miR-449a-5p	XM_008264235.2	DCAF8	152	-21.76	22	1952	202
ocu-miR-449a-5p	XM_017345759.1	DCAF8	152	-21.76	22	1749	202
ocu-miR-449a-5p	XM_002715248.3	IGSF8	172	-23.16	22	2340	1005
ocu-miR-449a-5p	XM_008264271.2	LOC103350038	149	-23.08	22	3565	795
ocu-miR-449a-5p	XM_008264269.2	LOC103350038	149	-23.08	22	3181	795
ocu-miR-449a-5p	XM_002715311.3	PEAR1	310	-43.63	22	4252	549 1021
ocu-miR-449a-5p	XM_017345787.1	HDGF	154	-25.53	22	2208	1101
ocu-miR-449a-5p	XM_017345794.1	MEF2D	165	-24.67	22	5473	4827
ocu-miR-449a-5p	XM_002715319.3	MEF2D	165	-24.67	22	5530	4884
ocu-miR-449a-5p	XM_017345796.1	PAQR6	156	-21.95	22	3644	2915
ocu-miR-449a-5p	XM_008264317.2	SLC25A44	148	-22.6	22	3493	872
ocu-miR-449a-5p	XM_008264328.2	RAB25	152	-20.65	22	1154	233
ocu-miR-449a-5p	XM_002715394.2	LAMTOR2	154	-24.22	22	1397	794
ocu-miR-449a-5p	XM_017345801.1	ARHGEF2	158	-22.39	22	4858	1137
ocu-miR-449a-5p	XM_017345803.1	ARHGEF2	158	-22.39	22	4831	1137
ocu-miR-449a-5p	XM_017345805.1	ARHGEF2	158	-22.39	22	4165	444
ocu-miR-449a-5p	XM_017345810.1	ARHGEF2	158	-22.39	22	4056	335
ocu-miR-449a-5p	XM_017345817.1	LOC100350760	154	-23.79	22	7560	7436
ocu-miR-449a-5p	XM_008264339.2	LOC100350760	154	-23.79	22	6808	6572
ocu-miR-449a-5p	XM_017345821.1	ASH1L	166	-25.83	22	10543	2492
ocu-miR-449a-5p	XM_017345824.1	ASH1L	166	-25.83	22	10465	2594
ocu-miR-449a-5p	XM_017345825.1	ASH1L	166	-25.83	22	9746	1695
ocu-miR-449a-5p	XM_008264348.2	SCAMP3	141	-20.23	22	1482	67
ocu-miR-449a-5p	XM_008264366.2	SHC1	142	-20.47	22	4538	309
ocu-miR-449a-5p	XM_017345853.1	ADAR	467	-66.55	22	5382	270 3927 4459
ocu-miR-449a-5p	XM_008264373.2	ADAR	467	-66.55	22	5379	345 3924 4456
ocu-miR-449a-5p	XM_017345852.1	ADAR	158	-24.58	22	4654	345
ocu-miR-449a-5p	XM_002715456.3	SHE	145	-22.84	22	3220	2528
ocu-miR-449a-5p	XM_008264376.2	IL6R	312	-46.52	22	4992	2409 4363
ocu-miR-449a-5p	XM_008264383.2	HAX1	156	-22.58	22	1112	967
ocu-miR-449a-5p	XM_002715457.3	HAX1	156	-22.58	22	1104	959
ocu-miR-449a-5p	XM_002715480.3	JTB	157	-22.55	22	702	271
ocu-miR-449a-5p	XM_002715494.3	INTS3	158	-22.87	22	3726	1271
ocu-miR-449a-5p	XM_008264399.2	S100A1	171	-29.37	22	591	130
ocu-miR-449a-5p	XM_008264046.2	RFX5	151	-21.44	22	2386	2152
ocu-miR-449a-5p	XM_008264047.2	RFX5	151	-21.44	22	2310	2076
ocu-miR-449a-5p	XM_002715572.3	PRUNE1	319	-40.32	22	3021	2465 632
ocu-miR-449a-5p	XM_017345900.1	FAM63A	148	-21.87	22	2449	672
ocu-miR-449a-5p	XM_008264479.2	ADAMTSL4	460	-68.96	22	3933	694 2289 3159
ocu-miR-449a-5p	XM_002715594.3	RPRD2	150	-20.84	22	9232	327
ocu-miR-449a-5p	XM_008264489.2	RPRD2	150	-20.84	22	4018	339
ocu-miR-449a-5p	XM_017345938.1	BCL9	154	-22.94	22	6061	1394
ocu-miR-449a-5p	XM_017345939.1	NOTCH2	292	-44.7	22	8766	8301 6176
ocu-miR-449a-5p	XM_008264574.2	LOC100344074	154	-20.83	22	8789	6321
ocu-miR-449a-5p	XM_002715673.3	HMGCS2	153	-23.21	22	2051	549
ocu-miR-449a-5p	XM_002715691.3	WARS2	151	-21.48	22	2282	1668
ocu-miR-449a-5p	XM_002715724.3	MAN1A2	318	-45.95	22	8693	1513 2737
ocu-miR-449a-5p	XM_008264600.2	TTF2	311	-45.44	22	4637	3859 4512
ocu-miR-449a-5p	XM_017345956.1	TRIM33	146	-23.07	22	7837	1885
ocu-miR-449a-5p	XM_017345957.1	TRIM33	146	-23.07	22	7786	1885
ocu-miR-449a-5p	XM_002715761.3	LRIG2	163	-25.22	22	5163	1728
ocu-miR-449a-5p	XM_008264655.2	MOV10	292	-44.27	22	3427	1087 2018
ocu-miR-449a-5p	XM_008264669.2	CTTNBP2NL	153	-20.18	22	4965	1995
ocu-miR-449a-5p	XM_008264666.2	CTTNBP2NL	153	-20.18	22	4791	1821
ocu-miR-449a-5p	NM_001171129.1	KCNA3	154	-21.24	22	1560	1473
ocu-miR-449a-5p	XM_008264050.2	KCNA3	154	-21.24	22	8954	1356
ocu-miR-449a-5p	XM_002715788.3	RBM15	161	-26.06	22	4102	3493
ocu-miR-449a-5p	XM_008264752.2	CELSR2	307	-42.1	22	11024	2610 2325
ocu-miR-449a-5p	XM_008264812.2	SLC30A7	152	-21.14	22	6908	394
ocu-miR-449a-5p	XM_002715864.3	RPAP2	164	-21.4	22	2335	1366
ocu-miR-449a-5p	XM_008264892.2	TGFBR3	144	-24.38	22	6199	2982
ocu-miR-449a-5p	XM_002715871.3	LRRC8C	155	-25.36	22	5421	414
ocu-miR-449a-5p	XM_017346165.1	ZZZ3	144	-20.47	22	4178	2819
ocu-miR-449a-5p	XM_002715917.3	CRYZ	144	-20.64	22	2175	387
ocu-miR-449a-5p	XM_002715927.3	LRRC40	324	-43.23	22	7409	2450 2008
ocu-miR-449a-5p	XM_017346210.1	MIER1	160	-20.18	22	4356	3152
ocu-miR-449a-5p	XM_008265095.2	MIER1	160	-20.18	22	4586	3382
ocu-miR-449a-5p	XM_017346216.1	PDE4B	146	-20.76	22	4156	3158
ocu-miR-449a-5p	XM_002715960.3	DHCR24	156	-25.44	22	3746	648
ocu-miR-449a-5p	XM_008265271.2	FAF1	159	-21.59	22	2850	2712
ocu-miR-449a-5p	XM_017346321.1	EFCAB14	154	-20.91	22	4534	3563
ocu-miR-449a-5p	XM_008265294.2	MOB3C	145	-20.77	22	2794	165
ocu-miR-449a-5p	XM_002715129.3	POMGNT1	143	-22.07	22	2709	1280
ocu-miR-449a-5p	XM_017346334.1	MAST2	148	-20.66	22	5125	4055
ocu-miR-449a-5p	XM_002715137.3	LOC100346892	159	-23.48	22	1236	741
ocu-miR-449a-5p	XM_008265335.2	LOC100343223	159	-25.29	22	1216	743
ocu-miR-449a-5p	XM_008265351.2	UROD	158	-24.48	22	1464	964
ocu-miR-449a-5p	XM_002715141.3	UROD	158	-24.48	22	1267	767
ocu-miR-449a-5p	XM_002715142.3	HECTD3	158	-21.99	22	3581	2531
ocu-miR-449a-5p	XM_002715146.3	PLK3	148	-21.43	22	2367	921
ocu-miR-449a-5p	XM_017346372.1	B4GALT2	294	-44.13	22	1823	1373 246
ocu-miR-449a-5p	XM_017346374.1	KDM4A	162	-21.19	22	4353	3824
ocu-miR-449a-5p	XM_017346385.1	LOC108177732	159	-21.15	22	2229	1607
ocu-miR-449a-5p	XM_017346386.1	SZT2	442	-76.09	22	9117	7979 7124 570
ocu-miR-449a-5p	XM_008265405.2	SZT2	442	-76.09	22	10857	9719 8864 2463
ocu-miR-449a-5p	XM_002715707.3	C13H1orf50	158	-27.08	22	749	607
ocu-miR-449a-5p	XM_008265475.2	SCMH1	155	-23.06	22	3343	2434
ocu-miR-449a-5p	XM_017346410.1	CTPS1	149	-20.76	22	2518	1946
ocu-miR-449a-5p	XM_002715186.3	SMAP2	148	-20.9	22	3004	2374
ocu-miR-449a-5p	XM_002716020.2	IFNLR1	154	-25.97	22	3778	771
ocu-miR-449a-5p	NM_001205202.1	PNRC2	163	-23.13	22	2306	1215
ocu-miR-449a-5p	XM_017345525.1	PNRC2	163	-23.13	22	2326	1235
ocu-miR-449a-5p	XM_002716023.3	FUCA1	154	-20.1	22	2011	649
ocu-miR-449a-5p	XM_002715980.3	HMGCL	157	-21.72	22	1483	732
ocu-miR-449a-5p	XM_008265689.2	TCEB3	140	-21.13	22	4139	2291
ocu-miR-449a-5p	XM_017346481.1	ZBTB40	146	-20.42	22	6822	6076
ocu-miR-449a-5p	XM_017346486.1	HSPG2	904	-136.37	22	14308	11074 11828 5580 6297 4035 11986
ocu-miR-449a-5p	XM_002716008.3	MRTO4	151	-21.25	22	1895	680
ocu-miR-449a-5p	XM_008265789.2	EMC1	306	-43.79	22	4168	2471 1747
ocu-miR-449a-5p	XM_008265791.2	UBR4	475	-71.45	22	15895	11575 2931 10305
ocu-miR-449a-5p	XM_008265816.2	ZCCHC17	141	-24.51	22	1581	1121
ocu-miR-449a-5p	XM_002716062.3	PUM1	165	-21.28	22	5369	3168
ocu-miR-449a-5p	XM_008265823.2	PUM1	165	-21.28	22	5378	3177
ocu-miR-449a-5p	XM_008265834.1	PUM1	165	-21.28	22	4641	2440
ocu-miR-449a-5p	XM_017346526.1	SDC3	149	-21.8	22	4778	348
ocu-miR-449a-5p	XM_002716066.3	MECR	146	-20.24	22	1327	1218
ocu-miR-449a-5p	XM_008265859.2	TMEM200B	154	-20.64	22	2834	2427
ocu-miR-449a-5p	XM_017346538.1	EPB41	151	-22.59	22	5576	2247
ocu-miR-449a-5p	XM_008265849.2	EPB41	151	-22.59	22	5640	2311
ocu-miR-449a-5p	XM_017346532.1	EPB41	151	-22.59	22	6193	2864
ocu-miR-449a-5p	XM_017346534.1	EPB41	151	-22.59	22	6097	2768
ocu-miR-449a-5p	XM_008265814.2	RCC1	144	-20.24	22	2672	2344
ocu-miR-449a-5p	XM_002716081.3	SESN2	145	-21.75	22	3487	985
ocu-miR-449a-5p	XM_017346549.1	EYA3	151	-22.78	22	5206	2715
ocu-miR-449a-5p	XM_002716084.3	EYA3	151	-22.78	22	5342	2851
ocu-miR-449a-5p	XM_008265883.2	MAP3K6	149	-24.87	22	4262	1991
ocu-miR-449a-5p	XM_008265897.1	ZDHHC18	296	-41.64	22	2556	979 1170
ocu-miR-449a-5p	XM_008265930.2	CASZ1	327	-49.69	22	4041	3663 1468
ocu-miR-449a-5p	XM_008265959.2	TMEM201	149	-20.86	22	3465	2118
ocu-miR-449a-5p	XM_008265963.2	H6PD	290	-43.71	22	3761	3356 3391
ocu-miR-449a-5p	XM_008265984.2	DNAJC11	296	-42.64	22	2823	1255 2509
ocu-miR-449a-5p	XM_002716151.3	ACOT7	151	-24.41	22	1166	990
ocu-miR-449a-5p	XM_017346719.1	ATP2C1	155	-22.63	22	3596	3089
ocu-miR-449a-5p	XM_017346721.1	ATP2C1	155	-22.63	22	3575	3068
ocu-miR-449a-5p	XM_017346720.1	ATP2C1	155	-22.63	22	3569	3062
ocu-miR-449a-5p	XM_008266043.2	GALNT15	151	-21.34	22	2785	2157
ocu-miR-449a-5p	XM_008266073.2	NGLY1	160	-20.44	22	2358	253
ocu-miR-449a-5p	XM_017346769.1	GLB1	160	-24.64	22	1728	1563
ocu-miR-449a-5p	XM_002716227.3	CRTAP	142	-22.49	22	1713	351
ocu-miR-449a-5p	XM_002716352.3	PPP2R3A	167	-25.21	22	7094	4487
ocu-miR-449a-5p	XM_017346796.1	MSL2	153	-21.87	22	4551	4473
ocu-miR-449a-5p	XM_002716548.3	PIK3CB	152	-20.25	22	3541	1874
ocu-miR-449a-5p	XM_008266276.2	ATR	161	-23.08	22	8202	2946
ocu-miR-449a-5p	XM_002716580.3	SLC9A9	152	-20.96	22	3499	2742
ocu-miR-449a-5p	XM_008266285.2	C14H3orf58	149	-20.62	22	4390	1035
ocu-miR-449a-5p	NM_001082324.1	AGTR1	159	-23.51	22	2081	949
ocu-miR-449a-5p	XM_008266309.2	CP	150	-20.3	22	3465	3155
ocu-miR-449a-5p	XM_002716598.3	CP	150	-20.3	22	3728	3154
ocu-miR-449a-5p	XM_002716312.3	SLC33A1	155	-23.58	22	3615	3408
ocu-miR-449a-5p	XM_008266377.2	SLC33A1	155	-23.58	22	2267	2060
ocu-miR-449a-5p	XM_002716344.3	PPM1L	167	-20.52	22	6341	2269
ocu-miR-449a-5p	XM_002716394.3	PHC3	154	-22.43	22	11628	1655
ocu-miR-449a-5p	XM_017346912.1	PHC3	154	-22.43	22	2753	1655
ocu-miR-449a-5p	XM_002716436.3	TBL1XR1	316	-47.06	22	6521	198 2937
ocu-miR-449a-5p	XM_008266530.2	TBL1XR1	316	-47.06	22	6504	181 2920
ocu-miR-449a-5p	XM_008266534.2	ZNF639	155	-20.2	22	4153	2304
ocu-miR-449a-5p	XM_008266542.2	USP13	156	-21.53	22	7329	401
ocu-miR-449a-5p	XM_017346937.1	ETV5	158	-20.54	22	4062	3244
ocu-miR-449a-5p	XM_008266578.2	ETV5	158	-20.54	22	3980	3162
ocu-miR-449a-5p	NM_001082674.1	EIF2B5	150	-20.77	22	2590	2365
ocu-miR-449a-5p	XM_008266644.2	LPP	158	-22.28	22	16205	14827
ocu-miR-449a-5p	XM_017346981.1	LPP	158	-22.28	22	16207	14829
ocu-miR-449a-5p	XM_017346984.1	LPP	158	-22.28	22	16070	14692
ocu-miR-449a-5p	XM_017346983.1	LPP	158	-22.28	22	16188	14810
ocu-miR-449a-5p	XM_008266675.2	OPA1	157	-20.66	22	7163	2939
ocu-miR-449a-5p	XM_017346996.1	OPA1	157	-20.66	22	4077	2993
ocu-miR-449a-5p	XM_008266679.2	OPA1	157	-20.66	22	7051	2827
ocu-miR-449a-5p	XM_002716534.3	PCYT1A	451	-62.38	22	5811	3628 4078 1242
ocu-miR-449a-5p	XM_002716537.3	TFRC	162	-21.95	22	5141	3228
ocu-miR-449a-5p	XM_017347028.1	TNK2	154	-20.1	22	3285	1085
ocu-miR-449a-5p	XM_008266733.2	RUBCN	167	-25.41	22	5660	579
ocu-miR-449a-5p	XM_008266754.2	ZNF148	314	-48.25	22	8236	2598 1287
ocu-miR-449a-5p	XM_008266759.2	HEG1	162	-20.19	22	8757	1073
ocu-miR-449a-5p	XM_017347042.1	ITGB5	159	-24.52	22	2964	1817
ocu-miR-449a-5p	XM_008266835.2	PDIA5	164	-22.45	22	1816	1405
ocu-miR-449a-5p	XM_008266851.2	GOLGB1	161	-21.66	22	11130	1555
ocu-miR-449a-5p	XM_008266853.2	GOLGB1	161	-21.66	22	11112	1537
ocu-miR-449a-5p	XM_008266856.2	GOLGB1	161	-21.66	22	10881	1306
ocu-miR-449a-5p	XM_008266854.2	GOLGB1	161	-21.66	22	11017	1442
ocu-miR-449a-5p	XM_008266857.2	HCLS1	165	-21.36	22	2106	1865
ocu-miR-449a-5p	XM_008266820.2	CD80	150	-20.51	22	2729	552
ocu-miR-449a-5p	XM_017346686.1	ARHGAP31	152	-21.76	22	9037	5577
ocu-miR-449a-5p	XM_002716705.3	ATG3	152	-21.63	22	1516	187
ocu-miR-449a-5p	XM_008266960.2	C14H3orf52	161	-24.13	22	1456	1062
ocu-miR-449a-5p	XM_002716719.3	IFT57	150	-22.68	22	1430	324
ocu-miR-449a-5p	XM_008267006.2	CBLB	159	-21.58	22	6740	5761
ocu-miR-449a-5p	XM_002716724.3	CBLB	159	-21.58	22	6881	5902
ocu-miR-449a-5p	XM_017347126.1	CBLB	159	-21.58	22	6628	5649
ocu-miR-449a-5p	NM_001297491.1	NFKBIZ	162	-21.82	22	2145	1920
ocu-miR-449a-5p	XM_008267113.2	ROBO1	168	-23.92	22	7645	4661
ocu-miR-449a-5p	XM_002716775.3	ADAMTS5	334	-52.74	22	8920	8280 2321
ocu-miR-449a-5p	XM_002716807.3	EVA1C	171	-24.88	22	2607	1609
ocu-miR-449a-5p	XM_017347230.1	PCNT	152	-21.76	22	10561	1146
ocu-miR-449a-5p	XM_002716853.3	YBEY	146	-24.09	22	885	58
ocu-miR-449a-5p	XM_002716861.3	LSS	144	-20.47	22	4042	2919
ocu-miR-449a-5p	XM_008267260.2	SH2D4A	150	-20.75	22	2501	1738
ocu-miR-449a-5p	XM_002716870.3	ATP6V1B2	147	-21.6	22	2626	1936
ocu-miR-449a-5p	XM_008267275.2	FAM198B	143	-21.21	22	4058	768
ocu-miR-449a-5p	XM_008267276.2	FAM198B	143	-21.21	22	4020	730
ocu-miR-449a-5p	XM_002716942.3	PDGFC	154	-23.71	22	3016	1092
ocu-miR-449a-5p	XM_008267306.2	FGG	147	-21.37	22	1578	11
ocu-miR-449a-5p	XM_002716891.3	FGG	147	-21.37	22	1523	11
ocu-miR-449a-5p	XM_008267316.2	ARFIP1	148	-22.62	22	2948	305
ocu-miR-449a-5p	XM_008267314.2	ARFIP1	148	-22.62	22	3095	452
ocu-miR-449a-5p	XM_002716906.3	DCLK2	151	-24.56	22	4162	34
ocu-miR-449a-5p	XM_017347305.1	DCLK2	314	-50.65	22	3493	3081 37
ocu-miR-449a-5p	XM_002716951.3	MAML3	152	-22.07	22	6535	4867
ocu-miR-449a-5p	XM_002717171.3	LEF1	159	-22.4	22	3551	2523
ocu-miR-449a-5p	XM_002717196.3	TET2	160	-24.06	22	9642	2050
ocu-miR-449a-5p	XM_017347380.1	TET2	160	-24.06	22	4155	2069
ocu-miR-449a-5p	XM_017347398.1	METAP1	147	-22.13	22	2407	1213
ocu-miR-449a-5p	XM_008267576.2	METAP1	147	-22.13	22	2597	1403
ocu-miR-449a-5p	XM_008267590.2	LOC100352944	152	-23.22	22	3107	2396
ocu-miR-449a-5p	XM_017347429.1	WDFY3	316	-44.84	22	14291	4049 6902
ocu-miR-449a-5p	XM_017347433.1	WDFY3	316	-44.84	22	14237	4049 6902
ocu-miR-449a-5p	XM_017347435.1	WDFY3	316	-44.84	22	10584	3607 6421
ocu-miR-449a-5p	XM_017347436.1	WDFY3	316	-44.84	22	10530	3607 6421
ocu-miR-449a-5p	XM_017347431.1	WDFY3	316	-44.84	22	11020	4049 6857
ocu-miR-449a-5p	XM_017347434.1	WDFY3	316	-44.84	22	10981	3965 6818
ocu-miR-449a-5p	XM_017347456.1	HPSE	148	-22.96	22	3003	2659
ocu-miR-449a-5p	XM_008267654.2	LIN54	149	-20.84	22	5040	1618
ocu-miR-449a-5p	XM_008267668.2	SEC31A	318	-47.26	22	4310	3114 3091
ocu-miR-449a-5p	XM_002717071.3	SEC31A	318	-47.26	22	4255	3098 3075
ocu-miR-449a-5p	XM_002717072.3	SEC31A	156	-24.75	22	4210	3075
ocu-miR-449a-5p	XM_002717074.3	SEC31A	318	-47.26	22	4138	2981 2958
ocu-miR-449a-5p	XM_002717082.3	ENOPH1	168	-23.36	22	1884	1448
ocu-miR-449a-5p	XM_017347476.1	ANTXR2	142	-20.02	22	3256	33
ocu-miR-449a-5p	XM_008267691.2	FRAS1	152	-23.86	22	14822	12273
ocu-miR-449a-5p	XM_002717097.3	CCNG2	162	-24.36	22	2517	676
ocu-miR-449a-5p	XM_008267711.2	SOWAHB	156	-20.34	22	3423	1413
ocu-miR-449a-5p	XM_002717011.3	RCHY1	154	-21.25	22	951	891
ocu-miR-449a-5p	XM_008267742.2	PARM1	153	-22.85	22	4807	381
ocu-miR-449a-5p	XM_008267884.2	ANKRD17	307	-40.5	22	8933	3510 2078
ocu-miR-449a-5p	XM_008267802.2	CENPC	151	-20.29	22	3626	468
ocu-miR-449a-5p	XM_002717081.3	TMEM165	144	-21.67	22	1818	971
ocu-miR-449a-5p	XM_008267854.2	TMEM165	144	-21.67	22	1715	868
ocu-miR-449a-5p	XM_002717223.3	SYNPO2	162	-23.01	22	6919	4850
ocu-miR-449a-5p	XM_002717256.3	TRPC3	157	-26.01	22	4225	671
ocu-miR-449a-5p	XM_002717235.3	KIAA1109	156	-22.84	22	15849	7107
ocu-miR-449a-5p	XM_008267927.2	KIAA1109	156	-22.84	22	16126	7120
ocu-miR-449a-5p	XM_008267930.2	KIAA1109	156	-22.84	22	16062	7107
ocu-miR-449a-5p	XM_008267932.2	KIAA1109	156	-22.84	22	16008	7107
ocu-miR-449a-5p	XM_017347556.1	SPRY1	151	-20.98	22	4058	138
ocu-miR-449a-5p	XM_002717240.3	ANKRD50	153	-20.84	22	8014	1
ocu-miR-449a-5p	XM_008267942.2	ANKRD50	153	-20.84	22	8335	1
ocu-miR-449a-5p	XM_017347558.1	FAT4	153	-22.47	22	16385	15907
ocu-miR-449a-5p	XM_017347570.1	JADE1	156	-20.58	22	5669	1990
ocu-miR-449a-5p	XM_017347618.1	KIAA1217	146	-20.62	22	4841	4667
ocu-miR-449a-5p	XM_017347619.1	KIAA1217	146	-20.62	22	4772	4598
ocu-miR-449a-5p	XM_002717284.3	EPC1	146	-20.82	22	2979	1384
ocu-miR-449a-5p	XM_008268007.2	KIF5B	166	-20.33	22	5210	3370
ocu-miR-449a-5p	XM_008268018.2	SVIL	151	-22.54	22	7694	3210
ocu-miR-449a-5p	XM_008268066.2	SFMBT2	146	-23.87	22	7560	6218
ocu-miR-449a-5p	XM_017347664.1	CELF2	154	-23.22	22	5675	816
ocu-miR-449a-5p	XM_017347667.1	CELF2	154	-23.22	22	5636	777
ocu-miR-449a-5p	XM_017347663.1	CELF2	154	-23.22	22	5620	779
ocu-miR-449a-5p	XM_017347665.1	CELF2	154	-23.22	22	5608	779
ocu-miR-449a-5p	XM_002717494.3	PROSER2	153	-21.67	22	3866	476
ocu-miR-449a-5p	XM_008268133.2	CDC42BPA	163	-22.95	22	10879	10080
ocu-miR-449a-5p	XM_008268135.2	CDC42BPA	163	-22.95	22	10819	10020
ocu-miR-449a-5p	XM_002717318.3	HEATR1	156	-20.27	22	6655	4340
ocu-miR-449a-5p	XM_017347594.1	MTR	153	-24.13	22	6916	4162
ocu-miR-449a-5p	XM_002717342.3	LYST	156	-22.68	22	13470	13415
ocu-miR-449a-5p	XM_002717323.3	B3GALNT2	152	-20.91	22	2583	1005
ocu-miR-449a-5p	XM_002717364.3	SIPA1L2	160	-21.91	22	6663	4906
ocu-miR-449a-5p	XM_002717333.3	EGLN1	158	-23.76	22	6637	3983
ocu-miR-449a-5p	XM_002717390.3	GALNT2	148	-21.63	22	4185	3579
ocu-miR-449a-5p	XM_017347741.1	DNAJC1	156	-20.03	22	2555	2106
ocu-miR-449a-5p	XM_008268287.2	NEBL	162	-24.14	22	6134	671
ocu-miR-449a-5p	XM_008268286.2	NEBL	311	-47.01	22	8161	2455 989
ocu-miR-449a-5p	XM_002717427.3	ITGA8	147	-21.42	22	6326	920
ocu-miR-449a-5p	XM_002717428.3	FAM171A1	166	-31.01	22	3952	337
ocu-miR-449a-5p	XM_017347756.1	NMT2	153	-20.89	22	2806	2783
ocu-miR-449a-5p	XM_008268319.2	DCLRE1C	147	-25.09	22	2297	396
ocu-miR-449a-5p	XM_008268352.2	PARP1	140	-24.15	22	3588	1016
ocu-miR-449a-5p	XM_002717486.3	FBXO28	154	-21.78	22	5366	5142
ocu-miR-449a-5p	XM_008268366.2	LOC100348765	162	-23.17	22	3005	1644
ocu-miR-449a-5p	XM_002717487.3	TP53BP2	303	-44.9	22	4254	2458 1294
ocu-miR-449a-5p	XM_002717490.3	DISP1	145	-23.4	22	6316	2126
ocu-miR-449a-5p	XM_017347773.1	MIA3	162	-20.91	22	3213	270
ocu-miR-449a-5p	XM_008268392.2	MIA3	158	-20.96	22	6489	3545
ocu-miR-449a-5p	XM_002717497.3	DUSP10	141	-21.54	22	2584	438
ocu-miR-449a-5p	XM_008268408.1	MARK1	154	-21.17	22	4237	1780
ocu-miR-449a-5p	XM_002717399.3	RRP15	166	-24.48	22	4753	1469
ocu-miR-449a-5p	XM_017347789.1	ANGEL2	157	-22.19	22	3459	416
ocu-miR-449a-5p	XM_017347790.1	VASH2	154	-21.63	22	4299	3242
ocu-miR-449a-5p	XM_002717522.3	TMEM206	152	-21.64	22	2422	1043
ocu-miR-449a-5p	XM_008268459.2	LAMB3	162	-26.23	22	4068	1026
ocu-miR-449a-5p	XM_008268051.2	PIGR	149	-24.69	22	2960	829
ocu-miR-449a-5p	NM_001171045.1	PIGR	149	-24.69	22	3521	1393
ocu-miR-449a-5p	XM_002717550.3	RASSF5	143	-20.92	22	3216	2651
ocu-miR-449a-5p	XM_017347828.1	IKBKE	149	-21.68	22	2631	2175
ocu-miR-449a-5p	XM_017347830.1	SRGAP2	150	-21.7	22	3775	1062
ocu-miR-449a-5p	XM_017347831.1	SRGAP2	150	-21.7	22	3390	1061
ocu-miR-449a-5p	XM_017347832.1	SRGAP2	150	-21.7	22	3505	1061
ocu-miR-449a-5p	XM_017347578.1	CTSE	154	-20.46	22	1661	144
ocu-miR-449a-5p	XM_008268511.2	CDK18	150	-21.36	22	2735	563
ocu-miR-449a-5p	XM_002717566.3	DSTYK	155	-21.73	22	6786	5818
ocu-miR-449a-5p	XM_008268524.2	DSTYK	155	-21.73	22	6789	5821
ocu-miR-449a-5p	XM_017347839.1	MDM4	298	-47.52	22	7048	961 4529
ocu-miR-449a-5p	XM_017347840.1	MDM4	298	-47.52	22	6903	816 4384
ocu-miR-449a-5p	XM_002717573.3	MDM4	446	-68.79	22	8805	2718 1672 6286
ocu-miR-449a-5p	XM_002717574.3	PIK3C2B	322	-49.21	22	6364	5992 2432
ocu-miR-449a-5p	XM_008268545.2	SOX13	158	-22	22	3445	3107
ocu-miR-449a-5p	XM_008268544.2	SOX13	158	-22	22	3449	3111
ocu-miR-449a-5p	XM_017347841.1	ZC3H11A	159	-25.69	22	6055	337
ocu-miR-449a-5p	XM_008268567.2	KLHL12	162	-24.79	22	3249	2872
ocu-miR-449a-5p	XM_002717588.3	RABIF	146	-24.26	22	2390	657
ocu-miR-449a-5p	XM_002717594.3	PPP1R12B	151	-21.09	22	6730	1745
ocu-miR-449a-5p	XM_008268579.2	PPP1R12B	151	-21.09	22	1719	344
ocu-miR-449a-5p	XM_008268595.2	SHISA4	157	-23.66	22	1212	374
ocu-miR-449a-5p	XM_017347866.1	NAV1	302	-49.22	22	12669	994 10699
ocu-miR-449a-5p	XM_008268604.2	LAD1	283	-40.63	22	2803	1460 2343
ocu-miR-449a-5p	XM_008268671.2	KIF21B	141	-22.65	22	7991	858
ocu-miR-449a-5p	XM_002717688.3	CDC73	159	-21.66	22	6214	667
ocu-miR-449a-5p	XM_002717685.3	HMCN1	466	-67.13	22	17020	16488 4691 11375
ocu-miR-449a-5p	XM_017347896.1	HMCN1	466	-67.13	22	16669	16137 4691 11375
ocu-miR-449a-5p	XM_008268843.2	PIAS1	148	-20.4	22	5564	3395
ocu-miR-449a-5p	XM_008268855.2	AAGAB	152	-21.05	22	2150	1895
ocu-miR-449a-5p	XM_002717934.3	VWA9	162	-27.42	22	2509	2282
ocu-miR-449a-5p	XM_002717977.3	PARP16	146	-22.5	22	2558	860
ocu-miR-449a-5p	XM_017347949.1	PARP16	146	-22.5	22	2561	860
ocu-miR-449a-5p	XM_002718081.3	RBPMS2	150	-24.45	22	1782	667
ocu-miR-449a-5p	XM_002718090.3	ZNF609	147	-21.92	22	8623	5253
ocu-miR-449a-5p	XM_008268918.2	HERC1	147	-21.66	22	15282	76
ocu-miR-449a-5p	XM_008268919.2	HERC1	147	-21.66	22	15279	76
ocu-miR-449a-5p	XM_002718170.3	HERC1	147	-21.66	22	15224	75
ocu-miR-449a-5p	XM_017348366.1	TLN2	613	-91.59	22	8516	3432 1755 1544 2471
ocu-miR-449a-5p	XM_017347976.1	VPS13C	155	-24.69	22	13976	11362
ocu-miR-449a-5p	XM_008268951.2	RNF111	149	-20.14	22	5331	738
ocu-miR-449a-5p	XM_017347991.1	RNF111	149	-20.14	22	5358	738
ocu-miR-449a-5p	XM_017347993.1	RNF111	149	-20.14	22	5334	738
ocu-miR-449a-5p	XM_002718210.3	ADAM10	154	-21.98	22	4382	4090
ocu-miR-449a-5p	XM_002717707.3	MYZAP	157	-22.95	22	2396	1190
ocu-miR-449a-5p	XM_008268957.2	MYZAP	157	-22.95	22	1790	1191
ocu-miR-449a-5p	XM_008268959.2	TCF12	158	-22.63	22	4972	2275
ocu-miR-449a-5p	XM_008268981.2	WDR72	156	-23.15	22	3949	392
ocu-miR-449a-5p	XM_008268992.2	MYO5C	153	-21.25	22	6565	2635
ocu-miR-449a-5p	XM_008268998.2	TMOD3	154	-20.04	22	2434	308
ocu-miR-449a-5p	XM_002717761.3	TMOD3	154	-20.04	22	2287	161
ocu-miR-449a-5p	XM_008269003.2	TNFAIP8L3	145	-22.54	22	1840	163
ocu-miR-449a-5p	XM_002717793.3	AP4E1	147	-20.43	22	7687	1433
ocu-miR-449a-5p	XM_008269039.2	SECISBP2L	161	-23.85	22	4029	2947
ocu-miR-449a-5p	XM_008269040.2	SECISBP2L	161	-23.85	22	4026	2944
ocu-miR-449a-5p	XM_002717927.3	CTDSPL2	153	-20.59	22	7369	1308
ocu-miR-449a-5p	NM_001171315.1	PDIA3	152	-21.25	22	1509	234
ocu-miR-449a-5p	XM_008268819.2	MAP1A	146	-23.03	22	10666	7537
ocu-miR-449a-5p	XM_008268814.2	ZSCAN29	160	-20.74	22	5515	4023
ocu-miR-449a-5p	XM_017348369.1	LCMT2	144	-22.25	22	2325	1337
ocu-miR-449a-5p	XM_008269117.2	UBR1	154	-25.83	22	8516	1944
ocu-miR-449a-5p	XM_008269136.2	VPS39	154	-23.48	22	4410	1580
ocu-miR-449a-5p	XM_002717963.3	EHD4	149	-20.69	22	3810	1655
ocu-miR-449a-5p	XM_017348108.1	MGA	154	-22.59	22	10653	7436
ocu-miR-449a-5p	XM_017348111.1	MGA	154	-22.59	22	10410	6959
ocu-miR-449a-5p	XM_002717777.3	MGA	154	-22.59	22	10762	7311
ocu-miR-449a-5p	XM_008269163.2	MGA	154	-22.59	22	10579	7128
ocu-miR-449a-5p	XM_008269188.2	KNL1	152	-20.02	22	8862	4396
ocu-miR-449a-5p	XM_008269193.2	CHST14	142	-25.07	22	1657	1459
ocu-miR-449a-5p	XM_008269196.2	KNSTRN	155	-23.81	22	1513	514
ocu-miR-449a-5p	XM_008269198.2	LOC100348165	308	-50.25	22	6266	446 4032
ocu-miR-449a-5p	XM_017348149.1	LOC100349173	145	-21.5	22	4476	2251
ocu-miR-449a-5p	XM_017348148.1	BUB1B	155	-22.24	22	3678	2139
ocu-miR-449a-5p	XM_002717985.3	EIF2AK4	144	-20.97	22	5218	4171
ocu-miR-449a-5p	XM_017348165.1	LOC100351437	152	-25.88	22	6858	5142
ocu-miR-449a-5p	XM_002718032.3	OSGEP	147	-23.11	22	1382	294
ocu-miR-449a-5p	XM_002718059.3	ABHD4	153	-20.57	22	2521	2217
ocu-miR-449a-5p	XM_008269344.2	OXA1L	151	-23.38	22	1722	834
ocu-miR-449a-5p	XM_002718061.3	LRP10	147	-21.38	22	3201	1762
ocu-miR-449a-5p	XM_002718078.3	HOMEZ	159	-25.77	22	1835	983
ocu-miR-449a-5p	XM_002717916.3	IPO4	144	-21.11	22	3532	3255
ocu-miR-449a-5p	XM_008269435.2	TINF2	167	-26.15	22	2740	847
ocu-miR-449a-5p	XM_008269438.2	RABGGTA	152	-22.18	22	1946	883
ocu-miR-449a-5p	XM_017348223.1	RABGGTA	152	-22.18	22	2125	884
ocu-miR-449a-5p	XM_008269446.2	ADCY4	157	-30.25	22	4286	3630
ocu-miR-449a-5p	XM_008269474.2	STRN3	142	-20.38	22	4036	1529
ocu-miR-449a-5p	XM_008269473.2	STRN3	142	-20.38	22	4149	1642
ocu-miR-449a-5p	XM_017348247.1	HEATR5A	152	-23.38	22	7657	4512
ocu-miR-449a-5p	XM_017348255.1	EGLN3	154	-22.08	22	3146	2128
ocu-miR-449a-5p	XM_017348269.1	MIPOL1	153	-23.23	22	2863	646
ocu-miR-449a-5p	XM_008269514.2	CLEC14A	150	-21.64	22	3154	1396
ocu-miR-449a-5p	XM_008269539.2	KLHL28	152	-21.12	22	6245	2264
ocu-miR-449a-5p	XM_008269631.2	NEMF	155	-23.01	22	4048	762
ocu-miR-449a-5p	XM_008269653.2	NID2	301	-48.53	22	4674	1441 3992
ocu-miR-449a-5p	XM_008269677.2	GMFB	151	-22.77	22	4197	1389
ocu-miR-449a-5p	XM_008269679.2	GMFB	151	-22.77	22	4194	1386
ocu-miR-449a-5p	NM_001082338.1	LGALS3	145	-20.15	22	733	304
ocu-miR-449a-5p	XM_002718309.3	DLGAP5	166	-21.39	22	3144	1593
ocu-miR-449a-5p	XM_017348317.1	FBXO34	150	-20.79	22	3122	1509
ocu-miR-449a-5p	XM_008269705.2	TMEM260	152	-24.09	22	5313	749
ocu-miR-449a-5p	XM_017348334.1	C17H14orf105	154	-24.97	22	823	491
ocu-miR-449a-5p	XM_017348347.1	LOC100340267	611	-89.01	22	13559	10450 12851 9031 559
ocu-miR-449a-5p	XM_002718285.3	NDN	149	-23.31	22	1677	1059
ocu-miR-449a-5p	XM_017348356.1	MTMR10	306	-41.29	22	4679	3281 3431
ocu-miR-449a-5p	XM_008269777.2	FAN1	147	-27.86	22	3859	3446
ocu-miR-449a-5p	XM_002718291.3	MCEE	162	-21.02	22	860	755
ocu-miR-449a-5p	XM_008269782.1	TJP1	162	-22.96	22	6406	3451
ocu-miR-449a-5p	XM_017348357.1	TJP1	162	-22.96	22	6706	3691
ocu-miR-449a-5p	XM_017348358.1	TJP1	162	-22.96	22	6667	3691
ocu-miR-449a-5p	XM_017348359.1	TJP1	162	-22.96	22	6646	3691
ocu-miR-449a-5p	XM_017348360.1	TJP1	162	-22.96	22	6466	3451
ocu-miR-449a-5p	XM_008269831.2	ERCC6	318	-46.96	22	6009	663 1659
ocu-miR-449a-5p	XM_002718326.3	44263	153	-20.46	22	4127	3077
ocu-miR-449a-5p	XM_017348683.1	BMPR1A	146	-24.17	22	5207	621
ocu-miR-449a-5p	XM_008269916.2	POLR3A	160	-21.41	22	4822	4587
ocu-miR-449a-5p	XM_008269935.2	ADK	151	-22.35	22	1821	1163
ocu-miR-449a-5p	XM_008269954.2	USP54	170	-29.76	22	6495	5375
ocu-miR-449a-5p	XM_002718415.3	USP54	170	-29.76	22	6352	5232
ocu-miR-449a-5p	XM_008269982.2	DNAJB12	156	-20.06	22	2975	2543
ocu-miR-449a-5p	XM_008269989.2	CHST3	155	-22.25	22	5324	2435
ocu-miR-449a-5p	XM_008269995.2	PSAP	151	-21.41	22	2352	206
ocu-miR-449a-5p	XM_008269996.2	PSAP	151	-21.41	22	2343	206
ocu-miR-449a-5p	XM_017348723.1	PSAP	151	-21.41	22	2349	206
ocu-miR-449a-5p	XM_002718436.3	EIF4EBP2	152	-21.15	22	6242	548
ocu-miR-449a-5p	XM_017348730.1	HK1	156	-24.77	22	3533	3230
ocu-miR-449a-5p	XM_008270039.2	CCAR1	163	-28.29	22	3987	572
ocu-miR-449a-5p	XM_008270040.2	CCAR1	163	-28.29	22	3883	468
ocu-miR-449a-5p	XM_008270081.2	NRBF2	155	-22.91	22	1905	504
ocu-miR-449a-5p	XM_017348759.1	ZNF365	156	-21.17	22	4390	973
ocu-miR-449a-5p	XM_017348764.1	ANK3	626	-84.87	22	17165	14491 8016 5742 16258
ocu-miR-449a-5p	XM_002718508.3	44260	152	-23.5	22	2009	119
ocu-miR-449a-5p	XM_002718543.3	PDLIM1	147	-21.75	22	1418	494
ocu-miR-449a-5p	XM_008270258.2	BLNK	142	-22.42	22	1609	682
ocu-miR-449a-5p	XM_017348461.1	ZDHHC16	147	-23.24	22	1856	1785
ocu-miR-449a-5p	XM_017348471.1	HOGA1	147	-21.73	22	1892	422
ocu-miR-449a-5p	XM_002718577.3	HOGA1	147	-21.73	22	1723	124
ocu-miR-449a-5p	XM_008270311.2	R3HCC1L	158	-21.34	22	3563	3325
ocu-miR-449a-5p	XM_008270314.2	R3HCC1L	158	-21.34	22	3157	2919
ocu-miR-449a-5p	XM_002718611.3	LOC100355645	147	-22.72	22	1734	928
ocu-miR-449a-5p	XM_002718639.3	DNMBP	144	-20.97	22	6320	1802
ocu-miR-449a-5p	XM_017348489.1	SEC31B	147	-25.06	22	4657	2763
ocu-miR-449a-5p	XM_002718653.3	HIF1AN	164	-22.12	22	1391	1244
ocu-miR-449a-5p	XM_008270370.2	LZTS2	161	-24.21	22	2772	2349
ocu-miR-449a-5p	XM_002718665.3	BTRC	159	-24.61	22	6400	1006
ocu-miR-449a-5p	XM_002718668.3	NPM3	145	-20.41	22	938	752
ocu-miR-449a-5p	XM_002718669.3	MGEA5	151	-21.18	22	5135	2050
ocu-miR-449a-5p	XM_008270388.2	MGEA5	151	-21.18	22	4647	1562
ocu-miR-449a-5p	XM_017348510.1	MGEA5	151	-21.18	22	2772	2052
ocu-miR-449a-5p	XM_008270405.2	GBF1	145	-20.3	22	6444	2031
ocu-miR-449a-5p	XM_008270406.2	GBF1	145	-20.3	22	6432	2031
ocu-miR-449a-5p	XM_002718581.3	SUFU	150	-20.95	22	4694	2028
ocu-miR-449a-5p	XM_008270435.2	NT5C2	164	-23.22	22	2954	1773
ocu-miR-449a-5p	XM_008270436.2	NT5C2	164	-23.22	22	2924	1743
ocu-miR-449a-5p	XM_017348529.1	NT5C2	164	-23.22	22	1686	1622
ocu-miR-449a-5p	XM_008270470.2	SH3PXD2A	298	-41.76	22	8313	5550 6174
ocu-miR-449a-5p	XM_002718722.3	SLK	153	-21.93	22	7526	6656
ocu-miR-449a-5p	XM_002718721.3	SLK	153	-21.93	22	7264	6394
ocu-miR-449a-5p	XM_008270486.2	ITPRIP	158	-25.69	22	4092	2886
ocu-miR-449a-5p	XM_008270488.2	ITPRIP	158	-25.69	22	3911	2705
ocu-miR-449a-5p	XM_008270494.2	XPNPEP1	143	-23.96	22	2189	85
ocu-miR-449a-5p	XM_008270496.2	MXI1	161	-25.3	22	2237	108
ocu-miR-449a-5p	XM_002718739.3	SMC3	156	-21.01	22	4496	429
ocu-miR-449a-5p	XM_008270500.2	RBM20	147	-22.51	22	6745	3778
ocu-miR-449a-5p	XM_002718711.3	VTI1A	156	-21.59	22	3384	1699
ocu-miR-449a-5p	XM_002718753.3	DCLRE1A	163	-23.28	22	4307	3353
ocu-miR-449a-5p	XM_008270535.2	TDRD1	168	-27.41	22	6072	1405
ocu-miR-449a-5p	XM_008270543.2	VWA2	160	-21.3	22	3497	1243
ocu-miR-449a-5p	XM_008270570.1	FAM160B1	146	-23.36	22	5325	589
ocu-miR-449a-5p	XM_002718727.3	ATRNL1	147	-24.37	22	8572	575
ocu-miR-449a-5p	XM_002718758.3	GFRA1	143	-20.65	22	8219	6243
ocu-miR-449a-5p	XM_017348610.1	SHTN1	156	-22.31	22	3328	3208
ocu-miR-449a-5p	XM_008270605.2	INPP5F	147	-21.21	22	4676	1692
ocu-miR-449a-5p	XM_017348627.1	TACC2	149	-24.08	22	3830	3422
ocu-miR-449a-5p	XM_017348637.1	ADAM8	309	-43.23	22	2725	1652 2046
ocu-miR-449a-5p	XM_008270652.2	ADAM8	309	-43.23	22	3211	1652 2046
ocu-miR-449a-5p	NM_001082175.2	ADORA2B	162	-28.18	22	1884	533
ocu-miR-449a-5p	XM_008270684.2	TTC19	298	-43.75	22	1894	1659 1019
ocu-miR-449a-5p	XM_017348816.1	NCOR1	158	-21.79	22	8387	5541
ocu-miR-449a-5p	XM_008270689.2	ZNF287	149	-24.55	22	4403	3211
ocu-miR-449a-5p	XM_002718869.3	HS3ST3B1	145	-21.07	22	4739	1519
ocu-miR-449a-5p	XM_017348994.1	ARHGAP44	143	-23.77	22	3787	2614
ocu-miR-449a-5p	XM_017348894.1	MYH10	147	-20.58	22	7794	7181
ocu-miR-449a-5p	XM_017348897.1	MYH10	147	-20.58	22	7469	6856
ocu-miR-449a-5p	XM_002719018.3	CTC1	149	-20.69	22	4066	3132
ocu-miR-449a-5p	XM_008270756.1	VAMP2	153	-21.19	22	1965	1529
ocu-miR-449a-5p	NM_001082404.1	TP53	154	-23.3	22	2017	1012
ocu-miR-449a-5p	XM_008270775.2	CD68	152	-25.21	22	1372	327
ocu-miR-449a-5p	NM_001105676.1	TNFSF13	151	-21.19	22	1005	332
ocu-miR-449a-5p	XM_002718991.2	NLGN2	147	-21.14	22	4390	1386
ocu-miR-449a-5p	XM_008270791.2	NEURL4	154	-22.68	22	5171	4289
ocu-miR-449a-5p	XM_008270806.2	PHF23	147	-23.1	22	1476	1147
ocu-miR-449a-5p	XM_017348879.1	PHF23	147	-23.1	22	1673	1344
ocu-miR-449a-5p	XM_002718839.3	KIF1C	150	-22.08	22	4087	1491
ocu-miR-449a-5p	XM_017348887.1	ZZEF1	142	-20.14	22	11229	4531
ocu-miR-449a-5p	XM_002718875.3	MNT	155	-23.55	22	4890	1522
ocu-miR-449a-5p	XM_002718876.3	SGSM2	147	-22.5	22	4595	2181
ocu-miR-449a-5p	XM_008270915.2	TSR1	167	-20.03	22	3620	3476
ocu-miR-449a-5p	XM_008270922.2	RTN4RL1	141	-20.92	22	3146	1453
ocu-miR-449a-5p	XM_002718885.3	PRPF8	165	-25.2	22	7464	952
ocu-miR-449a-5p	XM_008271088.2	MYO1C	153	-21.38	22	4372	4005
ocu-miR-449a-5p	XM_017348913.1	MRM3	146	-21.05	22	3073	2146
ocu-miR-449a-5p	XM_002718897.3	ABR	297	-45.5	22	5267	4192 4804
ocu-miR-449a-5p	XM_002718906.3	SSH2	302	-43.46	22	9203	5833 6374
ocu-miR-449a-5p	XM_008270961.2	SSH2	302	-43.46	22	9327	5957 6498
ocu-miR-449a-5p	XM_002718911.3	TAOK1	149	-20.79	22	12002	7889
ocu-miR-449a-5p	XM_008271024.2	SUPT6H	160	-21.54	22	5902	3930
ocu-miR-449a-5p	XM_008271034.2	UNC119	156	-23.94	22	970	856
ocu-miR-449a-5p	XM_017349077.1	LYRM9	158	-21.74	22	1434	421
ocu-miR-449a-5p	XM_002718936.3	NF1	308	-53.85	22	12211	8694 4467
ocu-miR-449a-5p	XM_002718937.3	NF1	308	-53.85	22	12148	8631 4467
ocu-miR-449a-5p	XM_002718938.3	EVI2B	162	-21.7	22	2174	1117
ocu-miR-449a-5p	XM_008271058.2	ATAD5	149	-21.2	22	7114	4544
ocu-miR-449a-5p	XM_017349014.1	ZNF207	154	-24.52	22	2318	2232
ocu-miR-449a-5p	XM_017349015.1	ZNF207	154	-24.52	22	2273	2187
ocu-miR-449a-5p	XM_017349016.1	ZNF207	154	-24.52	22	2270	2184
ocu-miR-449a-5p	XM_017349018.1	ZNF207	154	-24.52	22	2225	2139
ocu-miR-449a-5p	XM_017349019.1	ZNF207	154	-24.52	22	2177	2091
ocu-miR-449a-5p	XM_002718945.3	TMEM98	168	-26.75	22	5827	1946
ocu-miR-449a-5p	XM_008271115.1	RFFL	161	-21.81	22	3120	1964
ocu-miR-449a-5p	XM_008271123.2	RAD51D	149	-23.75	22	1539	1121
ocu-miR-449a-5p	XM_008271186.2	BCAS3	156	-20.86	22	2810	804
ocu-miR-449a-5p	XM_008271193.2	MED13	144	-20.09	22	10386	3908
ocu-miR-449a-5p	XM_017349063.1	MED13	144	-20.09	22	5982	3908
ocu-miR-449a-5p	XM_002719265.3	RNF43	300	-43.3	22	4849	3998 141
ocu-miR-449a-5p	XM_008271247.1	DYNLL2	159	-20.01	22	2164	649
ocu-miR-449a-5p	XM_017349099.1	CUEDC1	151	-22.13	22	2800	1561
ocu-miR-449a-5p	XM_017349100.1	CUEDC1	151	-22.13	22	2797	1558
ocu-miR-449a-5p	XM_017349119.1	MSI2	148	-22.49	22	2017	911
ocu-miR-449a-5p	XM_002719276.3	AKAP1	147	-21.75	22	3780	147
ocu-miR-449a-5p	XM_008271266.2	TMEM100	153	-20.81	22	1466	491
ocu-miR-449a-5p	XM_008271267.2	TMEM100	153	-20.81	22	2032	1057
ocu-miR-449a-5p	XM_008271265.2	TMEM100	153	-20.81	22	1528	553
ocu-miR-449a-5p	XM_002719288.3	TOB1	149	-21.74	22	1632	964
ocu-miR-449a-5p	XM_008271296.2	CACNA1G	149	-24.18	22	6913	5950
ocu-miR-449a-5p	XM_002719291.3	ACSF2	151	-21.93	22	2018	966
ocu-miR-449a-5p	XM_008271304.2	XYLT2	141	-20.56	22	3510	691
ocu-miR-449a-5p	XM_002719302.3	SLC35B1	150	-26.2	22	1300	367
ocu-miR-449a-5p	XM_002719314.3	HOXB5	142	-21.79	22	3654	749
ocu-miR-449a-5p	XM_008271368.2	PRR15L	148	-23.1	22	1419	1200
ocu-miR-449a-5p	XM_008271367.2	PRR15L	148	-23.1	22	1414	1195
ocu-miR-449a-5p	XM_017349172.1	SP2	149	-27.32	22	3058	155
ocu-miR-449a-5p	XM_008271389.2	PIP4K2B	150	-23.42	22	4705	2553
ocu-miR-449a-5p	XM_002719337.3	FBXL20	463	-68.86	22	7903	6465 6718 255
ocu-miR-449a-5p	XM_017349195.1	TOP2A	164	-21.68	22	5817	4156
ocu-miR-449a-5p	XM_017349333.1	JUP	153	-25.66	22	3043	1993
ocu-miR-449a-5p	XM_017349334.1	JUP	153	-25.66	22	3098	2048
ocu-miR-449a-5p	XM_008271477.2	FKBP10	152	-23.24	22	2797	348
ocu-miR-449a-5p	XM_017349330.1	ACLY	150	-21.15	22	4174	651
ocu-miR-449a-5p	XM_017349331.1	ACLY	150	-21.15	22	4144	651
ocu-miR-449a-5p	XM_008271487.2	NKIRAS2	307	-48.36	22	1928	976 800
ocu-miR-449a-5p	XM_002719392.3	RAB5C	156	-21.69	22	1647	1420
ocu-miR-449a-5p	XM_002719403.3	FAM134C	155	-24.05	22	3137	1193
ocu-miR-449a-5p	XM_017349207.1	PLEKHH3	160	-27.8	22	2381	344
ocu-miR-449a-5p	XM_002719407.3	EZH1	157	-20.77	22	4214	3776
ocu-miR-449a-5p	XM_008271516.2	EZH1	157	-20.77	22	4579	4141
ocu-miR-449a-5p	XM_008271515.2	EZH1	157	-20.77	22	4265	3827
ocu-miR-449a-5p	XM_002719171.3	LOC100346229	159	-22.82	22	2997	2848
ocu-miR-449a-5p	XM_017349211.1	VAT1	156	-25.17	22	2369	1918
ocu-miR-449a-5p	XM_017349220.1	DUSP3	152	-24.1	22	1042	450
ocu-miR-449a-5p	XM_017349223.1	HDAC5	160	-21.76	22	3628	1316
ocu-miR-449a-5p	XM_017349224.1	HDAC5	160	-21.76	22	3625	1313
ocu-miR-449a-5p	XM_008271568.2	HDAC5	160	-21.76	22	3726	1543
ocu-miR-449a-5p	XM_008271574.2	TMUB2	155	-20.19	22	1992	922
ocu-miR-449a-5p	XM_008271572.2	TMUB2	155	-20.19	22	1845	780
ocu-miR-449a-5p	XM_008271573.2	TMUB2	155	-20.19	22	2268	1203
ocu-miR-449a-5p	XM_017349236.1	GPATCH8	152	-22.83	22	6248	3942
ocu-miR-449a-5p	XM_008271582.2	GPATCH8	152	-22.83	22	6900	4594
ocu-miR-449a-5p	XM_002719439.3	PLEKHM1	154	-25.71	22	5091	3815
ocu-miR-449a-5p	XM_002719187.2	MAP3K14	156	-22.38	22	4080	3617
ocu-miR-449a-5p	XM_008271597.2	FMNL1	140	-20.17	22	3525	1855
ocu-miR-449a-5p	XM_002719442.3	NMT1	449	-70.84	22	4698	863 4390 3510
ocu-miR-449a-5p	XM_017349257.1	MRC2	157	-21.19	22	5625	3146
ocu-miR-449a-5p	XM_017349263.1	TANC2	157	-21.81	22	7921	1161
ocu-miR-449a-5p	XM_017349264.1	TANC2	157	-21.81	22	7843	1050
ocu-miR-449a-5p	XM_002719471.3	LIMD2	303	-45.97	22	1141	249 776
ocu-miR-449a-5p	XM_017349279.1	SMURF2	150	-22.52	22	5333	1497
ocu-miR-449a-5p	XM_002719488.3	GNA13	156	-23.02	22	5906	2472
ocu-miR-449a-5p	XM_008271743.2	SLC16A6	148	-20.25	22	3535	3213
ocu-miR-449a-5p	XM_002719492.2	PRKAR1A	149	-22	22	3445	9
ocu-miR-449a-5p	XM_017349309.1	CDC42EP4	154	-22.41	22	2758	1735
ocu-miR-449a-5p	XM_002719561.3	ZFYVE26	437	-66.13	22	9671	1285 5659 7849
ocu-miR-449a-5p	XM_008271833.2	RDH11	154	-23.64	22	1590	1123
ocu-miR-449a-5p	XM_002719524.3	FUT8	162	-23.91	22	2738	2322
ocu-miR-449a-5p	XM_008271820.2	PPM1A	157	-20.96	22	7034	4933
ocu-miR-449a-5p	XM_008271877.2	PRKCH	297	-45.13	22	3155	2139 587
ocu-miR-449a-5p	XM_002719553.2	PPP2R5E	157	-21.62	22	6077	3700
ocu-miR-449a-5p	XM_017349473.1	SGPP1	145	-21.36	22	2636	1324
ocu-miR-449a-5p	XM_008271883.2	SYNE2	313	-42.92	22	20824	5525 20529
ocu-miR-449a-5p	XM_017349388.1	SYNE2	313	-42.92	22	20803	5525 20508
ocu-miR-449a-5p	XM_017349389.1	SYNE2	313	-42.92	22	20800	5525 20505
ocu-miR-449a-5p	XM_017349390.1	SYNE2	313	-42.92	22	20755	5525 20460
ocu-miR-449a-5p	XM_002719558.3	ZBTB1	144	-22.6	22	3784	1633
ocu-miR-449a-5p	XM_017349360.1	ZBTB1	144	-22.6	22	2258	1633
ocu-miR-449a-5p	XM_002719596.3	FBLN5	145	-20.62	22	2571	1775
ocu-miR-449a-5p	XM_002719598.3	PPP4R3A	142	-22.75	22	3773	1500
ocu-miR-449a-5p	XM_017349436.1	PPP4R3A	142	-22.75	22	3812	1539
ocu-miR-449a-5p	XM_008271917.2	CCDC88C	151	-22.5	22	6604	2367
ocu-miR-449a-5p	XM_002719604.3	TDP1	145	-22.01	22	2380	676
ocu-miR-449a-5p	XM_008271933.1	TDP1	145	-22.01	22	2466	762
ocu-miR-449a-5p	XM_008271935.2	FOXN3	468	-72.92	22	8036	3952 7441 1330
ocu-miR-449a-5p	XM_008271936.2	FOXN3	468	-72.92	22	7830	3746 7235 1124
ocu-miR-449a-5p	XM_008271938.2	FOXN3	468	-72.92	22	7957	3873 7362 1251
ocu-miR-449a-5p	XM_008271939.2	FOXN3	468	-72.92	22	7894	3810 7299 1188
ocu-miR-449a-5p	XM_002719607.3	FOXN3	468	-72.92	22	7807	3723 7212 1101
ocu-miR-449a-5p	XM_008271950.2	GALC	151	-20.23	22	2455	1187
ocu-miR-449a-5p	XM_008271954.2	FLRT2	145	-24.99	22	6920	2419
ocu-miR-449a-5p	XM_002719631.3	TMEM63C	154	-28.34	22	5123	3168
ocu-miR-449a-5p	XM_002719573.3	CIPC	155	-21.81	22	5865	5055
ocu-miR-449a-5p	XM_008272000.2	CIPC	155	-21.81	22	4214	3404
ocu-miR-449a-5p	XM_008271997.2	CIPC	155	-21.81	22	3853	3043
ocu-miR-449a-5p	XM_008272003.2	ANGEL1	298	-43.85	22	3808	844 1319
ocu-miR-449a-5p	XM_002719577.3	FLVCR2	307	-44.38	22	3689	2607 1959
ocu-miR-449a-5p	XM_008272051.2	LTBP2	595	-85.36	22	8139	6513 2077 4392 3096
ocu-miR-449a-5p	XM_008272067.2	PTGR2	152	-20.22	22	2191	2114
ocu-miR-449a-5p	XM_008272078.2	C20H14orf169	157	-20.59	22	3087	2652
ocu-miR-449a-5p	XM_008272090.2	NUMB	296	-43.85	22	3659	1001 1717
ocu-miR-449a-5p	XM_002719667.3	NUMB	296	-43.85	22	3340	829 1398
ocu-miR-449a-5p	XM_017349420.1	NUMB	296	-43.85	22	3682	1024 1740
ocu-miR-449a-5p	XM_002719669.3	PSEN1	147	-21.26	22	2697	1987
ocu-miR-449a-5p	XM_008272102.2	ZFYVE1	297	-42.03	22	4208	2816 2861
ocu-miR-449a-5p	XM_002719706.3	LOC100358382	150	-21.31	22	2724	2632
ocu-miR-449a-5p	XM_002719708.3	TCN2	175	-27.66	22	1614	146
ocu-miR-449a-5p	XM_017349607.1	SMTN	143	-22.95	22	3299	3208
ocu-miR-449a-5p	XM_008272146.2	RNF185	147	-20.34	22	2970	2021
ocu-miR-449a-5p	XM_017349586.1	PISD	153	-21.03	22	2233	171
ocu-miR-449a-5p	XM_008272162.2	PRR14L	155	-28.77	22	10192	5144
ocu-miR-449a-5p	XM_008272161.2	PRR14L	155	-28.77	22	10329	5281
ocu-miR-449a-5p	XM_008272160.2	PRR14L	155	-28.77	22	10717	5669
ocu-miR-449a-5p	XM_017349613.1	DEPDC5	148	-28.42	22	4769	3014
ocu-miR-449a-5p	XM_008272166.2	ZNF280B	153	-23.86	22	2898	1218
ocu-miR-449a-5p	XM_002719723.3	PPIL2	140	-20.76	22	2140	1706
ocu-miR-449a-5p	XM_017349621.1	LOC100357094	153	-20.02	22	307	224
ocu-miR-449a-5p	XM_002719739.3	ANAPC5	150	-22.15	22	2591	1034
ocu-miR-449a-5p	XM_002719740.3	ANAPC5	150	-22.15	22	2552	1034
ocu-miR-449a-5p	XM_008272239.2	ACAD10	156	-21.18	22	3698	1168
ocu-miR-449a-5p	XM_017349553.1	TPCN1	153	-21.17	22	2578	797
ocu-miR-449a-5p	XM_008272288.2	TBX3	151	-22.43	22	3858	2826
ocu-miR-449a-5p	XM_008272289.2	MED13L	144	-27	22	8285	2859
ocu-miR-449a-5p	XM_008272290.2	MED13L	144	-27	22	8942	2856
ocu-miR-449a-5p	XM_017349510.1	RNF10	143	-20.57	22	3511	2367
ocu-miR-449a-5p	XM_008272306.1	GCN1	304	-41.26	22	8545	2193 5335
ocu-miR-449a-5p	XM_002719796.3	BICDL1	152	-21.74	22	2984	1283
ocu-miR-449a-5p	XM_002719916.3	SYAP1	147	-21.24	22	2030	781
ocu-miR-449a-5p	XM_008272346.2	PHKA2	299	-41.64	22	4511	704 1063
ocu-miR-449a-5p	XM_008272417.2	SH3KBP1	150	-20.44	22	2965	1201
ocu-miR-449a-5p	XM_017349745.1	MED14	334	-44.84	22	4488	3898 2253
ocu-miR-449a-5p	XM_008272518.2	MAOA	150	-20.65	22	5231	2331
ocu-miR-449a-5p	XM_017349791.1	LOC100347603	330	-51.79	22	4413	1243 1870
ocu-miR-449a-5p	XM_017349793.1	LOC100347603	330	-51.79	22	4311	1141 1768
ocu-miR-449a-5p	XM_008272539.2	RBM10	151	-22.72	22	3424	2067
ocu-miR-449a-5p	XM_008272538.2	RBM10	151	-22.72	22	3220	1863
ocu-miR-449a-5p	XM_008272552.2	ARAF	293	-46.34	22	2454	850 1668
ocu-miR-449a-5p	XM_008272574.2	FTSJ1	160	-25.56	22	2029	759
ocu-miR-449a-5p	XM_002719864.3	FTSJ1	160	-25.56	22	2034	758
ocu-miR-449a-5p	XM_008272598.2	PIM2	166	-26.18	22	2126	665
ocu-miR-449a-5p	XM_008272337.2	CLCN5	299	-42.87	22	9541	4644 1758
ocu-miR-449a-5p	XM_017349728.1	HUWE1	298	-40.68	22	14636	2727 2490
ocu-miR-449a-5p	XM_008272710.2	AMER1	324	-48.17	22	8449	3734 4223
ocu-miR-449a-5p	XM_002720058.3	LOC100338015	142	-20.87	22	3352	434
ocu-miR-449a-5p	XM_008272731.2	STARD8	293	-47.86	22	4816	2158 4415
ocu-miR-449a-5p	XM_008272730.2	STARD8	293	-47.86	22	4764	2106 4363
ocu-miR-449a-5p	XM_008272733.2	STARD8	293	-47.86	22	4789	2131 4388
ocu-miR-449a-5p	XM_017349828.1	STARD8	293	-47.86	22	4707	2049 4306
ocu-miR-449a-5p	XM_002720091.3	MED12	452	-67.67	22	7004	1182 5124 5431
ocu-miR-449a-5p	XM_002720098.3	ZMYM3	149	-20.2	22	5625	1104
ocu-miR-449a-5p	XM_008272766.1	NONO	156	-27.45	22	2171	1650
ocu-miR-449a-5p	XM_017349777.1	ITGB1BP2	162	-26.74	22	3486	1959
ocu-miR-449a-5p	XM_008272772.2	TAF1	145	-20.45	22	7411	5120
ocu-miR-449a-5p	XM_008272775.2	TAF1	145	-20.45	22	7348	5057
ocu-miR-449a-5p	XM_008272793.2	NHSL2	151	-26.42	22	6543	1657
ocu-miR-449a-5p	XM_008272860.2	ATG4A	151	-20.51	22	1766	985
ocu-miR-449a-5p	XM_017349803.1	ACSL4	150	-23.12	22	5055	4252
ocu-miR-449a-5p	XM_002720219.3	LOC100356326	172	-29.77	22	1211	188
ocu-miR-449a-5p	XM_002720222.3	AMOT	301	-43.88	22	7503	3219 5448
ocu-miR-449a-5p	XM_008272897.2	AMOT	301	-43.88	22	7652	3368 5597
ocu-miR-449a-5p	XM_002720262.3	SLC25A5	172	-29.77	22	1239	214
ocu-miR-449a-5p	XM_002720132.3	PGK1	156	-25.74	22	1842	1255
ocu-miR-449a-5p	XM_017349653.1	ARMCX3	167	-22.96	22	2983	1781
ocu-miR-449a-5p	XM_008273076.2	ARMCX6	165	-20.97	22	2134	2010
ocu-miR-449a-5p	XM_008273123.2	HNRNPH2	152	-22.75	22	2334	588
ocu-miR-449a-5p	XM_008273147.2	PCDH19	159	-24.6	22	8711	1717
ocu-miR-449a-5p	XM_017349782.1	BCORL1	152	-23.23	22	7046	1198
ocu-miR-449a-5p	XM_002720302.3	GPC4	154	-26.51	22	3912	2594
ocu-miR-449a-5p	XM_002720303.3	GPC3	140	-20.91	22	2553	368
ocu-miR-449a-5p	XM_017349930.1	LOC108178745	146	-20.87	22	766	637
ocu-miR-449a-5p	XM_008273242.2	ZNF449	156	-21.31	22	3640	379
ocu-miR-449a-5p	XM_017350081.1	TOR2A	144	-21.6	22	1024	177
ocu-miR-449a-5p	XM_008273291.2	RALGPS1	149	-20.48	22	5797	3243
ocu-miR-449a-5p	XM_017350056.1	ANGPTL2	164	-27.57	22	3243	1051
ocu-miR-449a-5p	XM_002720458.3	OLFML2A	141	-22.01	22	3752	2826
ocu-miR-449a-5p	XM_008273376.2	TRAF1	161	-28.43	22	3770	1323
ocu-miR-449a-5p	XM_008273382.1	TRIM32	149	-22.04	22	3140	936
ocu-miR-449a-5p	XM_017350107.1	PAPPA	167	-20.93	22	7711	7530
ocu-miR-449a-5p	XM_017350097.1	COL27A1	154	-21.9	22	7205	1502
ocu-miR-449a-5p	XM_008273491.2	RAPGEF2	333	-49.17	22	7334	3805 2718
ocu-miR-449a-5p	XM_008273492.2	RAPGEF2	333	-49.17	22	7316	3787 2700
ocu-miR-449a-5p	XM_017350132.1	44256	311	-43.24	22	4191	749 844
ocu-miR-449a-5p	XM_002720606.3	ALOX5AP	157	-20.22	22	887	238
ocu-miR-449a-5p	XM_008273591.2	EDEM1	157	-22.02	22	1821	102
ocu-miR-449a-5p	XM_002720615.3	LRRN1	162	-23.17	22	3895	2295
ocu-miR-449a-5p	XM_008273675.2	MAP7D1	154	-22.79	22	3313	1250
ocu-miR-449a-5p	XM_008273673.2	MAP7D1	154	-22.79	22	3410	1251
ocu-miR-449a-5p	XM_008273679.2	MAP7D1	154	-22.79	22	3296	1140
ocu-miR-449a-5p	XM_017350227.1	MAP7D1	154	-22.79	22	3249	1141
ocu-miR-449a-5p	XM_017350209.1	LOC100357099	164	-25.87	22	6487	3688
ocu-miR-449a-5p	XM_008273694.2	KIAA0319L	161	-23.17	22	3410	1207
ocu-miR-449a-5p	XM_008273724.2	PHC2	449	-68.99	22	3953	1664 1822 1402
ocu-miR-449a-5p	XM_008273740.2	S100PBP	154	-20.36	22	3889	2695
ocu-miR-449a-5p	XM_002720709.3	ZBTB8A	159	-25.05	22	2533	604
ocu-miR-449a-5p	XM_008273754.2	ZBTB8A	159	-25.05	22	2398	469
ocu-miR-449a-5p	NM_001082318.1	MARCKSL1	322	-44.1	22	1277	316 979
ocu-miR-449a-5p	XM_008273772.2	TXLNA	146	-22.06	22	4962	2281
ocu-miR-449a-5p	XM_008273771.2	TXLNA	146	-22.06	22	4954	2273
ocu-miR-449a-5p	XM_008273773.2	TXLNA	146	-22.06	22	4921	2240
ocu-miR-449a-5p	XM_017350238.1	COL16A1	158	-22.81	22	5177	2323
ocu-miR-449a-5p	XM_008273787.2	PEF1	150	-23.25	22	1618	1511
ocu-miR-449a-5p	XM_002720641.3	TINAGL1	159	-20.79	22	2225	1962
ocu-miR-449a-5p	XM_002720718.3	LOC100356144	149	-20.29	22	541	116
ocu-miR-449a-5p	XM_017350298.1	FNDC3A	147	-22.98	22	3938	143
ocu-miR-449a-5p	XM_008273860.2	RNASEH2B	150	-21.55	22	7435	6041
ocu-miR-449a-5p	XM_017350316.1	FAM124A	146	-21.81	22	4399	1611
ocu-miR-449a-5p	XM_002720741.3	VPS36	148	-20.66	22	3522	2706
ocu-miR-449a-5p	XM_017350391.1	LOC100354896	141	-20.48	22	3401	43
ocu-miR-449a-5p	XM_008273903.2	HGSNAT	159	-23.6	22	2768	2096
ocu-miR-449a-5p	XM_017350373.1	SLC20A2	149	-25.46	22	2776	875
ocu-miR-449a-5p	XM_008274001.2	KAT6A	156	-22.37	22	7239	2235
ocu-miR-449a-5p	XM_008273968.2	TACC1	148	-20.15	22	6521	2570
ocu-miR-449a-5p	XM_008273973.2	TACC1	148	-20.15	22	5507	1556
ocu-miR-449a-5p	XM_008273964.2	TACC1	148	-20.15	22	6848	2897
ocu-miR-449a-5p	XM_008273971.2	TACC1	148	-20.15	22	6463	2512
ocu-miR-449a-5p	XM_008273967.2	TACC1	148	-20.15	22	6973	3022
ocu-miR-449a-5p	XM_008273969.2	TACC1	148	-20.15	22	6777	2826
ocu-miR-449a-5p	XM_008273975.2	FGFR1	148	-21.96	22	3406	2734
ocu-miR-449a-5p	XM_008273978.2	FGFR1	148	-21.96	22	3139	2467
ocu-miR-449a-5p	XM_008273979.2	FGFR1	148	-21.96	22	3418	2746
ocu-miR-449a-5p	XM_008273980.2	FGFR1	148	-21.96	22	3412	2740
ocu-miR-449a-5p	XM_017350366.1	FGFR1	148	-21.96	22	3151	2479
ocu-miR-449a-5p	XM_017350367.1	FGFR1	148	-21.96	22	3145	2473
ocu-miR-449a-5p	XM_017350354.1	WHSC1L1	143	-22.55	22	9598	7565
ocu-miR-449a-5p	XM_017350355.1	WHSC1L1	143	-22.55	22	9566	7533
ocu-miR-449a-5p	XM_017350356.1	WHSC1L1	143	-22.55	22	9452	7419
ocu-miR-449a-5p	XM_002720814.3	WDR37	158	-23.71	22	4766	4056
ocu-miR-449a-5p	XM_008274011.2	WDR37	158	-23.71	22	4536	3826
ocu-miR-449a-5p	XM_002720829.3	DUSP4	159	-27.35	22	2109	1254
ocu-miR-449a-5p	XM_008274095.2	DGKB	155	-21.37	22	6206	5348
ocu-miR-449a-5p	XM_008274124.2	KIF13A	151	-23.95	22	6986	3165
ocu-miR-449a-5p	XM_008274126.2	KIF13A	151	-23.95	22	6881	3165
ocu-miR-449a-5p	XM_008274127.2	KIF13A	151	-23.95	22	6842	3165
ocu-miR-449a-5p	XM_002720863.3	NUP153	315	-44.12	22	5516	681 1466
ocu-miR-449a-5p	XM_008274128.2	NUP153	315	-44.12	22	5492	681 1466
ocu-miR-449a-5p	XM_008274143.2	CASS4	156	-22.02	22	3204	2193
ocu-miR-449a-5p	XM_002720926.3	NAB2	148	-21.83	22	2590	809
ocu-miR-449a-5p	XM_002720944.4	LRP1	305	-42.45	22	14369	12971 12697
ocu-miR-449a-5p	XM_017350493.1	AGAP2	147	-22.71	22	3949	3037
ocu-miR-449a-5p	XM_008274231.2	METTL21B	154	-22.45	22	2384	1485
ocu-miR-449a-5p	XM_002720929.2	CTDSP2	152	-21.85	22	4316	2399
ocu-miR-449a-5p	XM_008274234.1	CTDSP2	152	-21.85	22	4277	2360
ocu-miR-449a-5p	XM_008274260.2	LYRM4	161	-23.84	22	1794	326
ocu-miR-449a-5p	XM_008274280.2	SERPINB6	140	-21.36	22	1588	1292
ocu-miR-449a-5p	XM_002720974.3	TSPAN14	164	-25.56	22	4069	1871
ocu-miR-449a-5p	XM_002721032.3	NAA40	147	-21.57	22	2945	1802
ocu-miR-449a-5p	XM_017350549.1	WDR74	153	-25.42	22	1441	344
ocu-miR-449a-5p	XM_008274356.2	STX5	167	-22.67	22	1877	1414
ocu-miR-449a-5p	XM_002720995.3	STX5	167	-22.67	22	1841	1378
ocu-miR-449a-5p	XM_002721010.3	MTA2	147	-20.82	22	3181	2913
ocu-miR-449a-5p	XM_008274408.2	DAGLA	156	-26.18	22	5809	2290
ocu-miR-449a-5p	XM_017350585.1	PLCG1	151	-21.92	22	5245	5133
ocu-miR-449a-5p	XM_017350590.1	ZHX3	150	-21.35	22	9088	1927
ocu-miR-449a-5p	XM_002721063.2	MYBL2	157	-23.5	22	2546	130
ocu-miR-449a-5p	XM_008274460.1	TOX2	148	-21.75	22	2374	1235
ocu-miR-449a-5p	XM_008274470.2	TTPAL	152	-24.93	22	4843	939
ocu-miR-449a-5p	XM_002721071.3	TTPAL	152	-24.93	22	5901	1997
ocu-miR-449a-5p	XM_008274481.2	PKIG	158	-20.85	22	1162	744
ocu-miR-449a-5p	XM_008274486.2	PKIG	158	-20.85	22	1081	663
ocu-miR-449a-5p	XM_017350619.1	FREM2	158	-20.18	22	8254	3127
ocu-miR-449a-5p	XM_002721091.3	PROSER1	311	-46.27	22	5085	3170 1811
ocu-miR-449a-5p	XM_002721104.3	MCCC2	156	-28	22	2596	106
ocu-miR-449a-5p	XM_002721113.3	ENC1	162	-20.01	22	4462	1594
ocu-miR-449a-5p	XM_008274567.2	PLEKHF1	295	-43.04	22	1410	968 608
ocu-miR-449a-5p	XM_008274626.2	CCDC117	153	-23.18	22	3433	637
ocu-miR-449a-5p	XM_008274627.2	XBP1	160	-21.79	22	1487	959
ocu-miR-449a-5p	XM_008274637.2	AP1B1	146	-23.46	22	3739	3509
ocu-miR-449a-5p	XM_002721228.3	TOMM34	159	-20.26	22	1923	1736
ocu-miR-449a-5p	XM_017350738.1	EYA2	154	-20.94	22	2290	150
ocu-miR-449a-5p	XM_008274792.2	ZMYND8	141	-21.63	22	4836	3204
ocu-miR-449a-5p	XM_017350745.1	ZMYND8	141	-21.63	22	3489	2999
ocu-miR-449a-5p	XM_008274797.2	ZMYND8	141	-21.63	22	3960	3470
ocu-miR-449a-5p	XM_017350755.1	PREX1	147	-21.35	22	6238	3904
ocu-miR-449a-5p	XM_017350746.1	ARFGEF2	297	-43.69	22	8049	5556 2481
ocu-miR-449a-5p	XM_017350759.1	PTPRE	307	-45.7	22	5511	4233 4538
ocu-miR-449a-5p	XM_008274856.2	DOPEY2	156	-23.4	22	7875	3318
ocu-miR-449a-5p	XM_008274857.2	DOPEY2	156	-23.4	22	7872	3318
ocu-miR-449a-5p	XM_008274870.2	TTC3	165	-28.62	22	7721	4223
ocu-miR-449a-5p	XM_008274872.2	TTC3	165	-28.62	22	7712	4223
ocu-miR-449a-5p	XM_008274871.2	TTC3	165	-28.62	22	7616	4118
ocu-miR-449a-5p	XM_002721266.3	TTC3	165	-28.62	22	8946	5448
ocu-miR-449a-5p	XM_008274876.2	DSCR3	290	-40.79	22	1870	9 1067
ocu-miR-449a-5p	XM_017350797.1	KCNJ15	148	-20.51	22	3234	937
ocu-miR-449a-5p	XM_017350798.1	KCNJ15	148	-20.51	22	2626	329
ocu-miR-449a-5p	XM_017350799.1	KCNJ15	148	-20.51	22	2600	303
ocu-miR-449a-5p	XM_008274928.2	GART	167	-22.1	22	3212	275
ocu-miR-449a-5p	XM_008274927.2	GART	167	-22.1	22	3505	568
ocu-miR-449a-5p	XM_002721286.3	ITSN1	144	-21.79	22	15804	10656
ocu-miR-449a-5p	XM_008274929.2	SLC5A3	303	-45.05	22	13134	7598 4899
ocu-miR-449a-5p	XM_002721299.3	RCAN1	147	-22.14	22	2182	1406
ocu-miR-449a-5p	XM_008274971.2	ADAMTS2	150	-20.54	22	3610	1284
ocu-miR-449a-5p	XM_002721301.3	RUFY1	151	-21.89	22	2470	1951
ocu-miR-449a-5p	XM_017350848.1	FLT4	161	-26.21	22	5687	2065
ocu-miR-449a-5p	XM_017350854.1	ANAPC11	153	-20.02	22	255	200
ocu-miR-449a-5p	XM_017350862.1	MTMR1	147	-23.23	22	4254	34
ocu-miR-449a-5p	XM_017350863.1	MTMR1	147	-23.23	22	4230	34
ocu-miR-449a-5p	XM_002721340.3	SNX20	167	-24.35	22	1635	873
ocu-miR-449a-5p	XM_017350876.1	ADCY7	154	-21.5	22	5200	3193
ocu-miR-449a-5p	XM_008275051.2	ADCY7	154	-21.5	22	5697	3690
ocu-miR-449a-5p	XM_008275070.2	LOC100358392	148	-20.9	22	1320	277
ocu-miR-449a-5p	XM_017350882.1	ZNF423	155	-20.32	22	4521	2986
ocu-miR-449a-5p	XM_017350889.1	PLEKHA7	159	-20.14	22	5113	1221
ocu-miR-449a-5p	XM_008275141.2	NFAM1	148	-21.82	22	6151	3586
ocu-miR-449a-5p	XM_008275168.2	TOB2	151	-27.57	22	3170	2718
ocu-miR-449a-5p	XM_002721395.3	EP300	306	-46.23	22	8981	6000 1768
ocu-miR-449a-5p	XM_017350927.1	MKL1	163	-22.1	22	3566	772
ocu-miR-449a-5p	XM_017350913.1	TNRC6B	459	-67.08	22	16098	12293 7168 578
ocu-miR-449a-5p	XM_008275216.2	FLT1	153	-20.85	22	6843	836
ocu-miR-449a-5p	XM_002721435.3	ATG16L1	158	-20.53	22	3170	681
ocu-miR-449a-5p	XM_008275244.2	ATG16L1	158	-20.53	22	3113	681
ocu-miR-449a-5p	XM_017337512.1	DGKD	140	-20.13	22	3834	1554
ocu-miR-449a-5p	XM_017337515.1	DGKD	432	-63.21	22	5143	3951 4618 1554
ocu-miR-449a-5p	XM_008275279.2	ADAMTSL3	155	-25.55	22	7518	5361
ocu-miR-449a-5p	XM_002721464.3	EFL1	159	-26.17	22	3657	154
ocu-miR-449a-5p	XM_002721460.3	CEMIP	157	-23.32	22	6054	5605
ocu-miR-449a-5p	XM_002721478.3	ZNF592	151	-26.24	22	7838	3273
ocu-miR-449a-5p	XM_002721498.3	WDR73	149	-20.39	22	2140	1979
ocu-miR-449a-5p	XM_008275316.2	CRTC3	286	-41.22	22	4028	1004 1615
ocu-miR-449a-5p	XM_017337564.1	CRTC3	286	-41.22	22	4025	1004 1615
ocu-miR-449a-5p	XM_008275343.2	LOC100341055	147	-20.72	22	1272	898
ocu-miR-449a-5p	XM_017337563.1	POLG	146	-20.29	22	4839	3241
ocu-miR-449a-5p	XM_017337588.1	TNFRSF1B	144	-21.58	22	2649	1693
ocu-miR-449a-5p	XM_017337583.1	MFN2	297	-45.53	22	4395	3608 2117
ocu-miR-449a-5p	XM_002721515.3	PLOD1	162	-23.21	22	2952	2294
ocu-miR-449a-5p	XM_017337608.1	ENTPD6	153	-20.43	22	2621	1981
ocu-miR-449a-5p	XM_008248362.2	JAM3	317	-47.8	22	3465	543 600
ocu-miR-449a-5p	XM_008248381.2	VPS35	150	-23.63	22	3267	1651
ocu-miR-449a-5p	XM_017337635.1	GRB10	157	-22.36	22	4460	2640
ocu-miR-449a-5p	XM_008248441.2	TBC1D2B	148	-22.49	22	4745	1962
ocu-miR-449a-5p	XM_002721591.3	IDH3A	156	-25.6	22	2267	1874
ocu-miR-449a-5p	NM_001082694.1	UBE2Q2	161	-25.2	22	2790	285
ocu-miR-449a-5p	XM_002721643.3	DUSP22	154	-21.5	22	958	438
ocu-miR-449a-5p	XM_008248481.1	DUSP22	154	-21.5	22	3135	438
ocu-miR-449a-5p	XM_002721631.3	IRF4	155	-20.56	22	4958	1207
ocu-miR-449a-5p	XM_008248487.2	IRF4	155	-20.56	22	4955	1204
ocu-miR-449a-5p	XM_008248505.2	MAGED1	153	-21.68	22	2654	1299
ocu-miR-449a-5p	XM_008248604.2	FAM208B	146	-25.39	22	8187	136
ocu-miR-449a-5p	XM_008248622.2	PPP1R13B	150	-21.57	22	4887	1048
ocu-miR-449a-5p	XM_008248625.2	ZFYVE21	149	-24.53	22	869	43
ocu-miR-449a-5p	XM_002721710.3	TRMT61A	142	-23.39	22	4694	4405
ocu-miR-449a-5p	XM_008248653.2	TECPR2	159	-26.16	22	5458	410
ocu-miR-449a-5p	XM_008248656.2	TECPR2	159	-26.16	22	4311	410
ocu-miR-449a-5p	XM_002721704.3	CINP	143	-23.04	22	1348	981
ocu-miR-449a-5p	XM_017337739.1	ZNF839	150	-22.08	22	3461	1669
ocu-miR-449a-5p	XM_008248695.2	ARMC5	146	-21.93	22	3760	2980
ocu-miR-449a-5p	XM_008248697.2	LOC100351865	150	-22.51	22	4036	3430
ocu-miR-449a-5p	XM_008248711.1	ZNF668	144	-20.44	22	1983	417
ocu-miR-449a-5p	XM_002721734.3	ORAI3	305	-40.83	22	1976	1231 1740
ocu-miR-449a-5p	XM_017337754.1	FBXL19	472	-72.3	22	3073	408 2103 1414
ocu-miR-449a-5p	XM_008248736.2	LOC100356667	150	-21.49	22	3215	478
ocu-miR-449a-5p	XM_017337750.1	ITGAL	150	-22.11	22	5585	673
ocu-miR-449a-5p	XM_002721764.3	DCTPP1	152	-25.23	22	754	86
ocu-miR-449a-5p	XM_008248768.2	ADAMTS17	150	-20.31	22	5265	4762
ocu-miR-449a-5p	XM_017337808.1	PDGFRA	146	-20.77	22	6473	6176
ocu-miR-449a-5p	XM_008248826.2	EDN3	157	-25.32	22	2536	2004
ocu-miR-449a-5p	XM_002721816.3	PAPD7	141	-21.97	22	3655	3193
ocu-miR-449a-5p	XM_008248838.2	ADCY2	155	-23.75	22	3752	1633
ocu-miR-449a-5p	XM_017337832.1	SLC16A2	150	-26.71	22	4104	3141
ocu-miR-449a-5p	XM_017337839.1	KIAA1147	156	-22.75	22	5813	569
ocu-miR-449a-5p	XM_002721847.3	KLHL25	147	-23.66	22	3290	1883
ocu-miR-449a-5p	XM_017337870.1	CNPY4	166	-24.81	22	1347	1167
ocu-miR-449a-5p	XM_017337869.1	TAF6	153	-20.43	22	2923	2284
ocu-miR-449a-5p	XM_002721858.2	COPS6	172	-27.35	22	1378	1203
ocu-miR-449a-5p	XM_002721864.3	CPSF4	140	-20.09	22	1024	652
ocu-miR-449a-5p	XM_017337871.1	CPSF4	140	-20.09	22	1194	652
ocu-miR-449a-5p	XM_017337857.1	SMURF1	303	-44.61	22	4028	3413 1205
ocu-miR-449a-5p	XM_017337873.1	TRRAP	148	-22.03	22	12395	6421
ocu-miR-449a-5p	XM_017337878.1	CCNK	153	-23.97	22	3022	1847
ocu-miR-449a-5p	XM_002721931.3	ZNF274	309	-46.09	22	2768	1062 1165
ocu-miR-449a-5p	XM_017337894.1	LOC100353729	148	-22.86	22	4603	2692
ocu-miR-449a-5p	XM_008249031.2	ZBTB45	142	-26.82	22	2148	1273
ocu-miR-449a-5p	XM_008249053.2	NUP214	161	-24.89	22	6580	5085
ocu-miR-449a-5p	XM_008249055.2	NUP214	161	-24.89	22	6547	5052
ocu-miR-449a-5p	XM_002721940.3	PLPP7	145	-22.86	22	1719	1511
ocu-miR-449a-5p	XM_008249096.2	BAZ1B	156	-22.07	22	5894	3695
ocu-miR-449a-5p	XM_017337946.1	NSUN5	162	-24.98	22	1597	959
ocu-miR-449a-5p	XM_008249106.2	POM121	148	-20.27	22	4361	2549
ocu-miR-449a-5p	XM_002721988.3	ANKRD13A	147	-20.49	22	3697	1642
ocu-miR-449a-5p	XM_008249129.2	MYO1F	143	-20.02	22	4586	2547
ocu-miR-449a-5p	XM_008249132.2	PRAM1	295	-41.09	22	2869	2480 1772
ocu-miR-449a-5p	XM_008249159.2	TRAPPC5	159	-26.02	22	830	335
ocu-miR-449a-5p	XM_002722009.3	MCOLN1	150	-25.3	22	2097	1360
ocu-miR-449a-5p	XM_017337980.1	ARHGEF18	140	-20.96	22	5502	3899
ocu-miR-449a-5p	XM_017337973.1	INSR	151	-21.48	22	6540	560
ocu-miR-449a-5p	XM_017337974.1	INSR	151	-21.48	22	6507	560
ocu-miR-449a-5p	XM_017337975.1	INSR	151	-21.48	22	6504	560
ocu-miR-449a-5p	XM_017337991.1	PEAK1	298	-44.27	22	11479	8836 6984
ocu-miR-449a-5p	XM_017337993.1	LOC100345894	610	-83.66	22	4019	683 1923 2787 1621
ocu-miR-449a-5p	XM_008249227.1	CDV3	155	-21.42	22	2603	344
ocu-miR-449a-5p	XM_008249276.2	PARP12	155	-23.6	22	2566	1218
ocu-miR-449a-5p	XM_002722077.3	TBXAS1	157	-24.93	22	3194	2000
ocu-miR-449a-5p	XM_017338036.1	HIPK2	301	-42.99	22	10193	3366 457
ocu-miR-449a-5p	XM_008249301.2	UACA	156	-24.1	22	4660	565
ocu-miR-449a-5p	XM_002722081.3	UACA	156	-24.1	22	4440	345
ocu-miR-449a-5p	XM_002722129.3	SELPLG	295	-42.45	22	2488	379 828
ocu-miR-449a-5p	XM_017338061.1	SART3	154	-21.73	22	3688	1653
ocu-miR-449a-5p	XM_017338062.1	SART3	154	-21.73	22	3633	1598
ocu-miR-449a-5p	XM_002722122.3	FICD	150	-22.8	22	2885	1440
ocu-miR-449a-5p	XM_008249345.2	CMKLR1	151	-23.52	22	3601	2534
ocu-miR-449a-5p	XM_017338067.1	CMKLR1	151	-23.52	22	3343	2276
ocu-miR-449a-5p	XM_008249349.2	WSCD2	151	-23.91	22	4162	1974
ocu-miR-449a-5p	XM_008249366.2	DIP2C	158	-24.73	22	7898	1888
ocu-miR-449a-5p	XM_008249368.2	DIP2C	158	-24.73	22	7730	1720
ocu-miR-449a-5p	XM_002722143.3	FAM175B	150	-21.81	22	2982	2724
ocu-miR-449a-5p	XM_002722157.3	MAGOHB	152	-24.05	22	808	33
ocu-miR-449a-5p	XM_017338136.1	IL10RA	301	-46.02	22	3539	1871 1847
ocu-miR-449a-5p	XM_008249437.2	KMT2A	154	-21.53	22	16535	12665
ocu-miR-449a-5p	XM_017338151.1	RNF144A	154	-20.99	22	4682	2585
ocu-miR-449a-5p	XM_008249530.2	KMT2B	151	-22.18	22	8195	1986
ocu-miR-449a-5p	XM_002722225.3	HSPB6	144	-26.17	22	1278	490
ocu-miR-449a-5p	XM_017338157.1	PROSER3	140	-21.25	22	2285	1421
ocu-miR-449a-5p	XM_008249544.2	NFKBID	152	-22.11	22	1927	361
ocu-miR-449a-5p	XM_017338196.1	LRFN3	147	-23.48	22	2581	1620
ocu-miR-449a-5p	XM_008249576.2	LOC100357529	160	-22.18	22	2684	261
ocu-miR-449a-5p	XM_008249593.2	CREBBP	151	-22.78	22	7454	5400
ocu-miR-449a-5p	XM_008249600.2	CORO7	162	-27.54	22	3462	1114
ocu-miR-449a-5p	XM_008249599.2	VASN	315	-46.2	22	2844	1400 705
ocu-miR-449a-5p	XM_002722260.3	DNAJA3	143	-21.91	22	2643	764
ocu-miR-449a-5p	XM_002722261.3	DNAJA3	143	-21.91	22	2528	763
ocu-miR-449a-5p	XM_008249616.2	MGRN1	142	-22.15	22	2544	2411
ocu-miR-449a-5p	XM_017338206.1	MGRN1	142	-22.15	22	2499	2366
ocu-miR-449a-5p	XM_017338207.1	NUDT16L1	142	-22.15	22	3278	856
ocu-miR-449a-5p	XM_008249626.2	ZNF500	149	-25.46	22	2428	1715
ocu-miR-449a-5p	XM_017338212.1	UBN1	153	-26.16	22	5469	59
ocu-miR-449a-5p	XM_017338198.1	PPL	149	-21.58	22	6257	2213
ocu-miR-449a-5p	XM_002722285.3	GUSB	149	-21.74	22	2141	2045
ocu-miR-449a-5p	XM_002722304.3	ZNF526	150	-26.4	22	2759	1301
ocu-miR-449a-5p	XM_017338236.1	CIC	591	-97.62	22	8305	905 3752 6267 1350
ocu-miR-449a-5p	XM_017338251.1	MEGF8	610	-96.05	22	10799	4073 5254 3377 5078
ocu-miR-449a-5p	XM_008249691.2	LIPE	166	-22.36	22	3769	361
ocu-miR-449a-5p	XM_002722309.3	B3GNT8	289	-41.07	22	1459	1201 839
ocu-miR-449a-5p	XM_008249707.2	AXL	153	-24.5	22	4514	3202
ocu-miR-449a-5p	XM_002722316.3	RAB4B	142	-21.64	22	1542	296
ocu-miR-449a-5p	XM_008249725.2	NUMBL	148	-23.13	22	2367	2110
ocu-miR-449a-5p	XM_017338261.1	SZRD1	147	-22.61	22	1121	709
ocu-miR-449a-5p	XM_002722324.3	EPHA2	165	-29.01	22	3162	2900
ocu-miR-449a-5p	XM_008249755.2	SPEN	146	-21.55	22	11720	10807
ocu-miR-449a-5p	XM_002722340.3	PLEKHM2	304	-42.78	22	3929	800 2807
ocu-miR-449a-5p	XM_017338263.1	PLEKHM2	304	-42.78	22	3869	740 2747
ocu-miR-449a-5p	XM_008249795.2	PPP2R1A	152	-23.06	22	2163	339
ocu-miR-449a-5p	XM_002722376.3	GLCE	155	-20.75	22	4775	3947
ocu-miR-449a-5p	XM_008249839.1	PDIA6	140	-20.24	22	1717	243
ocu-miR-449a-5p	XM_002722396.3	E2F6	307	-47.18	22	2518	2401 1173
ocu-miR-449a-5p	XM_008249847.2	WHSC1	154	-24.14	22	6164	3197
ocu-miR-449a-5p	XM_008249855.1	NOP14	163	-22.62	22	2298	1874
ocu-miR-449a-5p	XM_008249859.2	HTT	145	-22.41	22	9695	8190
ocu-miR-449a-5p	XM_008249870.2	LOC100355990	156	-23.76	22	1202	1124
ocu-miR-449a-5p	XM_017338326.1	SLC39A14	150	-21.18	22	3968	2608
ocu-miR-449a-5p	XM_017338354.1	EDEM3	140	-20.23	22	5025	4238
ocu-miR-449a-5p	XM_002722464.3	TATDN2	157	-23.02	22	3468	1445
ocu-miR-449a-5p	XM_008249986.1	VHL	166	-22.03	22	2356	525
ocu-miR-449a-5p	XM_002722480.3	ADAM17	150	-24	22	3807	3392
ocu-miR-449a-5p	XM_008249998.2	MBOAT2	156	-20.2	22	6711	5229
ocu-miR-449a-5p	XM_008250024.2	GOLGA3	150	-21.9	22	7304	2811
ocu-miR-449a-5p	XM_017338441.1	GOLGA3	150	-21.9	22	7247	2754
ocu-miR-449a-5p	XM_008250025.2	ANKLE2	148	-20.5	22	4236	744
ocu-miR-449a-5p	XM_017338452.1	ZNF775	155	-21.31	22	2223	1568
ocu-miR-449a-5p	XM_008250080.2	REPIN1	142	-21.65	22	3326	711
ocu-miR-449a-5p	XM_008250085.2	RARRES2	157	-20.61	22	813	535
ocu-miR-449a-5p	XM_008250087.2	RARRES2	157	-20.61	22	774	493
ocu-miR-449a-5p	XM_008250090.2	ATP6V0E2	154	-20.91	22	1674	1346
ocu-miR-449a-5p	XM_002722528.3	ZNF22	154	-24.78	22	2993	1119
ocu-miR-449a-5p	XM_008250122.2	BCL2L13	156	-20.91	22	6548	1239
ocu-miR-449a-5p	XM_017338501.1	SPECC1L	309	-50.09	22	5223	793 2823
ocu-miR-449a-5p	XM_002722554.3	GGT5	154	-21.44	22	3066	1440
ocu-miR-449a-5p	XM_017338497.1	CABIN1	152	-27.05	22	7083	4339
ocu-miR-449a-5p	XM_017338498.1	CABIN1	152	-27.05	22	6838	4127
ocu-miR-449a-5p	XM_017338502.1	LOC100340711	160	-23.55	22	958	789
ocu-miR-449a-5p	XM_017338536.1	DGCR2	146	-20.59	22	2773	1891
ocu-miR-449a-5p	XM_002722588.3	DGCR14	153	-21.31	22	1770	371
ocu-miR-449a-5p	XM_008250236.2	DGCR14	153	-21.31	22	1773	371
ocu-miR-449a-5p	XM_008250248.2	IKZF5	152	-23.92	22	2910	1384
ocu-miR-449a-5p	XM_017338552.1	NEO1	154	-25.52	22	6585	1596
ocu-miR-449a-5p	XM_017338576.1	FAM3A	154	-21.66	22	1406	1035
ocu-miR-449a-5p	XM_008250292.2	SLC10A3	152	-20.28	22	1858	1804
ocu-miR-449a-5p	XM_017338574.1	SLC10A3	152	-20.28	22	2220	2166
ocu-miR-449a-5p	NM_001171381.1	UBL4A	148	-21.55	22	474	230
ocu-miR-449a-5p	XM_008250284.2	PLXNA3	473	-71.65	22	6684	3371 2606 152
ocu-miR-449a-5p	XM_008250283.2	RA_M006_JSM7BED4F	148	-20.7	22	3208	506
ocu-miR-449a-5p	NM_001171371.1	FLNA	148	-20.7	22	7828	5587
ocu-miR-449a-5p	XM_002722628.3	HCFC1	141	-23.36	22	8784	4828
ocu-miR-449a-5p	XM_008250303.2	HCFC1	141	-23.36	22	8919	4828
ocu-miR-449a-5p	XM_008250331.2	TREX2	154	-20.8	22	1176	664
ocu-miR-449a-5p	XM_002722656.3	MFAP4	156	-23.28	22	1508	968
ocu-miR-449a-5p	XM_017338599.1	EPN2	149	-21.7	22	3945	3765
ocu-miR-449a-5p	XM_017338596.1	LLGL1	149	-24.72	22	3199	2833
ocu-miR-449a-5p	XM_017338631.1	WDFY4	296	-43.43	22	10149	6391 4532
ocu-miR-449a-5p	XM_017338630.1	WDFY4	296	-43.43	22	10169	6390 4531
ocu-miR-449a-5p	XM_002722677.3	LHFPL2	143	-21.4	22	3421	2325
ocu-miR-449a-5p	XM_008250408.2	NOC4L	146	-21.65	22	4317	2702
ocu-miR-449a-5p	XM_017338638.1	EP400	159	-20.53	22	11206	7659
ocu-miR-449a-5p	XM_008250426.2	ADNP	163	-23.47	22	5522	854
ocu-miR-449a-5p	XM_008250427.2	ADNP	163	-23.47	22	7078	2410
ocu-miR-449a-5p	XM_002722701.3	DDX6	168	-21.31	22	6150	1322
ocu-miR-449a-5p	XM_008250483.1	DDX6	168	-21.31	22	6145	1317
ocu-miR-449a-5p	XM_008250484.2	DDX6	168	-21.31	22	6145	1317
ocu-miR-449a-5p	XM_017338661.1	HYOU1	158	-26.57	22	4334	706
ocu-miR-449a-5p	XM_008250500.2	C2CD2L	151	-21.28	22	4416	1969
ocu-miR-449a-5p	XM_002722712.3	C2CD2L	151	-21.28	22	4412	1968
ocu-miR-449a-5p	XM_008250509.2	CBL	153	-20.87	22	3950	711
ocu-miR-449a-5p	XM_002722714.3	RNF26	148	-22.2	22	2693	260
ocu-miR-449a-5p	XM_008250563.1	RHOF	148	-20.54	22	1913	1863
ocu-miR-449a-5p	XM_008250589.2	LOC103345647	157	-27.07	22	1334	1139
ocu-miR-449a-5p	XM_008250588.2	LOC100354142	157	-27.07	22	1413	1191
ocu-miR-449a-5p	XM_017338723.1	SRRM2	155	-21.37	22	8628	6592
ocu-miR-449a-5p	XM_017338735.1	FLYWCH1	426	-63.88	22	1821	562 295 834
ocu-miR-449a-5p	XM_017338744.1	PAQR4	146	-21.19	22	2156	490
ocu-miR-449a-5p	XM_008250631.2	LOC103345668	141	-20.54	22	2313	723
ocu-miR-449a-5p	XM_002722799.3	AKAP8	152	-21.49	22	3121	2611
ocu-miR-449a-5p	XM_017338748.1	NOTCH3	148	-22.84	22	7766	2912
ocu-miR-449a-5p	XM_002722815.3	TRIM56	159	-20.12	22	6560	346
ocu-miR-449a-5p	XM_002722823.3	SERPINE1	439	-64.34	22	3006	61 2545 1720
ocu-miR-449a-5p	XM_017338773.1	LOC100349966	150	-22.17	22	5998	250
ocu-miR-449a-5p	XM_008250782.2	DENND2A	292	-45.76	22	4620	737 4228
ocu-miR-449a-5p	XM_017338820.1	FKRP	140	-20.92	22	3496	611
ocu-miR-449a-5p	XM_008250811.2	DHX34	142	-22.61	22	3950	276
ocu-miR-449a-5p	XM_002722888.3	KPTN	154	-22.95	22	2939	2121
ocu-miR-449a-5p	XM_002722890.3	ZCCHC24	166	-30.91	22	4485	2739
ocu-miR-449a-5p	XM_017338917.1	RHBDF2	325	-50.48	22	2594	1795 1898
ocu-miR-449a-5p	XM_008250909.2	UBE2O	151	-21.17	22	5082	2895
ocu-miR-449a-5p	XM_008250914.2	PRPSAP1	143	-21.17	22	2861	1556
ocu-miR-449a-5p	XM_017338902.1	EXOC7	149	-22.84	22	2865	2708
ocu-miR-449a-5p	XM_017338908.1	FBF1	161	-24.27	22	2542	1674
ocu-miR-449a-5p	XM_017338940.1	ITGB4	141	-20.45	22	5509	1817
ocu-miR-449a-5p	XM_017338933.1	SAP30BP	148	-20.05	22	1666	1301
ocu-miR-449a-5p	XM_008250953.2	LLGL2	301	-45.21	22	3634	985 2414
ocu-miR-449a-5p	XM_002722945.3	NUP85	147	-24.78	22	2094	1209
ocu-miR-449a-5p	XM_002722948.3	MRPL58	140	-20.74	22	864	352
ocu-miR-449a-5p	XM_002722969.3	URM1	153	-20.97	22	2511	1727
ocu-miR-449a-5p	XM_002722970.3	SLC27A4	151	-22.65	22	2599	2038
ocu-miR-449a-5p	XM_008251005.2	TRUB2	153	-20.92	22	2910	1069
ocu-miR-449a-5p	XM_008251040.2	WHAMM	155	-21.04	22	2217	1434
ocu-miR-449a-5p	XM_008251087.2	KIAA1549	149	-24.75	22	5438	2375
ocu-miR-449a-5p	XM_008251091.2	TRIM24	166	-20.54	22	4574	2877
ocu-miR-449a-5p	XM_008251108.1	POC5	153	-20.19	22	1974	1228
ocu-miR-449a-5p	XM_017339016.1	POC5	153	-20.19	22	1982	1228
ocu-miR-449a-5p	XM_002723024.3	POLK	153	-20.3	22	3651	1513
ocu-miR-449a-5p	XM_008251160.2	DHX37	150	-23.62	22	4730	1675
ocu-miR-449a-5p	XM_017339053.1	B3GNTL1	145	-23.02	22	1157	852
ocu-miR-449a-5p	XM_008251200.1	ICE1	304	-48.66	22	7847	5425 1216
ocu-miR-449a-5p	XM_002723065.3	FOXK1	155	-22.62	22	6728	3348
ocu-miR-449a-5p	XM_002723071.3	BAIAP2L1	146	-24.45	22	2534	1425
ocu-miR-449a-5p	XM_002723086.3	FBXL18	156	-22.35	22	2253	1030
ocu-miR-449a-5p	XM_002723087.3	RNF216	162	-21.64	22	4967	101
ocu-miR-449a-5p	XM_017339117.1	IRGQ	296	-43.6	22	4554	1016 2385
ocu-miR-449a-5p	XM_008251275.2	ZNF45	156	-22.87	22	2997	117
ocu-miR-449a-5p	XM_002723110.3	ZNF235	140	-22.5	22	3688	6
ocu-miR-449a-5p	XM_002723130.3	SHANK2	310	-46.44	22	8425	6302 4048
ocu-miR-449a-5p	XM_017339176.1	NLRP3	149	-22.02	22	4076	1173
ocu-miR-449a-5p	XM_008251356.2	USP30	151	-23.14	22	3039	409
ocu-miR-449a-5p	XM_017339195.1	KCTD10	163	-20.37	22	2864	1626
ocu-miR-449a-5p	XM_008251359.2	UBE3B	145	-20.27	22	5483	4432
ocu-miR-449a-5p	XM_017339194.1	UBE3B	145	-20.27	22	5423	4372
ocu-miR-449a-5p	XM_008251393.2	TPPP	146	-20.11	22	3235	1283
ocu-miR-449a-5p	XM_008251463.2	HDAC10	143	-20.31	22	2557	1973
ocu-miR-449a-5p	XM_002723231.3	DENND6B	150	-22.75	22	1858	1092
ocu-miR-449a-5p	XM_002723232.3	PPP6R2	149	-24.01	22	3466	1953
ocu-miR-449a-5p	XM_017339258.1	CPT1B	150	-20.41	22	1517	468
ocu-miR-449a-5p	XM_008251501.2	LOC103346060	152	-21.46	22	2889	815
ocu-miR-449a-5p	XM_002723255.3	KIAA0513	149	-23.24	22	2654	301
ocu-miR-449a-5p	XM_008251523.2	DYRK1B	281	-41.73	22	2506	1845 267
ocu-miR-449a-5p	XM_017339315.1	LOC100347453	152	-26.12	22	2825	1770
ocu-miR-449a-5p	XM_017339316.1	LOC100348199	151	-22.21	22	989	461
ocu-miR-449a-5p	XM_008251560.2	RCC2	143	-20.55	22	2948	2499
ocu-miR-449a-5p	XM_002723353.3	MTOR	155	-22.95	22	8677	527
ocu-miR-449a-5p	XM_008251668.2	MTOR	155	-22.95	22	8692	542
ocu-miR-449a-5p	XM_017339415.1	USP20	146	-22.05	22	4083	303
ocu-miR-449a-5p	XM_008251717.2	TOR1B	154	-20.96	22	2006	1315
ocu-miR-449a-5p	XM_002723375.3	MRPL46	154	-21.73	22	1875	877
ocu-miR-449a-5p	XM_002723380.3	CHMP7	162	-25.51	22	2751	2500
ocu-miR-449a-5p	XM_008251745.2	CHMP7	162	-25.51	22	2518	2267
ocu-miR-449a-5p	XM_002723382.3	LOXL2	146	-20.6	22	3508	1991
ocu-miR-449a-5p	XM_002723383.3	LOC100346936	156	-27.45	22	2315	1796
ocu-miR-449a-5p	XM_002723405.3	BATF2	145	-20.04	22	2188	1406
ocu-miR-449a-5p	XM_017339472.1	SNX15	151	-26.42	22	1268	919
ocu-miR-449a-5p	XM_002723400.3	TM7SF2	148	-20.43	22	1465	558
ocu-miR-449a-5p	XM_002723402.3	MRPL49	143	-20.86	22	1776	1094
ocu-miR-449a-5p	XM_017339468.1	SYVN1	447	-67.47	22	2956	2551 1382 515
ocu-miR-449a-5p	XM_008251794.2	CAPN1	176	-27.31	22	2914	368
ocu-miR-449a-5p	XM_017339514.1	PTK2	154	-23.61	22	4648	1555
ocu-miR-449a-5p	XM_002723447.3	LZTR1	336	-50.68	22	3443	993 1865
ocu-miR-449a-5p	XM_017339528.1	LOC100352730	168	-20.93	22	2670	468
ocu-miR-449a-5p	XM_008251911.2	ZNF34	151	-20.29	22	1836	560
ocu-miR-449a-5p	XM_008251948.2	FAM207A	323	-47.04	22	2046	1362 1092
ocu-miR-449a-5p	XM_017339563.1	SPIRE2	146	-20.92	22	2118	76
ocu-miR-449a-5p	XM_008251971.2	DLL1	313	-46.43	22	3146	2907 2844
ocu-miR-449a-5p	XM_002723500.3	TM9SF3	149	-24.3	22	3740	1229
ocu-miR-449a-5p	XM_008251974.2	E4F1	148	-21.58	22	2605	30
ocu-miR-449a-5p	XM_008251991.2	ATP6V0C	156	-27.12	22	817	267
ocu-miR-449a-5p	XM_008251992.1	PDPK1	152	-21.42	22	1009	600
ocu-miR-449a-5p	XM_017339597.1	ILKAP	146	-22.49	22	1105	445
ocu-miR-449a-5p	XM_017339596.1	ILKAP	146	-22.49	22	1238	578
ocu-miR-449a-5p	XM_008252023.2	IL2RB	140	-21.63	22	751	120
ocu-miR-449a-5p	XM_008252026.2	CYTH4	149	-20.08	22	2881	1763
ocu-miR-449a-5p	XM_017339612.1	CARD10	155	-21.77	22	3634	2615
ocu-miR-449a-5p	XM_008252029.2	CDC42EP1	158	-23.29	22	1692	890
ocu-miR-449a-5p	XM_008252036.2	MUS81	148	-21.37	22	1996	382
ocu-miR-449a-5p	XM_017339670.1	ZCCHC14	159	-26.79	22	6125	2218
ocu-miR-449a-5p	XM_008252132.2	TMEM104	299	-47.09	22	3074	2434 1461
ocu-miR-449a-5p	XM_008252175.1	STK25	150	-20.84	22	928	879
ocu-miR-449a-5p	XM_017339718.1	ANKRD11	448	-64.87	22	8477	7384 5957 5437
ocu-miR-449a-5p	XM_008252191.2	SPG7	159	-23.14	22	2988	2674
ocu-miR-449a-5p	XM_002723615.3	ERCC2	145	-25.04	22	2468	409
ocu-miR-449a-5p	XM_002723622.3	LOC100349976	142	-20.81	22	1680	1303
ocu-miR-449a-5p	XM_008252250.2	CBLC	146	-20.28	22	1209	659
ocu-miR-449a-5p	XM_002723638.3	CHAMP1	145	-20.46	22	3837	535
ocu-miR-449a-5p	XM_008252275.2	TTLL12	145	-22.82	22	1390	1287
ocu-miR-449a-5p	XM_002723646.3	MCAT	155	-24.2	22	1749	380
ocu-miR-449a-5p	XM_008252285.2	LOC103346332	144	-23.63	22	641	447
ocu-miR-449a-5p	XM_008252286.2	MAP2K3	143	-23.31	22	2030	1693
ocu-miR-449a-5p	XM_008252341.1	NFATC1	142	-24.1	22	4178	2344
ocu-miR-449a-5p	XM_008252354.2	NAGPA	299	-48.47	22	2169	983 1703
ocu-miR-449a-5p	XM_008252384.2	LOC100341069	147	-20.41	22	813	499
ocu-miR-449a-5p	XM_008252383.2	LOC100341069	147	-20.41	22	1013	502
ocu-miR-449a-5p	XM_008252390.2	ATG4B	144	-20.94	22	2470	889
ocu-miR-449a-5p	XM_002723724.3	D2HGDH	143	-20.53	22	2044	526
ocu-miR-449a-5p	XM_008252404.2	UBL7	305	-42.34	22	2064	858 391
ocu-miR-449a-5p	XM_008252448.2	ZNF692	150	-21.69	22	2215	292
ocu-miR-449a-5p	XM_017339846.1	THBS2	148	-20.58	22	5157	1661
ocu-miR-449a-5p	XM_008252470.1	LOC100009451	140	-23.6	22	1513	1480
ocu-miR-449a-5p	XM_017339870.1	USP36	153	-26.91	22	5510	1761
ocu-miR-449a-5p	XM_017339875.1	TUBGCP3	158	-23.27	22	3479	1357
ocu-miR-449a-5p	XM_017339877.1	TSEN15	141	-21.67	22	1839	1492
ocu-miR-449a-5p	XM_008252534.2	TRIM11	151	-20.86	22	2561	1520
ocu-miR-449a-5p	XM_017339878.1	OBSCN	326	-44.79	22	22905	7834 20668
ocu-miR-449a-5p	XM_017339882.1	LOC100348286	145	-23.43	22	2024	1702
ocu-miR-449a-5p	XM_017339900.1	LOC103346444	157	-23.16	22	2399	2015
ocu-miR-449a-5p	XM_008252551.1	PRPF6	143	-20.66	22	2831	1719
ocu-miR-449a-5p	XM_008252572.2	CRAMP1	144	-21	22	6140	4972
ocu-miR-449a-5p	XM_017339912.1	HN1L	143	-21.6	22	2308	2034
ocu-miR-449a-5p	XM_008252589.2	LOC103346478	153	-21.33	22	4476	3063
ocu-miR-449a-5p	XM_002723823.3	LOC100342263	153	-20.82	22	2711	1885
ocu-miR-449a-5p	XM_008252636.2	SNX8	151	-20.9	22	2638	1100
ocu-miR-449a-5p	XM_002723842.3	PML	140	-20.32	22	3417	3229
ocu-miR-449a-5p	XM_002723844.3	ISLR	141	-20.94	22	2160	965
ocu-miR-449a-5p	XM_008252655.2	ISLR	141	-20.94	22	2163	968
ocu-miR-449a-5p	XM_017339967.1	STRA6	156	-22.51	22	2248	63
ocu-miR-449a-5p	XM_017339973.1	MRPL55	150	-24.26	22	766	335
ocu-miR-449a-5p	XM_008252695.1	DENND3	150	-23.95	22	5321	2858
ocu-miR-449a-5p	XM_017339996.1	GAK	141	-21.02	22	4226	1843
ocu-miR-449a-5p	XM_008252731.2	NUP188	304	-41.06	22	5594	1376 1676
ocu-miR-449a-5p	XM_017340005.1	MAU2	152	-20.69	22	1979	157
ocu-miR-449a-5p	XM_008252742.2	SHANK3	151	-21.35	22	6625	5263
ocu-miR-449a-5p	XM_008252759.1	TBC1D13	157	-20.74	22	3546	3100
ocu-miR-449a-5p	XM_008252760.1	TBC1D13	157	-20.74	22	3483	3037
ocu-miR-449a-5p	XM_008252761.1	TBC1D13	157	-20.74	22	3453	3007
ocu-miR-449a-5p	XM_002723901.3	JMJD4	150	-25.5	22	2347	1071
ocu-miR-449a-5p	XM_008252782.2	JMJD4	150	-25.5	22	2221	945
ocu-miR-449a-5p	XM_008252795.2	TNRC6C	163	-26.68	22	5667	2969
ocu-miR-449a-5p	XM_017340034.1	NOSIP	154	-21.37	22	1095	998
ocu-miR-449a-5p	XM_008252817.2	MTHFSD	153	-21.83	22	2767	1410
ocu-miR-449a-5p	XM_002723931.3	LOC100346772	165	-22.28	22	3180	1999
ocu-miR-449a-5p	XM_008252835.2	SYMPK	164	-24.2	22	3018	2752
ocu-miR-449a-5p	XM_008252845.1	SOCS3	156	-23.77	22	1654	1096
ocu-miR-449a-5p	XM_008252853.2	LOC103346593	160	-20.95	22	2125	1212
ocu-miR-449a-5p	XM_002723947.2	C2CD2	140	-21.45	22	2541	1901
ocu-miR-449a-5p	XM_017340075.1	ZBED4	147	-21.73	22	6711	665
ocu-miR-449a-5p	XM_008252916.2	RFX2	141	-20.41	22	3263	752
ocu-miR-449a-5p	XM_008252926.2	GTF3C5	151	-22.25	22	3673	2947
ocu-miR-449a-5p	XM_008252939.2	ORAI2	151	-25.94	22	2713	1051
ocu-miR-449a-5p	XM_008252975.2	LOC103346686	150	-21.64	22	2326	191
ocu-miR-449a-5p	XM_017340140.1	CHCHD10	158	-23.72	22	755	238
ocu-miR-449a-5p	XM_008252995.1	SMARCB1	158	-20.28	22	1238	895
ocu-miR-449a-5p	XM_002724021.3	LFNG	153	-20.97	22	1567	717
ocu-miR-449a-5p	XM_008253041.2	LOC103346732	154	-20.13	22	4722	3959
ocu-miR-449a-5p	XM_008253090.2	FADD	151	-21.44	22	3693	1134
ocu-miR-449a-5p	XM_017340194.1	ZNF275	147	-22.62	22	6237	5478
ocu-miR-449a-5p	XM_008253120.2	ABCG1	147	-22.67	22	5004	1166
ocu-miR-449a-5p	NM_001171492.1	RASGRP2	144	-20.96	22	1788	923
ocu-miR-449a-5p	XM_002724092.3	LOC100350311	160	-20.95	22	3610	3206
ocu-miR-449a-5p	XM_008253217.1	CDT1	149	-23.04	22	1610	688
ocu-miR-449a-5p	XM_002724116.3	NECAP2	300	-50.54	22	1960	200 758
ocu-miR-449a-5p	XM_017340268.1	TEX29	140	-20.87	22	1460	732
ocu-miR-449a-5p	XM_008253252.2	ATP13A1	147	-20.32	22	3825	3663
ocu-miR-449a-5p	XM_008253260.2	BRF1	165	-24.67	22	901	316
ocu-miR-449a-5p	XM_002724147.3	EPOR	144	-22.32	22	1664	1496
ocu-miR-449a-5p	XM_008253327.1	PTTG1IP	147	-21.18	22	2181	1022
ocu-miR-449a-5p	XM_008253391.2	TMEM86B	160	-22.48	22	1096	856
ocu-miR-449a-5p	XM_017340353.1	FERMT3	154	-21.55	22	1000	664
ocu-miR-449a-5p	XM_008253414.2	INPP5A	152	-22.57	22	737	112
ocu-miR-449a-5p	XM_008253433.2	SLC26A11	141	-21.31	22	2560	953
ocu-miR-449a-5p	XM_008253478.2	PKD1	310	-45.04	22	6969	2338 1954
ocu-miR-449a-5p	XM_008253494.2	ENGASE	304	-41.3	22	2473	1528 2254
ocu-miR-449a-5p	XM_017340396.1	RFX1	153	-23.48	22	1454	1427
ocu-miR-449a-5p	XM_008253555.1	ZC3H3	150	-22.36	22	725	464
ocu-miR-449a-5p	XM_008253563.2	SNED1	150	-23.56	22	4792	2441
ocu-miR-449a-5p	XM_002724245.3	PGPEP1	295	-42.06	22	3909	3694 2182
ocu-miR-449a-5p	XM_002724250.3	ASMTL	147	-20.33	22	1208	996
ocu-miR-449a-5p	XM_008253590.1	LOC103347122	145	-21.93	22	1352	890
ocu-miR-449a-5p	XM_008253601.2	LOC103347134	431	-63.48	22	2834	2363 1184 1241
ocu-miR-449a-5p	XM_008253679.2	NUP62	162	-23.61	22	3478	2694
ocu-miR-449a-5p	XM_002724300.3	MAP3K11	166	-26.11	22	3247	1480
ocu-miR-449a-5p	XM_008253749.2	CD248	146	-20.15	22	2214	526
ocu-miR-449a-5p	XM_017340513.1	LOC103347280	154	-22.98	22	1847	1638
ocu-miR-449a-5p	XM_008253797.2	LOC103347307	151	-23.12	22	1521	685
ocu-miR-449a-5p	XM_008253798.2	NOC2L	308	-45.46	22	2061	1354 1472
ocu-miR-449a-5p	XM_002724345.3	B4GAT1	158	-20.69	22	1779	529
ocu-miR-449a-5p	XM_008253817.2	IGHMBP2	153	-20.02	22	826	734
ocu-miR-449a-5p	XM_017340541.1	LOC100356351	156	-23.31	22	4763	1878
ocu-miR-449a-5p	XM_008253834.2	TRAPPC10	146	-20.96	22	2690	1333
ocu-miR-449a-5p	XM_017340570.1	LOC103347362	162	-25.65	22	813	671
ocu-miR-449a-5p	XM_002724380.3	LOC100350386	164	-26.98	22	994	270
ocu-miR-449a-5p	XM_002724384.2	LOC100351389	164	-29.08	22	999	79
[truncated: 20,177 more rows]
