# Supplementary material for: Characterization of microRNA Profiles in Pasteurella multocida-Infected Rabbits and Identification of miR-29-5p as a Regulator of Antibacterial Immune Response
Source: Front Vet Sci. 2021 Nov 17;8:746638. doi: 10.3389/fvets.2021.746638 (PMC8635715; doi:10.3389/fvets.2021.746638)
Supplement: Supplementary file 5 [file Table_5.XLS]

Ontoloty	GO term	Number of Genes	Gene members
biological_process	behavior	138	ABI2;ADAM10;ADCY3;ADH1A;AHI1;AIF1;ALS2;ANO6;ANXA7;APP;ARCN1;ARRB2;ATP1A2;B4GALT2;BBS12;BBS2;BBS4;BMPR2;C4H12orf10;C8H12orf57;CASP3;CCL21;CCL5;CCND2;CCR7;CD164;CDK5;CFAP20;CLN3;CLN8;CMKLR1;CNP;CNTFR;CREB1;CREBRF;CXCL10;CXCL12;CXCL8;CXCR4;DAPK2;DDHD2;DLG4;DNAJC9;DPP4;EDN3;EGR2;EIF2AK4;EIF4EBP2;ETV1;ETV5;FAM65B;FGF1;FGF18;FIG4;FIGF;GATM;GIGYF2;GLUD1;GMFB;GNB1L;GPR157;GRIA1;GRO-A;HEXA;HEXB;HOMER1;HRH…
biological_process	biological adhesion	302	AATF;ABL1;ACTN1;ACVR1;ADAM10;ADAM9;ADAMTS12;AIF1;AKIP1;ANGPT1;ANTXR1;ANXA1;AP1AR;AP3B1;APOD;ARF6;ARPC2;ATP2A2;ATP2C1;AZGP1;B4GALT1;BAG4;BCAS3;BCL10;BCL6;CADM1;CASK;CASP3;CBFB;CCDC80;CCL21;CCL5;CCR7;CD1D;CD244;CD27;CD28;CD44;CD48;CD6;CD80;CD83;CDH5;CDK5;CDK6;CEBPB;CELSR1;CFDP1;CITED2;CLEC4E;CLIC1;COL15A1;COL1A1;COL5A1;CRK;CRKL;CTGF;CTNNA1;CTNNAL1;CTNNB1;CTPS1;CX3CL1;CXADR;CXCL8;CYR61;CYTH1;DCHS1;D…
biological_process	biological phase	1	TGFB2
biological_process	biological regulation	2402	44260;44441;AAK1;AARS;AATF;ABCA1;ABCB1;ABCG1;ABHD14B;ABHD2;ABI1;ABI2;ABL1;ACACA;ACKR1;ACO1;ACOT8;ACP5;ACPP;ACSL3;ACTN1;ACTR1A;ACTR8;ACVR1;ACVR1B;ACVR2A;ADAM10;ADAM9;ADAMTS12;ADAMTS5;ADAMTS7;ADCY10;ADCY2;ADCY3;ADCY6;ADCY7;ADCY9;ADGRA3;ADGRF5;ADGRG6;ADH1A;ADIPOR2;ADNP;ADRA2A;ADRB2;AGAP2;AGO3;AGPAT1;AGTR1;AGTRAP;AHI1;AHSP;AIF1;AIFM1;AIMP1;AIMP2;AKAP5;AKAP8;AKAP8L;AKIP1;AKR1B1;AKT3;ALAD;ALDH1A2;ALDH5…
biological_process	cell aggregation	4	CTGF;MAPK14;PKD1;THRA
biological_process	cell killing	21	AP1G1;ARRB2;C9;CADM1;CRK;CTSH;EMP2;GRO-A;IL7R;LOC100349504;LTF;LYST;P2RX7;PGLYRP1;PRDX1;PTPRC;RAB27A;STAT5B;STX7;VAMP7;VAV1
biological_process	cellular component organization or biogenesis	1428	44260;44441;AAK1;AATF;ABCA1;ABCC4;ABCD3;ABCG1;ABI1;ABI2;ABL1;ACACA;ACAD9;ACOT8;ACP2;ACPP;ACSL3;ACTN1;ACTR8;ACVR1B;ADAM10;ADAM9;ADGRG6;ADRA2A;ADRB2;ADSL;AGO3;AGTR1;AHI1;AIF1;AIMP2;AKAP8;AKAP8L;AKIP1;AKT3;ALAD;ALDH5A1;ALKBH1;ALOX5AP;ALS2;ALS2CL;AMFR;AMIGO3;AMOT;ANAPC11;ANGPT1;ANO6;ANTXR1;ANXA1;ANXA7;AP1AR;AP2B1;AP3B1;APIP;APOBEC1;APOD;APP;AR;ARF4;ARF6;ARFGAP1;ARFGEF1;ARFGEF2;ARFIP2;ARHGAP12;ARHGAP1…
biological_process	cellular process	3443	44256;44257;44260;44261;44441;AAK1;AARS;AASDH;AASS;AATF;ABCA1;ABCB1;ABCB6;ABCC1;ABCC10;ABCC4;ABCC5;ABCD1;ABCD3;ABCG1;ABHD10;ABHD14B;ABHD2;ABHD4;ABI1;ABI2;ABL1;ABTB2;ACACA;ACAD9;ACADM;ACADSB;ACAT1;ACKR1;ACLY;ACO1;ACO2;ACOT7;ACOT8;ACOT9;ACOX1;ACP2;ACP5;ACPP;ACSL3;ACSS1;ACSS2;ACTN1;ACTR1A;ACTR5;ACTR8;ACVR1;ACVR1B;ACVR2A;ACY1;ADAL;ADAM10;ADAM9;ADAMTS12;ADAMTS5;ADAMTS7;ADAT1;ADCY10;ADCY2;ADCY3;ADCY6;A…
biological_process	developmental process	1265	44260;44441;AARS;AATF;ABCA1;ABCB6;ABCC4;ABHD2;ABI1;ABI2;ACO1;ACP2;ACP5;ACTN1;ACVR1;ACVR1B;ACVR2A;ADAM10;ADAM19;ADAM9;ADAMTS12;ADAMTS7;ADGRF5;ADGRG6;ADIPOR2;ADRB2;AFF4;AGPAT5;AGTR1;AHI1;AHSP;AIMP2;AKIP1;AKR1B1;AKT3;ALDH1A2;ALDH5A1;ALKBH1;ALPK3;ALS2;AMER1;AMIGO3;AMOT;ANGPT1;ANGPT4;ANKRD54;ANO6;ANTXR1;ANXA1;ANXA7;AP1AR;AP1B1;AP1G1;AP2B1;AP3B1;APAF1;APLF;APLNR;APOD;APP;AQP3;AR;ARCN1;ARF4;ARF6;ARHGAP1…
biological_process	growth	193	ACVR1B;ADAM10;ADRB2;AGTR1;ALDH1A2;ALKBH1;ANXA1;APOD;AR;ARID5B;ARIH2;ATM;ATP6V0E1;ATP6V0E2;ATRN;AUTS2;BBS2;BBS4;BCL2L1;BCL6;BCL9;BDNF;BIN3;BMPR1A;BMPR2;BNC2;BNIPL;C14H3orf58;CCAR2;CCNB2;CDC73;CDK5;CDKN1A;CDKN2C;COL27A1;CREB1;CRK;CSNK2A1;CSPG5;CTC1;CTGF;CYR61;DCBLD2;DCLK1;DCUN1D3;DDR2;DLL1;DNAJB2;DPYSL2;EDN1;EFNA5;EI24;ENPP1;EPB41L5;EPC1;EXOSC2;FGF1;FGFR1OP;FHL1;FLCN;FLVCR1;FOXO3;FOXP1;GDI1;GIGYF2;…
biological_process	hormone secretion	44	ACVR2A;ADRA2A;ANXA1;ARRB1;C2CD2L;CCL5;CLOCK;CREB1;CRY2;DPP4;EDN1;EDN3;EFNA5;ENSA;GLUD1;GPLD1;GPR68;HFE;ICA1;INHBB;IRS1;KDM5B;LOC100341357;LOC103347173;MCU;MPC2;NR1D1;OXCT1;PASK;PFKM;PRKCE;PTPN11;RAB11FIP3;RAB11FIP5;RAP1A;SIRT4;SLC16A1;STXBP1;TBX3;TCF7L2;TIAM1;TM7SF3;TMF1;UBE2Q1
biological_process	immune system process	554	ABI1;ABL1;ACTN1;ACTR1A;ACVR1B;ACVR2A;ADAM10;ADAM9;ADGRF5;AGPAT5;AHSP;AIF1;AIMP1;ANGPT1;ANKRD54;ANO6;ANXA1;AP1G1;AP1S2;AP2B1;AP3B1;APLF;APOD;APP;AQP3;ARF6;ARID4A;ARIH2;ARPC2;ARRB2;ATAD5;ATG7;ATM;ATP11B;ATP1B3;ATP6AP1;ATP6V0A2;ATP6V1D;ATXN1L;B4GALT1;BAK1;BATF2;BCL10;BCL2;BCL6;BLNK;BMI1;BMPR1A;BTK;BTRC;C16H1orf106;C3;C4A;C7;C9;CACNB3;CADM1;CALCOCO2;CASP3;CBFB;CCL19;CCL21;CCL22;CCL5;CCNB2;CCR7;CD1D;C…
biological_process	localization	1293	44260;AAK1;ABCA1;ABCB1;ABCC1;ABCC10;ABCC4;ABCC5;ABCD1;ABCD3;ABCG1;ABHD2;ABI1;ABI2;ACAP2;ACO1;ACSL3;ACTN1;ACTR1A;ACVR1;ACVR1B;ACVR2A;ADAM10;ADAM9;ADAMTS12;ADCY3;ADHFE1;ADRA2A;ADRB2;AGAP2;AGTR1;AHI1;AIF1;AIMP1;AKAP10;AKAP5;AKAP8L;ALKBH1;ALKBH5;ALS2;AMOT;ANGPT1;ANGPT4;ANKRD54;ANO6;ANTXR2;ANXA1;AP1AR;AP1B1;AP1G1;AP1S1;AP1S2;AP2A1;AP2B1;AP3B1;AP4E1;AP5S1;APLNR;APOD;APOE;APP;APPBP2;APPL1;AQP3;ARCN1;ARF…
biological_process	locomotion	353	ABHD2;ABI2;ACKR2;ACKR4;ACVR1;ACVR1B;ADAM10;ADAM9;ADAMTS12;ADCY3;ADRA2A;AGTR1;AIF1;AIMP1;ALKBH1;AMOT;ANGPT1;ANGPT4;ANO6;ANXA1;AP1AR;APOD;ARF4;ARHGAP18;ARHGAP35;ARHGDIB;ARID5B;ARRB2;ATOH8;ATP1A2;ATP1B3;AUTS2;AVL9;B4GALT1;B4GAT1;BAG4;BAMBI;BBS2;BBS4;BCAS3;BDNF;BIN3;BMPER;BMPR1A;BMPR2;CAPN7;CCAR1;CCDC125;CCDC88A;CCL21;CCL5;CCR7;CCSAP;CD44;CD48;CDC42BPA;CDC42BPB;CDK5;CFAP20;CHN1;CLN3;CMKLR1;COL1A1;COL…
biological_process	metabolic process	2581	44256;44257;44260;44261;AACS;AAK1;AARS;AASDH;AASS;AATF;ABCA1;ABCB6;ABCD1;ABCD3;ABCG1;ABHD10;ABHD14B;ABHD2;ABHD4;ABI1;ABI2;ABL1;ACAA1;ACACA;ACAD8;ACAD9;ACADM;ACADSB;ACAT1;ACLY;ACO1;ACO2;ACOT7;ACOT8;ACOT9;ACOX1;ACP5;ACPP;ACSF2;ACSL3;ACSS1;ACSS2;ACTR5;ACTR8;ACVR1;ACVR1B;ACVR2A;ACY1;ADAL;ADAM10;ADAM19;ADAM9;ADAMTS12;ADAMTS7;ADAT1;ADCY10;ADCY7;ADGRF5;ADH1A;ADH5;ADK;ADPGK;ADRA2A;ADRB2;ADSL;AFMID;AGA;AG…
biological_process	multi-organism process	387	44441;ABCA1;ABHD2;ABI1;ABI2;ACOX1;ACP5;ACTR1A;ACVR1;ACVR1B;ACVR2A;ADAM9;ADAMTS5;ADCY10;ADCY3;AFF4;AKAP8;ALKBH5;ANXA7;AP1S1;AP1S2;AP2B1;AR;ARAF;ARHGDIB;ARID4A;ASH1L;ATG7;ATM;AURKA;B4GALT1;BAIAP2L1;BAK1;BATF2;BBS2;BBS4;BCL10;BCL2L1;BCL6;BMPR2;BTRC;C16H1orf106;CASP3;CCL5;CCNT2;CCR7;CCT3;CCT5;CCT7;CCT8;CD40;CD6;CD80;CDC73;CDK13;CDK6;CEBPA;CEBPB;CETN2;CHD1;CHMP4B;CITED2;CLEC4E;CLN8;CLOCK;CLU;CMPK2;CNT…
biological_process	multicellular organismal process	1358	44441;AARS;AATF;ABCA1;ABCB6;ABCG1;ABHD2;ABI1;ABI2;ACACA;ACO1;ACOX1;ACP2;ACP5;ACPP;ACSL3;ACTN1;ACTR1A;ACVR1;ACVR1B;ACVR2A;ADAM10;ADAM19;ADAM9;ADAMTS12;ADAMTS7;ADCY10;ADCY3;ADGRF5;ADGRG6;ADH1A;ADIPOR2;ADRA2A;ADRB2;AFF4;AGPAT1;AGPAT5;AGTR1;AHI1;AHSP;AIMP2;AKAP8;AKR1B1;AKT3;ALDH1A2;ALDH5A1;ALKBH1;ALKBH5;ALOX5;ALOX5AP;ALPK3;ALS2;AMER1;AMIGO3;AMOT;AMPD2;ANGPT1;ANGPT4;ANKRD54;ANO6;ANTXR1;ANXA1;ANXA5;ANX…
biological_process	negative regulation of biological process	1085	44260;AARS;AATF;ABCA1;ABCG1;ABHD2;ABI1;ACOT8;ACP5;ACTN1;ACVR1;ACVR1B;ADAM10;ADAMTS12;ADAMTS7;ADGRF5;ADNP;ADRA2A;ADRB2;AGAP2;AGO3;AHI1;AIF1;AIMP1;AIMP2;AKAP8;AKR1B1;ALAD;ALKBH1;AMER1;AMOT;ANGEL2;ANGPT1;ANGPT4;ANTXR1;ANXA1;ANXA5;ANXA7;AOAH;AP1AR;APIP;APLNR;APOBEC1;APOD;AR;AREL1;ARF4;ARF6;ARFGEF1;ARFGEF3;ARHGAP1;ARHGAP12;ARHGAP25;ARHGAP28;ARHGAP35;ARHGAP42;ARHGAP44;ARHGDIB;ARHGEF2;ARID4A;ARL6IP5;ARR…
biological_process	positive regulation of biological process	1222	44260;AAK1;AATF;ABCA1;ABCB1;ABCG1;ABHD14B;ABI1;ABI2;ABL1;ACPP;ACSL3;ACVR1;ACVR1B;ACVR2A;ADAM10;ADAM9;ADCY7;ADGRF5;ADRA2A;ADRB2;AGO3;AGPAT1;AGTR1;AHI1;AIF1;AIFM1;AIMP2;AKAP5;AKAP8;AKAP8L;AKT3;ALOX5AP;ALS2;AMER1;AMIGO3;AMOT;ANAPC11;ANGPT1;ANGPT4;ANKRD54;ANO6;ANXA1;AP1AR;AP1G1;AP3B1;APAF1;APH1B;APLF;APLNR;APOBEC1;AQP3;AR;ARF4;ARF6;ARFGEF1;ARFGEF2;ARFIP2;ARHGAP23;ARHGAP35;ARHGEF2;ARID4A;ARID5B;ARIH2;…
biological_process	regulation of biological process	2297	44260;44441;AAK1;AARS;AATF;ABCA1;ABCB1;ABCG1;ABHD14B;ABHD2;ABI1;ABI2;ABL1;ACKR1;ACO1;ACOT8;ACP5;ACPP;ACSL3;ACTN1;ACTR1A;ACTR8;ACVR1;ACVR1B;ACVR2A;ADAM10;ADAM9;ADAMTS12;ADAMTS5;ADAMTS7;ADCY10;ADCY2;ADCY3;ADCY6;ADCY7;ADCY9;ADGRA3;ADGRF5;ADGRG6;ADIPOR2;ADNP;ADRA2A;ADRB2;AGAP2;AGO3;AGPAT1;AGTR1;AGTRAP;AHI1;AHSP;AIF1;AIFM1;AIMP1;AIMP2;AKAP5;AKAP8;AKAP8L;AKIP1;AKR1B1;AKT3;ALAD;ALDH1A2;ALKBH1;ALKBH3;ALO…
biological_process	reproduction	137	44441;ABHD2;ACOX1;ACTR1A;ACVR1;ACVR2A;ADCY10;ADCY3;AFF4;ALKBH5;AR;ARID4A;ARRB1;ASH1L;ATM;AURKA;B4GALT1;BBS2;BBS4;BCL2L1;BCL6;BMPR2;BUB1B;BUB3;CASP2;CCT3;CCT5;CCT7;CCT8;CDK2;CEBPB;CETN2;CITED2;CLOCK;CREBRF;CRTAP;CTDNEP1;CTNNA1;CTSB;CXADR;DDX20;DEDD;EIF2B4;EIF2B5;ERCC4;ETV6;FANCF;FANCG;FNDC3A;FOXO3;HEXA;HEXB;HOOK1;HSF2;HUS1;ING2;INHBB;ITGB1;KDM1B;KDM2B;KDM3A;KDM5B;KIAA0196;LEPR;LGR4;LIMK2;LOC100341…
biological_process	reproductive process	191	44441;ABHD2;ACOX1;ACTR1A;ACVR1;ACVR1B;ACVR2A;ADCY10;ADCY3;AFF4;ALKBH1;ALKBH5;ANTXR1;ANTXR2;AR;ARHGDIB;ARID4A;ARID5B;ARNT;ARRB1;ASH1L;ATM;AURKA;B4GALT1;BAK1;BBS2;BBS4;BCL2L1;BCL6;BIRC2;BIRC6;BMPR1A;BMPR2;CASP2;CCT3;CCT5;CCT7;CCT8;CEBPA;CEBPB;CETN2;CITED2;CLOCK;CNOT9;CNTFR;CREBRF;CRTAP;CSDE1;CSF2;CTDNEP1;CTNNA1;CTSB;CXADR;CYR61;DDX20;DEDD;DHCR24;EGLN1;EIF2B4;EIF2B5;EMP2;EPAS1;ETV6;FANCF;FANCG;FEM1B…
biological_process	response to stimulus	1752	44256;44441;AAK1;AATF;ABCA1;ABCB1;ABCC1;ABCG1;ABHD2;ABI1;ABI2;ABTB2;ACACA;ACKR1;ACKR2;ACKR4;ACO1;ACP5;ACPP;ACTR5;ACTR8;ACVR1;ACVR1B;ACVR2A;ADAM10;ADAM9;ADAMTS12;ADAMTS5;ADAMTS7;ADCY10;ADCY2;ADCY3;ADCY6;ADCY7;ADCY9;ADGRA3;ADGRF5;ADGRG6;ADH1A;ADIPOR2;ADRA2A;ADRB2;AGO3;AGTR1;AGTRAP;AHI1;AHSA1;AIF1;AIFM1;AKAP5;AKAP8;AKIP1;AKT3;ALAD;ALDH1A2;ALG2;ALKBH1;ALKBH3;ALKBH5;ALOX5;ALOX5AP;ALS2;AMER1;AMFR;AMOT;…
biological_process	rhythmic process	67	ARRB1;ATM;BCL2L1;BTRC;CCAR2;CEBPB;CIART;CIPC;CLOCK;CREB1;CRY2;CSNK2A1;CTNNA1;DYRK1A;EGR2;EIF2B4;EIF2B5;EP300;FANCF;FANCG;FAS;FBXW11;FOXO3;GPR157;HDAC3;HNRNPL;HTR7;ID3;KDM5A;KDM5C;KLF9;KMT2A;LGR4;MAGED1;MAPK8;MAPK9;MYBBP1A;NCOA2;NFIL3;NFYA;NONO;NR1D1;NR1D2;NRIP1;OGT;PDGFRA;PGR;PLEKHA1;PML;PPARA;PPP1CC;PRKAA1;PRKCDBP;PRMT5;ROBO2;SFPQ;SGPL1;SIN3A;STAT5B;THRAP3;TIMELESS;TNFRSF11A;TOP2A;TP53;TYRO3;UBE…
biological_process	signaling	1223	44441;AAK1;ABCA1;ABHD2;ABI1;ABI2;ACKR1;ACPP;ACVR1;ACVR1B;ACVR2A;ADAM10;ADAM9;ADAMTS5;ADCY10;ADCY2;ADCY3;ADCY6;ADCY7;ADCY9;ADGRA3;ADGRF5;ADGRG6;ADIPOR2;ADRA2A;ADRB2;AGO3;AGTR1;AGTRAP;AHI1;AIF1;AIFM1;AIMP1;AKAP5;AKIP1;AKT3;ALDH1A2;ALS2;AMER1;AMFR;AMOT;AMOTL2;ANGPT1;ANGPT4;ANO6;ANXA1;AP1AR;AP2B1;AP3B1;APAF1;APIP;APLNR;APOD;APPL1;AR;ARAF;ARF4;ARF6;ARFGEF2;ARFGEF3;ARFIP2;ARHGAP1;ARHGAP12;ARHGAP17;ARHG…
biological_process	single-organism process	3059	44256;44257;44260;44441;AACS;AAK1;AARS;AASDH;AASS;AATF;ABCA1;ABCB1;ABCB6;ABCC1;ABCC10;ABCC4;ABCC5;ABCD1;ABCD3;ABCG1;ABHD10;ABHD2;ABHD4;ABI1;ABI2;ABL1;ACACA;ACAD8;ACAD9;ACADM;ACADSB;ACAT1;ACKR1;ACLY;ACO1;ACO2;ACOT7;ACOT8;ACOX1;ACP2;ACP5;ACPP;ACSL3;ACSS1;ACSS2;ACTN1;ACTR1A;ACTR5;ACTR8;ACVR1;ACVR1B;ACVR2A;ACY1;ADAL;ADAM10;ADAM19;ADAM9;ADAMTS12;ADAMTS5;ADAMTS7;ADCY10;ADCY2;ADCY3;ADCY6;ADCY7;ADCY9;ADG…
cellular_component	cell	3776	44256;44257;44260;44261;44441;44445;AAGAB;AAMP;AARS;AASS;AATF;ABCA1;ABCB1;ABCB6;ABCB8;ABCC1;ABCC10;ABCC4;ABCC5;ABCD1;ABCD3;ABCG1;ABHD10;ABHD14B;ABHD2;ABI1;ABI2;ABL1;ACACA;ACAD10;ACAD9;ACADM;ACADSB;ACAP2;ACAT1;ACE;ACKR2;ACLY;ACO1;ACO2;ACOT7;ACOT8;ACOT9;ACOX1;ACP1;ACP2;ACP5;ACPP;ACSF2;ACSL3;ACSS1;ACSS2;ACTB;ACTN1;ACTR1A;ACTR1B;ACTR5;ACTR8;ACVR1;ACVR1B;ACVR2A;ACY1;ADAM10;ADAM19;ADAMTS15;ADAMTS7;ADCY…
cellular_component	cell junction	268	ABI1;ABI2;ACTB;ACTN1;ADAM10;ADAM9;AHI1;ALKBH6;AMOT;AMOTL2;ANXA1;ANXA5;APP;AQP3;ARF6;ARHGEF2;ARMC5;ARPC2;ASH1L;B4GALT1;BAIAP2L1;BASP1;BCL2L1;BMPR2;C4A;CADM1;CAPN2;CASK;CAT;CD2AP;CD44;CDC42BPA;CDC42EP1;CDC42EP4;CDH5;CDK5;CDK5RAP2;CEP68;CGN;CIB2;CLDN15;CSPG4;CSRP2;CTBP2;CTNNA1;CTNNB1;CXADR;CXCR4;CYTH1;DACT1;DAG1;DCAF6;DCP2;DDB2;DDR2;DES;DLC1;DLG3;DLG4;DLL1;DMD;DMXL2;DPP4;DROSHA;DSC2;DSG2;EFNA5;EPB41…
cellular_component	cell part	3761	44256;44257;44260;44261;44441;44445;AAGAB;AAMP;AARS;AASS;AATF;ABCA1;ABCB1;ABCB6;ABCB8;ABCC1;ABCC10;ABCC4;ABCC5;ABCD1;ABCD3;ABCG1;ABHD10;ABHD14B;ABHD2;ABI1;ABI2;ABL1;ACACA;ACAD10;ACAD9;ACADM;ACADSB;ACAP2;ACAT1;ACE;ACKR2;ACLY;ACO1;ACO2;ACOT7;ACOT8;ACOT9;ACOX1;ACP1;ACP2;ACP5;ACPP;ACSF2;ACSL3;ACSS1;ACSS2;ACTB;ACTN1;ACTR1A;ACTR1B;ACTR5;ACTR8;ACVR1;ACVR1B;ACVR2A;ACY1;ADAM10;ADAM19;ADAMTS15;ADAMTS7;ADCY…
cellular_component	collagen trimer	15	CCBE1;COL14A1;COL15A1;COL1A1;COL1A2;COL27A1;COL4A1;COL4A2;COL4A4;COL4A6;COL5A1;COL5A2;P4HA1;P4HA2;SCARA3
cellular_component	extracellular matrix	124	ADAMTS12;ADAMTS15;ADAMTS5;ARF4;AZGP1;BGN;CASK;CCDC80;CCL21;CD93;CFP;CKAP4;CLEC14A;COL12A1;COL14A1;COL15A1;COL1A1;COL1A2;COL27A1;COL4A1;COL4A2;COL4A4;COL4A6;COL5A1;COL5A2;CSPG4;CTGF;CYR61;DAG1;DCN;DYNC1H1;ECM2;EDIL3;EFEMP1;EFNA5;EFTUD2;EIF4A1;EMILIN2;FBLN5;FBN2;FGF1;FGFR2;FLNA;FLNB;FLRT2;FMOD;GANAB;GFOD2;GLG1;GP5;GPC3;GPC4;GPLD1;HADHA;HDGF;HNRNPK;HPSE;HSPA8;HSPA9;ITGA6;JUP;LAMA3;LAMB2;LGALS1;LGALS…
cellular_component	extracellular matrix part	29	CASK;CCDC80;COL14A1;COL15A1;COL1A1;COL1A2;COL27A1;COL4A1;COL4A2;COL4A4;COL4A6;COL5A1;COL5A2;DAG1;EFNA5;FBLN5;FBN2;ITGA6;LAMA3;LAMB2;MFAP4;MMRN2;NID1;NTN1;NTN4;P3H2;SMC3;TIMP1;TNC
cellular_component	extracellular region	933	44257;44441;AAMP;AARS;ABCA1;ABCB1;ABCB6;ABHD14B;ABI1;ACACA;ACADSB;ACAT1;ACE;ACLY;ACO1;ACOT7;ACP2;ACP5;ACPP;ACTN1;ACTR1A;ACTR1B;ACVR1B;ADAM10;ADAM9;ADAMTS15;ADAMTS5;ADAMTS7;ADNP;ADPGK;AGA;AGAP2;AHSA1;AKR1B1;ALAD;ALDH1L1;ALDH7A1;ALDH9A1;ALOX5;ANGPT1;ANGPT4;ANGPTL2;ANO6;ANTXR1;ANXA1;ANXA5;ANXA7;AOAH;AOX1;AP1S1;APAF1;APMAP;APOD;APOE;APPL1;APPL2;ARF4;ARF6;ARHGAP1;ARHGAP23;ARHGDIB;ARL1;ARL15;ARL6IP5;AR…
cellular_component	extracellular region part	889	44257;44441;AAMP;AARS;ABCA1;ABCB1;ABCB6;ABHD14B;ABI1;ACACA;ACADSB;ACAT1;ACLY;ACO1;ACOT7;ACP2;ACP5;ACPP;ACTN1;ACTR1A;ACTR1B;ACVR1B;ADAM10;ADAM9;ADAMTS15;ADAMTS5;ADAMTS7;ADNP;AGA;AGAP2;AHSA1;AKR1B1;ALAD;ALDH1L1;ALDH7A1;ALDH9A1;ALOX5;ANGPT1;ANGPT4;ANGPTL2;ANO6;ANTXR1;ANXA1;ANXA5;ANXA7;AOX1;AP1S1;APAF1;APMAP;APOD;APOE;APPL1;APPL2;ARF4;ARF6;ARHGAP1;ARHGAP23;ARHGDIB;ARL1;ARL15;ARL6IP5;ARL8B;ARPC2;ARRDC…
cellular_component	macromolecular complex	1378	44261;44441;44445;ABCA1;ABI1;ABI2;ACTB;ACTN1;ACTR1A;ACTR1B;ACTR5;ACTR8;ACVR1;ACVR1B;ACVR2A;ADRA2A;ADRB2;AFF4;AFTPH;AGO3;AIF1;AIMP1;AIMP2;AKAP10;AKAP8L;ALKBH1;ALS2;AMOT;ANAPC1;ANAPC11;ANAPC13;ANAPC5;ANO6;AP1B1;AP1G1;AP1S1;AP1S2;AP2A1;AP2B1;AP3B1;AP4E1;AP5S1;APAF1;APOD;APOE;APPL1;APPL2;AQR;AR;ARCN1;ARFGEF1;ARHGEF2;ARID4A;ARIH2;ARL8B;ARNT;ARPC2;ARRB1;ASAP1;ASF1A;ATP1A2;ATP1B3;ATP2A2;ATP5C1;ATP5F1;AT…
cellular_component	membrane	2102	44256;44257;44260;44261;44441;AARS;ABCA1;ABCA8;ABCB1;ABCB6;ABCB8;ABCC1;ABCC10;ABCC4;ABCC5;ABCD1;ABCD3;ABCF3;ABCG1;ABHD13;ABHD2;ABI1;ACAD9;ACAP2;ACAT1;ACE;ACKR1;ACKR2;ACKR4;ACLY;ACOX1;ACP2;ACPP;ACSL3;ACSS2;ACTB;ACTN1;ACTR1B;ACVR1;ACVR1B;ACVR2A;ADAM10;ADAM19;ADAM9;ADCK2;ADCY10;ADCY2;ADCY3;ADCY6;ADCY7;ADCY9;ADGRA3;ADGRF5;ADGRG6;ADH1A;ADIPOR2;ADPGK;ADRA2A;ADRB2;AFTPH;AGAP2;AGO3;AGPAT1;AGPAT5;AGPS;AGT…
cellular_component	membrane part	1437	44256;44257;44260;44261;44441;ABCA1;ABCA8;ABCB1;ABCB6;ABCB8;ABCC1;ABCC10;ABCC4;ABCC5;ABCD1;ABCD3;ABCG1;ABHD13;ABHD2;ABI1;ACE;ACKR1;ACKR2;ACKR4;ACP2;ACPP;ACSL3;ACSS2;ACTN1;ACVR1;ACVR1B;ACVR2A;ADAM10;ADAM19;ADAM9;ADCK2;ADCY2;ADCY3;ADCY6;ADCY7;ADCY9;ADGRA3;ADGRF5;ADGRG6;ADIPOR2;ADPGK;ADRA2A;ADRB2;AFTPH;AGPAT1;AGPAT5;AGTR1;AGTRAP;AIF1;ALG11;ALG14;ALG8;ALOX5AP;AMFR;AMIGO3;AMOT;AMOTL2;ANGPT1;ANO6;ANTXR…
cellular_component	membrane-enclosed lumen	1199	44441;AAGAB;AATF;ABCB6;ABCB8;ABCD3;ABHD14B;ACACA;ACADSB;ACLY;ACOT7;ACOT8;ACOT9;ACOX1;ACSS1;ACSS2;ACTR5;ACTR8;ADAM10;ADH1A;ADK;AFF4;AFTPH;AGAP2;AGO3;AGPS;AIFM1;AKAP8;AKAP8L;AKIP1;AKNA;AKR1B1;ALKBH1;ALKBH3;ALKBH5;ALKBH6;ALOX5;AMER1;ANAPC11;ANGEL2;ANXA1;AOX1;AP5S1;APLF;APPL1;APPL2;AQR;AR;ARFGEF1;ARHGAP18;ARID4A;ARIH2;ARMC5;ARNT;ARRB1;ASF1A;ASH1L;ATF1;ATM;ATN1;ATOH8;ATP10D;ATP2A2;ATP5F1;ATR;ATXN1;ATX…
cellular_component	nucleoid	11	CLPX;DBT;DHX30;DNAJA3;FASTKD5;HADHA;HSPA9;LOC100356326;POLG2;SLC25A5;TUFM
cellular_component	organelle	3236	44256;44257;44260;44261;44441;44445;AAGAB;AAMP;AARS;AASS;AATF;ABCA1;ABCB1;ABCB6;ABCB8;ABCC10;ABCC4;ABCD1;ABCD3;ABCG1;ABHD10;ABHD14B;ABHD2;ABI1;ABI2;ABL1;ACACA;ACAD10;ACAD9;ACADM;ACADSB;ACAP2;ACAT1;ACLY;ACO1;ACO2;ACOT7;ACOT8;ACOT9;ACOX1;ACP2;ACP5;ACPP;ACSF2;ACSL3;ACSS1;ACSS2;ACTB;ACTN1;ACTR1A;ACTR1B;ACTR5;ACTR8;ACVR1B;ADAM10;ADAM19;ADAM9;ADCY10;ADCY3;ADGRF5;ADH1A;ADHFE1;ADK;ADNP;ADPGK;ADRB2;ADSL;A…
cellular_component	organelle part	2100	44256;44257;44260;44261;44441;44445;AAGAB;AATF;ABCA1;ABCB6;ABCB8;ABCC10;ABCC4;ABCD1;ABCD3;ABHD14B;ABHD2;ACACA;ACAD9;ACADSB;ACAP2;ACAT1;ACLY;ACOT7;ACOT8;ACOT9;ACOX1;ACPP;ACSS1;ACSS2;ACTN1;ACTR1A;ACTR1B;ACTR5;ACTR8;ADAM10;ADH1A;ADK;ADPGK;AFF4;AFTPH;AGAP2;AGO3;AGPAT5;AGPS;AHI1;AIF1;AIFM1;AKAP8;AKAP8L;AKIP1;AKNA;AKR1B1;ALDOA;ALG11;ALG14;ALG8;ALKBH1;ALKBH3;ALKBH5;ALKBH6;ALOX5;ALOX5AP;ALS2;AMER1;AMFR;A…
cellular_component	synapse	92	44445;ABI1;ADAM10;ALS2;AP1S1;AP2B1;ARFGAP1;ARHGEF2;ARPC2;ATP2A2;BCL2L1;BMPR2;C4A;CASK;CDK5;CIB2;CLCN3;CTBP2;CYFIP2;DACT1;DAG1;DAGLA;DCLK1;DES;DGCR8;DLG3;DLG4;DMD;DMXL2;DNAJA3;DNAJC5;DROSHA;DTNB;ERC1;FCHSD2;FLRT2;FYN;GABBR1;GRIA1;HOMER1;ICA1;ITGA8;ITGB1;ITPR1;ITSN1;LAMB2;LGI3;LIN7C;LOC100344556;LOC100344790;LOC100353349;LOC100354142;LOC103345647;LRP6;MAGI2;MAP2;MAP3K7;MME;NAPB;NCK2;OPHN1;P2RX7;PDE…
cellular_component	synapse part	65	44445;ABI1;ADAM10;ALS2;AP1S1;ARFGAP1;ARHGEF2;BCL2L1;BMPR2;CASK;CDK5;CLCN3;DAG1;DAGLA;DCLK1;DGCR8;DLG3;DLG4;DMD;DMXL2;DNAJA3;DNAJC5;DROSHA;ERC1;FYN;GABBR1;GRIA1;HOMER1;ICA1;ITGA8;ITGB1;ITPR1;LAMB2;LGI3;LIN7C;LOC100344556;LOC100354142;LOC103345647;MAGI2;MAP2;MAP3K7;MME;NCK2;OPHN1;PDE4B;PI4K2A;PKP4;RAB37;RAB5A;RAB7A;RTN4;SCAMP1;SHANK3;SIGMAR1;SLC40A1;SPTBN1;STON2;STX3;STXBP1;TIAM1;TMEM163;UTRN;VAMP1…
cellular_component	virion	25	COPB1;EFTUD2;HNRNPA1;HNRNPA3;HNRNPAB;HNRNPC;HNRNPDL;HNRNPF;HNRNPH1;HNRNPH2;HNRNPH3;HNRNPK;HNRNPU;KIAA0907;LOC100339065;PRPF3;PRPF31;PRPF4;SARNP;SNRNP200;SNRNP27;SNRPB2;SNRPD2;SYNCRIP;TROVE2
cellular_component	virion part	25	COPB1;EFTUD2;HNRNPA1;HNRNPA3;HNRNPAB;HNRNPC;HNRNPDL;HNRNPF;HNRNPH1;HNRNPH2;HNRNPH3;HNRNPK;HNRNPU;KIAA0907;LOC100339065;PRPF3;PRPF31;PRPF4;SARNP;SNRNP200;SNRNP27;SNRPB2;SNRPD2;SYNCRIP;TROVE2
molecular_function	antioxidant activity	20	CAT;CCS;GPX1;GPX3;GPX8;GSR;GSTP1;KDM3B;MGST1;NXN;PRDX1;PRDX3;PRDX4;PRDX6;PTGS2;PXDNL;SESN2;SOD3;TP53INP1;UBIAD1
molecular_function	binding	3063	44256;44257;44260;44261;44441;44445;44447;44449;AAK1;AARS;AATF;ABCA1;ABCA8;ABCB1;ABCB6;ABCB8;ABCC1;ABCC10;ABCC4;ABCC5;ABCD1;ABCD3;ABCF2;ABCF3;ABCG1;ABHD2;ABI1;ABI2;ABL1;ABTB2;ACACA;ACAD10;ACAD8;ACAD9;ACADM;ACADSB;ACAP2;ACE;ACIN1;ACKR1;ACKR2;ACKR4;ACLY;ACO1;ACO2;ACOT7;ACOT8;ACOX1;ACP5;ACPP;ACSL3;ACSS1;ACSS2;ACTB;ACTN1;ACTR1A;ACTR1B;ACTR8;ACVR1;ACVR1B;ACVR2A;ADAM10;ADAM19;ADAM9;ADAMTS10;ADAMTS12;AD…
molecular_function	catalytic activity	1719	44256;44257;44260;44261;AACS;AAK1;AARS;AASDH;AASS;ABCA1;ABCA8;ABCB1;ABCB6;ABCB8;ABCC1;ABCC10;ABCC4;ABCC5;ABCD1;ABCD3;ABCF2;ABCF3;ABCG1;ABHD10;ABHD14B;ABHD2;ABHD4;ABL1;ACAA1;ACACA;ACAD10;ACAD8;ACAD9;ACADM;ACADSB;ACAT1;ACE;ACLY;ACO1;ACO2;ACOT7;ACOT8;ACOT9;ACOX1;ACP1;ACP2;ACP5;ACP6;ACPP;ACSF2;ACSL3;ACSS1;ACSS2;ACVR1;ACVR1B;ACVR2A;ACY1;ADAL;ADAM10;ADAM19;ADAM9;ADAMTS10;ADAMTS12;ADAMTS15;ADAMTS5;ADAMT…
molecular_function	channel regulator activity	23	ADRB2;BCL2;ENSA;FLNA;GNB2;GPLD1;ITPR1;MCUB;NEDD4;NEDD4L;PACSIN3;PRKCB;PRKG1;SLC30A1;SLC9A3R1;SNTA1;STIM1;STX7;STX8;TMEM110;VTI1B;YWHAE;YWHAH
molecular_function	chemoattractant activity	6	ALKBH1;CCL5;CXCL12;FIGF;LGALS3;VEGFC
molecular_function	chemorepellent activity	5	EFNA5;FLRT2;FLRT3;SEMA3A;SEMA3F
molecular_function	electron carrier activity	12	AOX1;AOX3;CIAPIN1;COX4I1;ETFA;GLRX3;GSR;LOC100341175;LOC100355645;LOC100356833;PTGES2;QDPR
molecular_function	enzyme regulator activity	233	ABI1;ABI2;ACAP2;AGAP2;AHSA1;ALOX5AP;ALS2;ANGPT4;ANKRD54;ANXA1;APAF1;APP;ARFGAP1;ARFGAP2;ARHGAP1;ARHGAP12;ARHGAP17;ARHGAP18;ARHGAP20;ARHGAP23;ARHGAP25;ARHGAP26;ARHGAP29;ARHGAP35;ARHGAP42;ARHGAP44;ARHGDIB;ARL1;ARPP19;ARRB1;ASAP1;ATP1B3;AZIN1;B3GAT3;BAG2;BAG3;BCAS3;BCL10;BGN;BIRC6;BMP2;BMP2K;BNIP2;BRCC3;C3;C4A;CASP3;CAST;CCAR2;CCL5;CCNH;CCNK;CCNL2;CCNT1;CCNT2;CCS;CD27;CDC37;CDC42EP1;CDC42SE1;CDK20;C…
molecular_function	guanyl-nucleotide exchange factor activity	68	ALS2;ANGPT1;ARFGEF1;ARFGEF2;ARFGEF3;ARHGEF2;ARHGEF26;ARHGEF3;ARHGEF37;ARHGEF6;C1H9orf72;CSF2RA;CYTH1;DENND1B;DENND2A;DENND4C;DENND6A;DENND6B;DLG4;DNMBP;DOCK1;DOCK10;DOCK11;DOCK2;DOCK5;DOCK8;EIF2B1;EIF2B5;ELMO1;FARP1;FBXO8;FGD1;FGD3;FGD4;FLCN;FNIP1;GRB2;HPS4;IQSEC1;IRS1;ITSN1;LAMTOR2;PREB;PREX2;PSD4;RAB3GAP1;RABIF;RALGPS1;RALGPS2;RAP1A;RAPGEF2;RAPGEF6;RASGEF1B;RASGRP2;RASGRP3;RASGRP4;RGL2;SBF2;SMC…
molecular_function	metallochaperone activity	2	CCS;LOC100352275
molecular_function	molecular transducer activity	217	ABCA1;ABHD2;ACKR2;ACKR4;ACVR1;ACVR1B;ACVR2A;ADGRA3;ADGRF5;ADGRG6;ADIPOR2;ADRA2A;ADRB2;AGTR1;ANTXR1;APLNR;AR;ARAF;ARNT;ATP2C1;BMPR1A;BMPR2;CBLB;CBLC;CCR7;CCRL2;CD247;CD27;CD44;CD79B;CELSR1;CMKLR1;CNR2;CNTFR;CRCP;CSF2RA;CSF2RB;CSPG4;CTNNB1;CTSH;CXCR1;CXCR2;CXCR4;DCLK1;DDR2;EDNRA;EDNRB;EFEMP1;EPHA1;EPHA2;F2R;FAS;FGFR1;FGFR2;FLNA;FLRT2;FLT1;FPR1;FYN;FZD4;FZD5;FZD6;GABBR1;GHR;GNA14;GNAI2;GNAI3;GNB1;GN…
molecular_function	morphogen activity	1	LOC100345696
molecular_function	nucleic acid binding transcription factor activity	229	AKNA;AR;ARHGAP35;ARID5B;ARNT;ATF1;ATF7;ATOH8;BACH1;BACH2;BATF2;BCL6;BMPR1A;BTAF1;BUD31;CBFB;CC2D1B;CEBPA;CEBPB;CEBPZ;CITED2;CLOCK;CNBP;CNOT8;CREB1;CREB3L2;CREB5;CREBBP;CREBL2;CREBRF;CTCF;DMTF1;E2F2;EGR1;EGR2;ELF2;ELF3;ELK4;EP300;EPAS1;ERG;ETS1;ETV1;ETV3;ETV5;ETV6;FLI1;FOSL2;FOXJ2;FOXK1;FOXK2;FOXO1;FOXO3;FOXO4;FOXP1;FUBP1;GABPA;GABPB1;GATA2;GATAD2B;GCFC2;GLI3;GLIS2;GMEB1;GOLGB1;GPBP1;GRHL2;HCFC1;H…
molecular_function	protein binding transcription factor activity	144	ACTN1;ARID5B;ARNT;ATN1;BASP1;BCL10;BCL9;BIRC2;BRF1;BUD31;CALCOCO1;CBFB;CCAR1;CDC73;CEBPA;CITED2;CLOCK;CREB1;CREBBP;CRYM;CTBP2;CTCF;CTNNB1;DCAF6;DDX17;DDX54;DMAP1;DMTF1;DR1;EID1;ELF3;EP300;FOXO1;GMEB1;GMEB2;GTF2A2;HCFC1;HDAC1;HDAC3;HDGF;HEYL;HSBP1;JUP;KAT6A;KDM5A;KDM5B;LIMD1;LOC100340362;LOC100344790;LOC100345190;LOXL2;LPXN;MAGED1;MAML2;MAML3;MAP3K10;MED10;MED13L;MED14;MED15;MED20;MED23;MED30;MED6…
molecular_function	protein tag	2	NFATC2IP;RNF41
molecular_function	receptor activity	183	ABCA1;ABHD2;ACKR2;ACKR4;ACVR1;ACVR1B;ACVR2A;ADGRA3;ADGRF5;ADGRG6;ADIPOR2;ADRA2A;ADRB2;AGTR1;AMFR;AMOT;ANTXR1;ANTXR2;APLNR;AR;ARNT;ATP6AP2;ATRN;BMPR1A;BMPR2;CADM1;CCR7;CCRL2;CD244;CD247;CD27;CD40;CD44;CD48;CD6;CD79B;CELSR1;CLEC4E;CMKLR1;CNR2;CNTFR;CRCP;CSF2RA;CSF2RB;CTSH;CXCR1;CXCR2;CXCR4;DDR2;DPP4;EDNRA;EDNRB;EFEMP1;ENPP1;EPHA1;EPHA2;F2R;FAS;FGFR1;FGFR2;FLT1;FPR1;FZD4;FZD5;FZD6;GABBR1;GHR;GPR157;…
molecular_function	receptor regulator activity	5	ANGPT4;CCL5;CDK5;NCOA2;PRKCE
molecular_function	structural molecule activity	130	AIMP2;ANXA1;ARPC2;ARRB2;CCBE1;CDC42SE1;CLDN15;CLTC;CLTCL1;CNOT1;COL14A1;COL15A1;COL1A1;COL1A2;COL27A1;COL4A1;COL4A2;COL4A4;COL4A6;COL5A1;COL5A2;COPA;COPB1;COPG1;CRYAB;CRYL1;CTNNA1;DAG1;DES;DMD;EPB41L2;FAU;FBN2;HSPB6;IFFO2;ITSN1;JAG1;JUP;KIAA0368;KRT7;LAMA3;LAMTOR2;LDLRAP1;LMNA;LMNB1;LOC100340483;LOC100343039;LOC100344434;LOC100344983;LOC100349824;LOC100353302;LOC100356144;LOC103348655;LOC10334930…
molecular_function	translation regulator activity	11	CPEB1;CPEB4;EIF4EBP2;FMR1;IGF2BP2;IREB2;PABPC1;PAIP2;PURA;SAMD4A;TYMS
molecular_function	transporter activity	271	ABCA1;ABCA8;ABCB1;ABCB6;ABCB8;ABCC1;ABCC10;ABCC4;ABCC5;ABCD1;ABCD3;ABCG1;ANO6;AP1B1;AP1G1;AP1S1;AP1S2;AP2A1;AP2B1;APOD;AQP3;ATM;ATP10D;ATP11B;ATP1A1;ATP1A2;ATP1B3;ATP2A2;ATP2B1;ATP2C1;ATP5C1;ATP5F1;ATP5G1;ATP5G2;ATP5L;ATP6AP1;ATP6V0A1;ATP6V0A2;ATP6V0D2;ATP6V0E1;ATP6V0E2;ATP6V1C1;ATP6V1D;ATP6V1E1;ATP6V1G1;ATP6V1H;ATP7A;ATP8A1;BCL2;BCL2A1;C2CD2L;CACNA1G;CACNA2D1;CACNB2;CACNB3;CALHM2;CHMP7;CLCN3;CLC…
