# Supplementary material for: Characterization of microRNA Profiles in Pasteurella multocida-Infected Rabbits and Identification of miR-29-5p as a Regulator of Antibacterial Immune Response
Source: Front Vet Sci. 2021 Nov 17;8:746638. doi: 10.3389/fvets.2021.746638 (PMC8635715; doi:10.3389/fvets.2021.746638)
Supplement: Supplementary file 6 [file Table_6.XLS]

## Sheet: Sheet1
#Pathway	mRNA.202103.target (7009)	All-Unigene (23404)	Pvalue	Qvalue	Pathway ID	Level 1	Level 2	Genes	KOs
Ubiquitin mediated proteolysis	115	188	6.22232e-19	2.12181e-16	ko04120	Genetic Information Processing	Folding, sorting and degradation	ANAPC1;ANAPC11;ANAPC13;ANAPC5;BIRC2;BIRC6;BTRC;CBL;CBLB;CBLC;CDC16;CDC23;CDC27;CUL1;CUL2;CUL3;CUL4A;CUL4B;CUL5;CUL7;DDB1;DDB2;DET1;ERCC8;FANCL;FBXW11;FBXW7;HERC1;HUWE1;IBTK;ITCH;KEAP1;L3MBTL2;LOC100340267;LOC100342438;LOC100344750;LOC100345190;LOC100345408;LOC100357094;LOC103350019;LOC103350360;MAP3K1;MBD2;MBTD1;MGRN1;NEDD4;NEDD4L;PARK2;PHF12;PIAS1;PIAS2;PML;PPIL2;PRPF19;RCC1L;RCC2;RCHY1;RFWD2;RH…	K03348+K03358+K12456+K03352+K16060+K10586+K03362+K04707+K22517+K22518+K03353+K03355+K03350+K03347+K03870+K03869+K10609+K10612+K10613+K10610+K10140+K10571+K10570+K10606+K10260+K10594+K10592+K10595+K05632+K10456+K10599+K10614+K04552+K10687+K08285+K20217+K04416+K10604+K10591+K13305+K04556+K10603+K04706+K16063+K10054+K10598+K10615+K10144+K10143+K07868+K10684+K03351+K03094+K04678+K04694+K04696+K10601+…
MAPK signaling pathway	171	354	2.20976e-13	3.76764e-11	ko04010	Environmental Information Processing	Signal transduction	AKT2;AKT3;ANGPT1;ANGPT4;ANGPTL2;ARAF;ARRB1;ARRB2;BDNF;BRAF;CACNA1C;CACNA1G;CACNA2D1;CACNB2;CACNB3;CASP3;CDC25B;CHUK;CRK;CRKL;CSF1;CWF19L1;DAXX;DUSP1;DUSP10;DUSP16;DUSP2;DUSP3;DUSP4;DUSP5;DUSP7;EFNA5;EGFR;ELK4;EPHA2;ERBB2;ERBB3;ERBB4;FAM206A;FAS;FGF1;FGF18;FGFR1;FGFR2;FIGF;FLNA;FLNB;FLT1;FLT4;GADD45A;GNG12;GRASP;GRB2;HSPA14;HSPA8;IGF1;IGF1R;IL1R1;INSR;IRAK1;IRAK4;ISOC1;KDR;KIT;LOC100344451;LOC1003…	K04456+K05465+K05467+K05466+K08845+K04439+K04355+K04365+K04850+K04854+K04858+K04863+K04864+K02187+K05866+K04467+K04438+K05453+K02308+K21278+K20216+K04459+K17614+K05462+K04361+K04376+K05103+K05083+K05084+K05085+K05098+K04390+K18496+K04358+K04362+K05093+K05449+K04437+K05096+K05097+K04402+K04347+K04465+K04364+K03283+K05459+K05087+K04386+K04527+K04730+K04733+K04432+K05091+K04373+K02583+K04424+K13375+…
Proteoglycans in cancer	119	241	1.67933e-10	1.63416e-08	ko05205	Human Diseases	Cancers: Overview	ACTB;AKT2;AKT3;ANK3;ANKRD16;ANKRD46;ARAF;ARHGEF1;ARHGEF12;BCOR;BRAF;CAMK2D;CASP3;CBL;CCDC142;CD44;CDKN1A;CTNNB1;CTTN;DCN;DDX5;DROSHA;EGFR;EIF4B;ERBB2;ERBB3;ERBB4;EZR;FAM120B;FAM206A;FAS;FGFR1;FLNA;FLNB;FN1;FRMD4A;FRMD4B;FRS2;FZD4;FZD5;FZD6;GAB1;GPC3;GRB2;HBEGF;HCLS1;HPSE;HSPG2;IGF1;IGF1R;IQGAP1;ITGA2;ITGA5;ITGAV;ITGB1;ITGB3;ITGB5;KDR;LIMS1;LOC100008822;LOC100008830;LOC100345250;LOC100352301;LOC10…	K05692+K04456+K10380+K08845+K12330+K07532+K04365+K04515+K02187+K04707+K16865+K06256+K06625+K02105+K06106+K04660+K12823+K03685+K04361+K03258+K05083+K05084+K05085+K08007+K06251+K05098+K04390+K04362+K04437+K05717+K05762+K05763+K12461+K02354+K02375+K02376+K09593+K08109+K04364+K08523+K07964+K06255+K05459+K05087+K16848+K06481+K06484+K06487+K05719+K06493+K06588+K05760+K01365+K02649+K13375+K04371+K04441+…
Hepatitis B	101	196	1.9169e-10	1.63416e-08	ko05161	Human Diseases	Infectious diseases: Viral	AKT2;AKT3;APAF1;ARAF;ATP6AP1;BAD;BCL2;BID;BRAF;CASP10;CASP3;CASP8;CASP9;CCNA2;CDK2;CDKN1A;CHUK;CREB1;CREB3L2;CREB5;CREBBP;CWF19L1;CXCL8;DDB1;DDB2;DDX3X;DDX58;E2F2;E2F3;EGR2;EP300;FADD;FAS;GRB2;HSPG2;IFIH1;IFNAR1;IKBKE;IRAK1;IRAK4;ISOC1;JAK2;LOC100341175;LOC100345250;LOC100348518;LOC100352301;LOC100353067;LOC103350677;MAP2K3;MAP2K4;MAP2K6;MAP2K7;MAP3K1;MAP3K7;MAPK1;MAPK12;MAPK13;MAPK14;MAPK8;MAPK9…	K04456+K02084+K08845+K03662+K02158+K02161+K04726+K04365+K04400+K02187+K04398+K04399+K06627+K02206+K06625+K04467+K05870+K09048+K09047+K04498+K10030+K10610+K10140+K11594+K12646+K09389+K06620+K12496+K02373+K04390+K04364+K06255+K12647+K05130+K07211+K04730+K04733+K04432+K04447+K08738+K02649+K11223+K13375+K04741+K04430+K04433+K04431+K04416+K04427+K04371+K04441+K04440+K12648+K02580+K04734+K07828+K19662+…
TNF signaling pathway	68	118	3.70032e-10	2.47316e-08	ko04668	Environmental Information Processing	Signal transduction	AKT2;AKT3;BAG4;BIRC2;CASP10;CASP3;CASP7;CASP8;CCL5;CFLAR;CHUK;CREB1;CREB3L2;CREB5;CSF1;CSF2;CWF19L1;CX3CL1;CXCL10;DAB2IP;EDN1;FADD;FAS;GRO-A;ICAM1;IRF1;ISOC1;ITCH;JAG1;LOC100345250;LOC100354804;MAP2K3;MAP2K4;MAP2K6;MAP2K7;MAP3K14;MAP3K5;MAP3K7;MAP3K8;MAPK1;MAPK12;MAPK13;MAPK14;MAPK8;MAPK9;MMP14;NFKB1;NFKBIA;NOD2;PGAM5;PIK3R1;PTGS2;RIPK1;RPS6KA4;RPS6KA5;SELO;SOCS3;SYNGR1;TAB1;TAB2;TAB3;TNFRSF1A;TN…	K04456+K09558+K16060+K04400+K02187+K04397+K04398+K12499+K04724+K04467+K05870+K09048+K09047+K05453+K05427+K05508+K12671+K19901+K16366+K02373+K04390+K05505+K06490+K09444+K04432+K05632+K06052+K02649+K04430+K04433+K04431+K04466+K04426+K04427+K04415+K04371+K04441+K04440+K07763+K02580+K04734+K10165+K15637+K11987+K02861+K16510+K04445+K04696+K04403+K04404+K12793+K03158+K05141+K03172+K03174+K09849
Epithelial cell signaling in Helicobacter pylori infection	48	74	5.58574e-10	2.47316e-08	ko05120	Human Diseases	Infectious diseases: Bacterial	ADAM10;ADAM17;ATP6AP1;ATP6V0A1;ATP6V0A2;ATP6V0C;ATP6V0D2;ATP6V0E1;ATP6V0E2;ATP6V1B2;ATP6V1C1;ATP6V1C2;ATP6V1D;ATP6V1E1;ATP6V1G1;ATP6V1H;CACUL1;CASP3;CCL5;CHUK;CWF19L1;CXCL8;CXCR1;CXCR2;DLG5;EGFR;F11R;HBEGF;IGSF5;JAM2;JAM3;LOC100341069;MAP2K4;MAP3K14;MAPK12;MAPK13;MAPK14;MAPK8;MAPK9;MET;NFKB1;NFKBIA;NOD1;PAK1;PTPN11;RAC1;SELO;TJP1	K06704+K06059+K03662+K02154+K02155+K02146+K02153+K02147+K02148+K02149+K02150+K02152+K02144+K05701+K02187+K12499+K04467+K10030+K04175+K05050+K04361+K06089+K08523+K06786+K06735+K06785+K04430+K04466+K04441+K04440+K05099+K02580+K04734+K08727+K04409+K07293+K04392
Prostate cancer	62	105	5.60821e-10	2.47316e-08	ko05215	Human Diseases	Cancers: Specific types	AKT2;AKT3;AR;ARAF;BAD;BCL2;BRAF;CASP9;CDK2;CDKN1A;CHUK;CREB1;CREB3L2;CREB5;CREBBP;CTNNB1;CWF19L1;E2F2;E2F3;EGFR;EP300;ERBB2;ERG;ETV5;FGFR1;FGFR2;FOXO1;GRB2;GSK3B;HSP90AA1;IGF1;IGF1R;KIAA0319L;LEF1;LOC100345250;MAPK1;MTOR;NFKB1;NFKBIA;NRAS;PDGFB;PDGFC;PDGFD;PDGFRA;PDGFRB;PDPK1;PIK3IP1;PIK3R1;PLAU;RASGEF1B;RB1;RER1;SOS1;SPINT1;TCF7;TCF7L1;TCF7L2;TGOLN2;TMPRSS2;TP53;YPEL1;YPEL2	K04456+K08557+K08845+K02158+K02161+K04365+K04399+K02206+K06625+K04467+K05870+K09048+K09047+K04498+K02105+K09389+K06620+K04361+K05083+K09435+K15593+K04362+K05093+K07201+K04364+K03083+K04079+K05459+K05087+K15619+K04492+K02649+K04371+K07203+K02580+K04734+K07828+K17386+K05450+K04363+K05089+K06276+K01348+K03099+K06618+K02620+K04490+K04491+K09633+K04451
Metabolic pathways	565	1527	5.80213e-10	2.47316e-08	ko01100	Metabolism	Global and overview maps	AAGAB;AASS;ACAA1;ACACA;ACACB;ACAD8;ACADM;ACADS;ACADSB;ACAT1;ACER2;ACLY;ACO1;ACO2;ACOT8;ACOX1;ACP1;ACP2;ACP5;ACSL3;ACSL4;ACSL5;ACSM5;ACSS1;ACSS2;ACY1;ADAL;ADH1A;ADH5;ADK;ADPGK;ADSL;AFMID;AGL;AGPAT1;AGPAT5;AGPS;AHCY;AHCYL2;AKR1B1;AKR1B10;ALAD;ALAS1;ALAS2;ALDH16A1;ALDH18A1;ALDH1A2;ALDH2;ALDH4A1;ALDH5A1;ALDH6A1;ALDH7A1;ALDH9A1;ALOX5;ALPL;AMPD2;AOX1;AOX3;APIP;ARID5A;ATIC;ATP5B;ATP5C1;ATP5F1;ATP5G1;ATP…	K00710+K14157+K07513+K11262+K01946+K11538+K00249+K00248+K09478+K00626+K01441+K01648+K01681+K11992+K00232+K14394+K14410+K14379+K01897+K01896+K01895+K14677+K01488+K13951+K00121+K00856+K08074+K01756+K01432+K01196+K13509+K19007+K00803+K01251+K00011+K01698+K00643+K00128+K12657+K07249+K00294+K00139+K00140+K14085+K00149+K00461+K01077+K01490+K00157+K08964+K00844+K00602+K02133+K02136+K02127+K02128+K02140+…
Pathways in cancer	280	688	7.48624e-10	2.83645e-08	ko05200	Human Diseases	Cancers: Overview	ABL1;ADCY2;ADCY3;ADCY4;ADCY6;ADCY7;ADCY9;AGTR1;AKT2;AKT3;APAF1;APC;APPL1;AR;ARAF;ARHGEF1;ARHGEF12;ARNT;AXIN1;AXIN2;BAD;BAK1;BCL2;BCL2L1;BCL2L11;BCR;BID;BIRC2;BMP2;BRAF;CALM1;CALM2;CAMK2D;CASP3;CASP7;CASP8;CASP9;CBL;CCDC6;CCDC97;CCND2;CDK2;CDK6;CDKN1A;CHUK;CREBBP;CRK;CRKL;CSF2RA;CSF2RB;CSF3R;CTBP2;CTNNA1;CTNNAL1;CTNNB1;CUL1;CUL2;CWF19L1;CXCL12;CXCL8;CXCR4;CXHXorf36;DAPK1;DAPK2;DDB2;DLK2;DLL1;DLL4;…	K06619+K08042+K08043+K08044+K08046+K08047+K08049+K04166+K04456+K02084+K02085+K08733+K08557+K08845+K12330+K07532+K09097+K02157+K04385+K02158+K14021+K02161+K04570+K16341+K08878+K04726+K16060+K21283+K04365+K02183+K04515+K02187+K04397+K04398+K04399+K04707+K09288+K10151+K02206+K02091+K06625+K04467+K04498+K04438+K05066+K04738+K05061+K04496+K05691+K02105+K03347+K03870+K10031+K10030+K04189+K02599+K08803+…
AMPK signaling pathway	68	121	1.61484e-09	5.06506e-08	ko04152	Environmental Information Processing	Signal transduction	ACACA;ACACB;ADIPOR2;AKT2;AKT3;CAB39;CAB39L;CAMKK2;CCNA2;CD36;CREB1;CREB3L2;CREB5;EEF2K;ELAVL1;FOXO1;FOXO3;G6PC3;GYS1;HMGCR;IGF1;IGF1R;INSR;LEPR;LEPROT;LIPE;LOC100345250;LOC100346046;LOC100346561;LOC100348286;LOC103346667;LOC103347101;MAP3K7;MLYCD;MTOR;NSMF;PAQR3;PAQR8;PCK2;PDPK1;PFKM;PFKP;PIK3R1;PPP2CB;PPP2R1A;PPP2R1B;PPP2R2A;PPP2R3A;PPP2R3C;PPP2R5B;PPP2R5C;PPP2R5D;PPP2R5E;RAB10;RAB14;RAB2A;RAB2A…	K11262+K01946+K07297+K04456+K08272+K07359+K06627+K06259+K05870+K09048+K09047+K08292+K13088+K07201+K09408+K01084+K00693+K00021+K05459+K05087+K04527+K05062+K07188+K02649+K00507+K04354+K07206+K07204+K04427+K01578+K07203+K01596+K06276+K00850+K04382+K03456+K11583+K11584+K07903+K07881+K07877+K07207+K07208+K17532+K11411+K18341+K21357
Autophagy - animal	85	162	1.63389e-09	5.06506e-08	ko04140	Cellular Processes	Transport and catabolism	AKT2;AKT3;AMBRA1;ATG101;ATG13;ATG16L1;ATG2A;ATG2B;ATG3;ATG4A;ATG4B;ATG7;ATG9A;BAD;BCL2;BCL2L1;BECN1;BNIP3;CAMKK2;CFLAR;CTSB;DAPK1;DAPK2;DEF8;DEPTOR;EIF2AK3;EIF2AK4;ERN1;GABARAP;GABARAPL2;HMG20A;IGBP1;IGF1R;LAMP1;LOC100008830;LOC100345250;LOC100354341;LOC103346667;LOC103347101;MAP3K7;MAPK1;MAPK8;MAPK9;MLST8;MTMR14;MTMR3;MTMR4;MTOR;NRAS;NRBF2;NSMF;PDPK1;PIK3R1;PLEKHM1;PLEKHM3;PPP2CB;PRKCD;RAB7A;RAL…	K04456+K17985+K19730+K08331+K17890+K17906+K08343+K08342+K08337+K17907+K02158+K02161+K04570+K08334+K15464+K07359+K04724+K01363+K08803+K19330+K20402+K08860+K16196+K08852+K08341+K10802+K17606+K05087+K06528+K01365+K02649+K07920+K07206+K07204+K04427+K04371+K04440+K08266+K18086+K18082+K07203+K07828+K21246+K06276+K04382+K06068+K07897+K07207+K17589+K07208+K16185+K16186+K11248+K08509+K08491+K21245+K21247+…
MicroRNAs in cancer	96	190	2.05972e-09	5.85303e-08	ko05206	Human Diseases	Cancers: Overview	ABL1;APC;ARPP19;ATM;BAK1;BCL2;BCL2L11;BMI1;BMPR2;CASP3;CCDC142;CCND2;CCNG1;CD44;CDC25B;CDCA5;CDK6;CDKN1A;CREBBP;CRK;CRKL;CXHXorf36;DICER1;DNMT3A;E2F2;E2F3;EGFR;EID1;ENSA;EP300;ERBB2;ERBB3;EZR;FGL2;FRMD4A;GLS;GRB2;HMOX1;HNRNPK;ITGA5;ITGB3;LOC100338446;LOC100345100;LOC100358241;LOC100358590;LOC103347101;LOC103347380;MAPK7;MARCKS;MCL1;MDM4;MET;MMRN1;MTOR;NFKB1;NOTCH2;NOTCH3;NOTCH4;NRAS;PAK4;PAQR6;PD…	K06619+K02085+K02539+K04728+K14021+K02161+K16341+K11459+K04671+K02187+K16865+K10151+K10145+K06256+K05866+K17390+K02091+K06625+K04498+K04438+K02599+K11592+K17398+K09389+K06620+K04361+K17449+K05083+K05084+K08007+K06252+K05762+K01425+K04364+K00510+K12886+K06484+K06493+K05734+K02163+K04381+K07410+K07204+K20996+K04464+K12561+K10127+K05099+K07203+K02580+K20994+K20995+K07828+K17387+K17386+K04363+K05089+…
Chronic myeloid leukemia	55	93	4.79364e-09	1.25741e-07	ko05220	Human Diseases	Cancers: Specific types	ABL1;AKT2;AKT3;ARAF;BAD;BAK1;BCL2L1;BCR;BRAF;CBL;CDK6;CDKN1A;CHUK;CRK;CRKL;CTBP2;CWF19L1;DDB2;E2F2;E2F3;EID1;GAB2;GAB3;GADD45A;GRB2;HDAC1;LOC100344790;LOC100345250;LOC100348518;LOC100352301;LOC100353067;MAPK1;MECOM;NFKB1;NFKBIA;NRAS;PIK3R1;POLK;PTPN11;RASGEF1B;RB1;SHC1;SMAD4;SOS1;STAT5B;TGFB1;TGFB2;TGFB3;TGFBR1;TGFBR2;TM2D2;TP53;WDR76;YPEL1;YPEL2	K06619+K04456+K08845+K02158+K14021+K04570+K08878+K04365+K04707+K02091+K06625+K04467+K04438+K04496+K10140+K09389+K06620+K17449+K08091+K04402+K04364+K06067+K02649+K11223+K13375+K04371+K04462+K02580+K04734+K07828+K03511+K07293+K03099+K06618+K06279+K04501+K11224+K13376+K13377+K04674+K04388+K04451
Human papillomavirus infection	224	541	6.78922e-09	1.65366e-07	ko05165	Human Diseases	Infectious diseases: Viral	AIM1;AKT2;AKT3;ANKRD33B;APC;ATM;ATP6AP1;ATP6V0A1;ATP6V0A2;ATP6V0C;ATP6V0D2;ATP6V0E1;ATP6V0E2;ATP6V1B2;ATP6V1C1;ATP6V1C2;ATP6V1D;ATP6V1E1;ATP6V1G1;ATP6V1H;ATR;AXIN1;AXIN2;BAD;BAK1;C4H12orf10;CACUL1;CASP3;CASP8;CCDC184;CCDC22;CCNA2;CCND2;CDK2;CDK6;CDKN1A;CHAD;CHD4;CHUK;CNPPD1;CREB1;CREB3L2;CREB5;CREBBP;CTNNB1;CWF19L1;CXHXorf36;DLG3;DVL3;EGFR;EP300;EVA1B;FADD;FAM109A;FAM110D;FAM118A;FAM120B;FAM129B;…	K06236+K04456+K02085+K04728+K03662+K02154+K02155+K02146+K02153+K02147+K02148+K02149+K02150+K02152+K02144+K06640+K02157+K04385+K02158+K14021+K02187+K04398+K06627+K10151+K02206+K02091+K06625+K06248+K11643+K04467+K05870+K09048+K09047+K04498+K02105+K02599+K21098+K02353+K04361+K02373+K19719+K06251+K06476+K06237+K04390+K06252+K05717+K07201+K02354+K02375+K02376+K04364+K03083+K06067+K09091+K05130+K05131+…
Endocytosis	187	442	1.79879e-08	4.08926e-07	ko04144	Cellular Processes	Transport and catabolism	ANKRD40;AP2A1;AP2B1;ARF1;ARF3;ARF5;ARF6;ARFGAP1;ARFGAP2;ARFGEF1;ARFGEF2;ARRB1;ARRB2;BIN1;C11H5orf30;CBL;CBLB;CBLC;CCDC115;CCDC97;CCPG1;CHIC2;CHMP1A;CHMP1B;CHMP2A;CHMP3;CHMP4B;CHMP7;CLTC;CLTCL1;CXCR1;CXCR2;CXCR4;CYTH1;CYTH2;CYTH3;CYTH4;DAB2;DNM2;DOPEY1;EEA1;EGFR;EHD3;EHD4;EID1;EMC7;EPN2;EPS15;EPS15L1;FAM192A;FAM49A;FGFR2;FNBP4;FOLR2;GBF1;GIT2;GOLGA5;GPR155;GRK2;GRK5;GRK6;HSPA14;HSPA8;IGF1R;IGF2R;I…	K05747+K11824+K11825+K07937+K07938+K07940+K07941+K12492+K12493+K18442+K04439+K12562+K19475+K04707+K22517+K22518+K12478+K12197+K12191+K12193+K12194+K15053+K04646+K04175+K05050+K04189+K18441+K12475+K01528+K19476+K04361+K12476+K12477+K05755+K12471+K12472+K12484+K12196+K05093+K13649+K18443+K12487+K12199+K00910+K08291+K03283+K05087+K06564+K05069+K05070+K12495+K05632+K18464+K18465+K10396+K12474+K18462+…
Endometrial cancer	42	67	2.93031e-08	6.24523e-07	ko05213	Human Diseases	Cancers: Specific types	AKT2;AKT3;APC;ARAF;AXIN1;AXIN2;BAD;BAK1;BRAF;CASP9;CDKN1A;CTNNA1;CTNNAL1;CTNNB1;DDB2;EGFR;ERBB2;FOXO3;GADD45A;GRB2;GSK3B;ILK;LEF1;LOC100345250;MAPK1;MLH1;NRAS;PDPK1;PIK3R1;POLK;RASGEF1B;RER1;SOS1;TCF7;TCF7L1;TCF7L2;TGOLN2;TM2D2;TP53;WDR76;YPEL1;YPEL2	K04456+K02085+K08845+K02157+K04385+K02158+K14021+K04365+K04399+K06625+K05691+K02105+K10140+K04361+K05083+K09408+K04402+K04364+K03083+K06272+K04492+K02649+K04371+K08734+K07828+K06276+K03511+K03099+K02620+K04490+K04491+K04451
NOD-like receptor signaling pathway	90	184	4.73713e-08	9.50213e-07	ko04621	Organismal Systems	Immune system	ANTXR1;ANTXR2;ARRDC1;ARRDC4;ATG16L1;BCL2;BCL2L1;BIRC2;BRCC3;CALU;CARD6;CASP8;CCL5;CHUK;CTSB;CWF19L1;CXCL8;CYBB;DHX33;ERBIN;FADD;GABARAP;GABARAPL2;GRO-A;GSDMD;HSP90AA1;IFNAR1;IFNAR2;IKBKE;IL18;IRAK4;LOC100340919;LOC100346726;LOC100346985;LOC100349257;LOC100354804;LOC103350677;LOC108175394;MAP3K7;MAPK1;MAPK12;MAPK13;MAPK14;MAPK8;MAPK9;MAVS;MFN1;MFN2;MNDA;NAPB;NEK7;NFKB1;NFKBIA;NLRX1;NOD1;NOD2;OAS1;…	K20909+K20910+K17890+K02161+K04570+K16060+K11864+K12804+K12797+K04398+K12499+K04467+K01363+K10030+K21421+K17820+K12796+K02373+K08341+K05505+K20917+K04079+K05130+K05131+K07211+K05482+K04733+K20899+K20898+K04741+K04427+K04371+K04441+K04440+K12648+K21356+K06030+K20914+K05858+K20876+K02580+K04734+K12653+K08727+K10165+K14216+K05220+K03443+K06068+K10630+K02861+K01165+K11974+K11220+K11221+K04403+K04404+…
Regulation of actin cytoskeleton	148	339	5.23859e-08	9.92421e-07	ko04810	Cellular Processes	Cell motility	ABI1;ABI2;ACTB;ACTN1;ACTN4;AHSA1;AHSA2;ANKRD40;APC;ARAF;ARHGAP35;ARHGEF1;ARHGEF12;ARHGEF6;BCAR1;BOD1;BRAF;CARHSP1;CCDC125;CCDC17;CCDC28A;CFL1;CFL2;CHIC2;CRK;CRKL;CXCL12;CXCR4;CYFIP1;CYFIP2;DIAPH1;DIAPH2;DOCK1;EFS;EGFR;EID1;EMC7;ENAH;EZR;F2R;FAM134C;FAM171A1;FGF1;FGF18;FGFR1;FGFR2;FHOD1;FMNL1;FMNL2;FN1;FRMD4A;FRMD4B;GNA13;GNG12;GSN;INF2;IQGAP1;IQGAP2;ITGA1;ITGA2;ITGA3;ITGA4;ITGA5;ITGA6;ITGA8;ITGAL…	K05751+K05692+K05699+K04131+K05747+K02085+K08845+K05732+K12330+K07532+K05729+K05726+K05746+K04365+K05765+K05748+K04129+K04438+K10031+K04189+K05749+K05740+K05741+K13708+K04361+K05755+K08007+K03914+K06476+K18496+K04358+K04362+K05093+K05745+K05717+K05762+K05763+K04639+K04347+K05768+K16848+K05767+K06480+K06481+K06482+K06483+K06484+K06485+K06584+K05718+K06487+K06462+K05719+K06464+K06493+K06525+K06588+…
Protein processing in endoplasmic reticulum	112	242	5.55136e-08	9.96323e-07	ko04141	Genetic Information Processing	Folding, sorting and degradation	44261;AMFR;ATF6;BAG1;BAG2;BAK1;BCL2;CAPN1;CAPN2;CDR2L;CKAP4;CUL1;DERL1;DNAJA2;DNAJB12;DNAJB2;DNAJC1;DNAJC10;DNAJC5;EIF2AK1;EIF2AK3;EIF2AK4;ERLEC1;ERN1;ERO1A;FAM110B;HERPUD1;HSP90AA1;HSPA14;HSPA4L;HSPA5;HSPA8;HSPH1;HYOU1;KIAA0141;LIMCH1;LOC100344248;LOC100351389;LOC100354037;LOC100354435;LOC100354647;LOC100356525;LOC100357982;LOC100358392;LOC103349652;LOC103350677;MAP2K7;MAP3K5;MAPK8;MAPK9;MBLAC2;…	K10661+K10636+K09054+K09555+K09556+K14021+K02161+K01367+K03853+K14000+K13999+K03347+K11519+K09503+K09518+K09508+K09521+K09530+K09525+K16194+K08860+K16196+K14008+K08852+K10950+K14027+K04079+K03283+K09485+K09490+K09486+K14026+K11863+K14007+K10100+K14015+K09027+K08056+K04741+K04431+K04426+K04440+K08653+K01228+K05638+K01456+K10088+K04556+K09582+K09584+K14018+K14003+K08288+K10666+K12666+K12667+K07953+…
mTOR signaling pathway	83	168	8.88668e-08	1.51518e-06	ko04150	Environmental Information Processing	Signal transduction	AKT2;AKT3;ATP6V1B2;ATP6V1C1;ATP6V1C2;ATP6V1D;ATP6V1E1;ATP6V1G1;ATP6V1H;BRAF;CAB39;CAB39L;CHUK;CLIP1;CWF19L1;DEPDC5;DEPTOR;DVL3;EIF4B;EIF4E2;FAM117A;FAM76A;FLCN;FNIP1;FNIP2;FZD4;FZD5;FZD6;GRB10;GRB2;GRB7;GSK3B;IGF1;IGF1R;INSR;LAMTOR2;LAMTOR5;LOC100344451;LOC100345250;LOC100347536;LOC100347786;LOC103346667;LOC103347101;LRP5;LRP6;MAPK1;MLST8;MTOR;MTUS1;NPRL3;NRAS;PDPK1;PIK3R1;PLEKHM1;PLEKHM3;PRKCB;P…	K04456+K02147+K02148+K02149+K02150+K02152+K02144+K04365+K08272+K04467+K10421+K20404+K20402+K02353+K03258+K03259+K20407+K20394+K09594+K20400+K20401+K02354+K02375+K02376+K20064+K04364+K03083+K05459+K05087+K04527+K20398+K16344+K04373+K02649+K20399+K07206+K07204+K03068+K04371+K08266+K07203+K20406+K07828+K06276+K19662+K20411+K07207+K03099+K07208+K08267+K16185+K16186+K17532+K14004+K13302+K20396+K11137+…
Toxoplasmosis	64	121	1.09322e-07	1.69449e-06	ko05145	Human Diseases	Infectious diseases: Parasitic	AKT2;AKT3;ALOX5;BAD;BCL2;BCL2L1;BIRC2;CASP3;CASP8;CASP9;CD40;CHUK;CWF19L1;GNAI2;GNAI3;HSPA14;HSPA8;IFNGR2;IL10RA;IRAK1;IRAK4;ISOC1;ITGA6;ITGB1;JAK2;LOC100341175;LOC100352301;LOC100353067;LOC100354037;LOC100354435;MAP2K3;MAP2K6;MAP3K7;MAPK1;MAPK12;MAPK13;MAPK14;MAPK8;MAPK9;NFKB1;NFKBIA;PDPK1;PIK3R5;PPIF;SELO;SOCS1;STAT1;STAT3;SYNGR1;TAB1;TAB2;TGFB1;TGFB2;TGFB3;TLR2;TLR4;TMEM161B;TNFRSF1A;TRAF6;TRA…	K04456+K00461+K02158+K02161+K04570+K16060+K02187+K04398+K04399+K03160+K04467+K04630+K03283+K05133+K05134+K04730+K04733+K04432+K06485+K05719+K04447+K08738+K13375+K04433+K04427+K04371+K04441+K04440+K02580+K04734+K06276+K21290+K09565+K04694+K11220+K04692+K04403+K04404+K13376+K13377+K10159+K10160+K03158+K03175+K11219+K04725
MAPK signaling pathway - fly	64	121	1.09322e-07	1.69449e-06	ko04013	Environmental Information Processing	Signal transduction	BRAF;CADM1;CDKN2AIP;CIC;CNKSR1;CYLD;DOK3;DOK4;DUSP10;EGFR;ETS1;ETV6;GRB2;ISOC1;LOC100354911;LOC103345487;MAP2K3;MAP2K4;MAP2K7;MAP3K4;MAP3K5;MAP3K7;MAP3K9;MAPK1;MAPK12;MAPK13;MAPK14;MAPK8;MAPK9;MEF2A;PFN2;PLEKHA5;PLEKHA7;PPM1B;PPP2CB;PTPN11;RAC1;RASA1;RASGEF1B;ROS1;RREB1;SELO;SHC1;SOS1;SPATS2;SPATS2L;SPNS2;STRN;STRN3;STRN4;TAB2;TBL1XR1;TBX2;TLE3;TLE4;TNIK;TRAF6;TRAFD1;WDR7;XPO1;YPEL1;YPEL2;YWHAB;Y…	K04365+K16691+K10176+K20225+K17536+K08601+K20234+K20216+K04361+K02678+K03211+K04364+K04432+K04497+K04430+K04431+K04428+K04426+K04427+K04417+K04371+K04441+K04440+K09260+K05759+K04461+K04382+K07293+K04392+K04352+K03099+K05088+K20210+K06279+K17608+K04404+K04508+K08840+K03175+K14290+K16197
Axon guidance	106	231	2.11119e-07	3.09954e-06	ko04360	Organismal Systems	Development	ABL1;ABLIM1;ABLIM3;ARHGEF12;BMPR2;BOD1;CAMK2D;CARHSP1;CCDC125;CDK5;CFL1;CFL2;CXCL12;CXCR4;DMTN;DPYSL2;DPYSL3;EFNA5;ENAH;EPHA1;EPHA2;EPHB3;FAM134C;FES;FYN;GNAI2;GNAI3;GSK3B;ILK;ISLR;ITGB1;LIMK1;LIMK2;LOC100338446;LOC100345250;LOC103347033;LOC103352092;LRRN1;MAPK1;MET;NCK1;NCK2;NEO1;NRAS;NRP1;NTN1;NTN4;PAK1;PAK2;PAK4;PARD3;PARD3B;PARD6B;PDK1;PIK3R1;PLXNA1;PLXNA2;PLXNA3;PLXNA4;PLXNB1;PLXNB2;PLXNC1;P…	K06619+K07520+K07532+K04671+K05746+K04515+K05765+K02090+K10031+K04189+K07528+K05462+K05102+K05103+K05112+K07527+K05703+K04630+K03083+K06272+K06838+K05719+K05743+K05744+K05734+K02649+K16621+K07526+K16351+K04371+K05099+K07365+K19862+K06766+K07828+K06724+K06843+K06845+K04409+K04410+K04237+K06093+K12077+K06820+K06821+K06572+K06225+K05725+K07293+K04392+K04352+K07524+K04514+K17388+K05128+K06840+K06521+…
Hippo signaling pathway	95	202	2.18149e-07	3.09954e-06	ko04390	Environmental Information Processing	Signal transduction	ACTB;AMOT;APC;AXIN1;AXIN2;BMP2;BMPR1A;BMPR2;BTRC;CACHD1;CCND2;CTGF;CTNNA1;CTNNAL1;CTNNB1;DLG3;DLG4;DVL3;FBXW11;FGF1;FRMD4A;FRMD6;FZD4;FZD5;FZD6;GSK3B;ITGB2;LATS1;LATS2;LEF1;LIMD1;LIMS1;LLGL1;LLGL2;LOC100008822;LOC100348286;LOC100352301;LOC100353067;LOC100358827;LOC103347033;MOB1B;MOB3B;MOB3C;MPP5;NF2;PARD3;PARD3B;PARD6B;PATJ;PLEKHM1;PLEKHM3;PPP1CA;PPP1CC;PPP2CB;PPP2R1A;PPP2R1B;PPP2R2A;PRKCI;RER1;…	K05692+K16819+K02085+K02157+K04385+K21283+K04673+K04671+K03362+K16687+K10151+K06827+K05691+K02105+K21098+K11828+K02353+K18496+K16684+K16822+K02354+K02375+K02376+K03083+K06464+K08791+K04492+K16682+K06094+K04354+K13375+K16621+K06685+K06091+K04237+K06093+K06092+K06269+K04382+K03456+K06069+K02620+K16175+K16686+K03982+K04500+K04501+K19631+K12076+K04412+K04490+K04491+K09448+K13376+K13377+K04674+K04388+…
Breast cancer	79	161	2.5782e-07	3.51666e-06	ko05224	Human Diseases	Cancers: Specific types	AKT2;AKT3;APC;ARAF;AXIN1;AXIN2;BAK1;BRAF;CDK6;CDKN1A;CTNNB1;CXHXorf36;DDB2;DLK2;DLL1;DLL4;DVL3;E2F2;E2F3;EGFR;EID1;ERBB2;FGF1;FGF18;FGFR1;FLT4;FZD4;FZD5;FZD6;GADD45A;GRB2;GSK3B;HEYL;IGF1;IGF1R;JAG1;KIT;LEF1;LOC100345250;LOC103347227;LOC103347380;LOC108178409;LRP5;LRP6;MAPK1;MMRN1;MTOR;N4BP2L2;NCOA1;NCOA3;NFKB2;NOTCH2;NOTCH3;NOTCH4;NRAS;PAQR4;PGR;PIK3R1;PLEKHB1;PLEKHM1;PLEKHM3;POLK;RASGEF1B;RB1;RE…	K04456+K02085+K08845+K02157+K04385+K14021+K04365+K02091+K06625+K02105+K02599+K10140+K21635+K06051+K02353+K09389+K06620+K04361+K17449+K05083+K18496+K04358+K04362+K05097+K02354+K02375+K02376+K04402+K04364+K03083+K09091+K05459+K05087+K06052+K05091+K04492+K02649+K06055+K20996+K03096+K03068+K04371+K07203+K08775+K09101+K11256+K04469+K20994+K20995+K07828+K04684+K08556+K18497+K03511+K03099+K06618+K02620+…
Insulin resistance	54	99	2.83667e-07	3.7204e-06	ko04931	Human Diseases	Endocrine and metabolic diseases	ACACB;AKT2;AKT3;CD36;CREB1;CREB3L2;CREB5;FOXO1;G6PC3;GFPT1;GSK3B;GYS1;INSR;LOC100344451;LOC100345250;MAPK8;MAPK9;MGEA5;MLXIP;MLXIPL;MTOR;NFKB1;NFKBIA;NR1H3;OGT;PCK2;PDPK1;PIK3R1;PPARA;PPARGC1B;PPP1CA;PPP1CC;PPP1R3B;PPP1R3E;PRKCB;PRKCD;PRKCE;PTPN1;PTPN11;PTPRF;PYGB;PYGL;RPS6KA1;RPS6KA3;SOCS3;STAT3;TBC1D4;TBL2;TMTC1;TMTC2;TMTC3;TNFRSF1A;TRIB3;TTC13	K01946+K04456+K06259+K05870+K09048+K09047+K07201+K01084+K00820+K03083+K00693+K04527+K04373+K02649+K04440+K15719+K09113+K07203+K02580+K04734+K08536+K09667+K01596+K06276+K07294+K17962+K06269+K07189+K19662+K06068+K18050+K05696+K07293+K05695+K00688+K04696+K04692+K17902+K03158+K19518
Epstein-Barr virus infection	105	231	4.25511e-07	5.37404e-06	ko05169	Human Diseases	Infectious diseases: Viral	AKT2;AKT3;APAF1;BAK1;BCL2;BCL2L11;BID;BLNK;BTK;CASP3;CASP8;CASP9;CCNA2;CCND2;CD40;CD44;CDK2;CDK6;CDKN1A;CHUK;CR2;CWF19L1;CXCL10;DDB2;DDX58;E2F2;E2F3;ENTPD1;FADD;FAS;GADD45A;HDAC1;ICAM1;IFNAR1;IFNAR2;IKBKE;IRAK1;IRAK4;ISOC1;ITGAL;LOC100341175;LOC100345250;LOC100351416;LOC100358392;MAP2K3;MAP2K4;MAP2K6;MAP2K7;MAP3K14;MAP3K7;MAPK12;MAPK13;MAPK14;MAPK8;MAPK9;MAVS;MESDC2;NCOR2;NEDD4;NFKB1;NFKB2;NFKBIA…	K04456+K02084+K14021+K02161+K16341+K04726+K07371+K07370+K02187+K04398+K04399+K06627+K10151+K03160+K06256+K02206+K02091+K06625+K04467+K04012+K12671+K10140+K12646+K09389+K06620+K01510+K02373+K04390+K04402+K06067+K06490+K05130+K05131+K07211+K04730+K04733+K04432+K05718+K08738+K02649+K05654+K08056+K04430+K04433+K04431+K04466+K04427+K04441+K04440+K12648+K03032+K06065+K10591+K02580+K04469+K04734+K14216+…
Chemokine signaling pathway	111	248	5.26466e-07	6.4116e-06	ko04062	Organismal Systems	Immune system	ADCY2;ADCY3;ADCY4;ADCY6;ADCY7;ADCY9;AKT2;AKT3;ANKRD40;ARRB1;ARRB2;BAD;BCAR1;BRAF;CCDC97;CCL19;CCL21;CCL22;CCL5;CCR7;CHIC2;CHUK;CRK;CRKL;CWF19L1;CX3CL1;CXCL10;CXCL12;CXCL8;CXCL9;CXCR1;CXCR2;CXCR3;CXCR4;DOCK2;EFS;EID1;ELMO1;FGR;FOXO3;GNAI2;GNAI3;GNB1;GNB2;GNG10;GNG10-2;GNG11;GNG12;GNG2;GRB2;GRK2;GRK5;GRK6;GRO-A;GSK3A;GSK3B;HCK;ITK;JAK2;LIMS1;LOC100345250;LOC100348199;LOC100354804;LOC103346569;LPXN;…	K08042+K08043+K08044+K08046+K08047+K08049+K04456+K05747+K04439+K02158+K05726+K04365+K05512+K16062+K21095+K12499+K04182+K04467+K04438+K05508+K12671+K10031+K10030+K05416+K04175+K05050+K04188+K04189+K12367+K17449+K12366+K08891+K09408+K04630+K04536+K04537+K04545+K04546+K04347+K07826+K04364+K00910+K08291+K05505+K08822+K03083+K08893+K07363+K04447+K05760+K02649+K04371+K05858+K02580+K04734+K07828+K04409+…
FoxO signaling pathway	71	143	5.78691e-07	6.80461e-06	ko04068	Environmental Information Processing	Signal transduction	AKT2;AKT3;ARAF;ATM;BCL2L11;BNIP3;BRAF;CAT;CCNB1;CCNB2;CCND2;CCNG2;CDK2;CDKN1A;CHUK;CREBBP;CWF19L1;EGFR;EP300;FBXO32;FOXO1;FOXO3;FOXO4;G6PC3;GABARAP;GABARAPL2;GADD45A;GRB2;HOMER1;IGF1;IGF1R;IL7R;INSR;LOC100345250;LOC100352301;LOC100353067;LOC100358318;LOC103349054;MAPK1;MAPK12;MAPK13;MAPK14;MAPK8;MAPK9;NRAS;PCK2;PDPK1;PIK3R1;PLK1;PLK2;PLK3;PRMT1;RASGEF1B;RBL2;S1PR1;SELO;SETD7;SGK1;SIRT1;SMAD3;SMAD…	K04456+K08845+K04728+K16341+K15464+K04365+K03781+K05868+K21770+K10151+K10146+K02206+K06625+K04467+K04498+K04361+K10305+K07201+K09408+K12358+K01084+K08341+K04402+K04364+K15010+K05459+K05087+K05072+K04527+K02649+K13375+K09385+K04371+K04441+K04440+K07828+K01596+K06276+K06631+K08861+K08862+K11434+K03099+K16332+K04288+K11431+K13302+K11411+K04500+K04501+K04692+K04411+K13376+K13377+K04674+K04388
Cell cycle	77	159	7.06727e-07	8.03313e-06	ko04110	Cellular Processes	Cell growth and death	ABL1;ANAPC1;ANAPC11;ANAPC13;ANAPC5;ATM;ATR;BUB1;BUB1B;BUB3;CCNA2;CCNB1;CCNB2;CCND2;CCNH;CDC14A;CDC14B;CDC16;CDC23;CDC25B;CDC27;CDC7;CDK2;CDK6;CDK7;CDKN1A;CDKN2C;CREBBP;CUL1;DBF4;E2F2;E2F3;E2F4;E2F5;EP300;ESPL1;GADD45A;GSK3B;HDAC1;LOC100352301;LOC100353067;LOC100357094;MCM2;MCM3;MCM4;MCM5;MCM6;MCM7;ORC2;ORC3;PAQR4;PLK1;PRKDC;PTTG1;RAD21;RB1;RBL2;SFXN1;SFXN2;SFXN4;SKP1;SMAD3;SMAD4;SMC1A;SMC3;STAG1;…	K06619+K03348+K03358+K12456+K03352+K04728+K06640+K02178+K06637+K02180+K06627+K05868+K21770+K10151+K06634+K06639+K03353+K03355+K05866+K03350+K02214+K02206+K02091+K02202+K06625+K06622+K04498+K03347+K06629+K09389+K06620+K04682+K02365+K04402+K03083+K06067+K13375+K02540+K02541+K02212+K02209+K02542+K02210+K02604+K02605+K06633+K06631+K06642+K06635+K06670+K06618+K16332+K03351+K03094+K04500+K04501+K06636+…
NF-kappa B signaling pathway	60	116	7.35686e-07	8.09255e-06	ko04064	Environmental Information Processing	Signal transduction	ATM;BCL10;BCL2;BCL2A1;BCL2L1;BIRC2;BLNK;BTK;CARD10;CARD11;CCL19;CCL21;CD40;CFLAR;CHUK;CSNK2A1;CSNK2A2;CWF19L1;CXCL12;CXCL8;DDX58;ERC1;ICAM1;IL1R1;IRAK1;IRAK4;LCK;LRCH4;LRRC58;LTBR;MALT1;MAP3K14;MAP3K7;NFKB1;NFKB2;NFKBIA;PIK3IP1;PLAU;PRKCB;PTGS2;RELB;RIPK1;SYK;SYNGR1;TAB1;TAB2;TAB3;TIRAP;TLR4;TNFRSF11A;TNFRSF1A;TNFSF13B;TRAF1;TRAF3;TRAF5;TRAF6;TRAFD1;TRIM25;UBE2I;XIAP	K04728+K07368+K02161+K02162+K04570+K16060+K07371+K07370+K20912+K07367+K05512+K16062+K03160+K04724+K04467+K03097+K10031+K10030+K12646+K16072+K06490+K04386+K04730+K04733+K05856+K10130+K03159+K07369+K04466+K04427+K02580+K04469+K04734+K01348+K19662+K11987+K09253+K02861+K05855+K04403+K04404+K12793+K05403+K10160+K05147+K03158+K05476+K03172+K03174+K09849+K03175+K10652+K10577+K04725
Acute myeloid leukemia	39	66	8.35047e-07	8.89847e-06	ko05221	Human Diseases	Cancers: Specific types	AKT2;AKT3;ARAF;BAD;BCL2A1;BRAF;CHUK;CSF2;CWF19L1;GRB2;JUP;KIT;LEF1;LOC100345250;LOC100348518;LOC100351865;LOC100358696;MAPK1;MTOR;NFKB1;NRAS;PIK3R1;PIM1;PIM2;PML;RARA;RASGEF1B;RER1;RUNX1T1;SOS1;STAT3;STAT5B;TCF7;TCF7L1;TCF7L2;TGOLN2;YPEL1;YPEL2;ZBTB16	K04456+K08845+K02158+K02162+K04365+K04467+K05427+K04364+K10056+K05091+K04492+K02649+K11223+K06461+K06498+K04371+K07203+K02580+K07828+K04702+K08806+K10054+K08527+K03099+K02620+K10053+K04692+K11224+K04490+K04491+K10055
Cellular senescence	84	178	8.93746e-07	9.23537e-06	ko04218	Cellular Processes	Cell growth and death	AKT2;AKT3;ATM;ATR;BTRC;CALM1;CALM2;CAPN1;CAPN2;CCNA2;CCNB1;CCNB2;CCND2;CDK2;CDK6;CDKN1A;CXCL8;E2F2;E2F3;E2F4;E2F5;ETS1;FBXW11;FOXO1;FOXO3;GADD45A;HIPK1;HIPK2;HIPK3;HUS1;IGFBP2;IGFBP5;IGFBP6;ISOC1;LIN54;LIN9;LOC100345250;LOC100352301;LOC100353067;LOC103346667;MAP2K3;MAP2K6;MAPK1;MAPK12;MAPK13;MAPK14;MTOR;MYBL2;NFKB1;NRAS;PEF1;PIK3R1;PNMA1;PPP1CA;PPP1CC;RAD50;RAD9A;RALGAPA1;RALGAPA2;RASSF5;RB1;RBBP…	K04456+K04728+K06640+K03362+K02183+K01367+K03853+K06627+K05868+K21770+K10151+K02206+K02091+K06625+K10030+K09389+K06620+K04682+K02678+K07201+K09408+K04402+K08826+K10903+K10138+K04432+K21776+K21773+K02649+K13375+K07206+K04433+K04371+K04441+K07203+K21769+K02580+K07828+K06269+K10866+K10994+K07207+K08015+K06618+K10752+K16332+K07208+K03982+K11411+K04500+K14381+K13376+K13377+K04674+K04388+K04451+K21124+…
Lysosome	77	160	9.65114e-07	9.67953e-06	ko04142	Cellular Processes	Transport and catabolism	ACP2;ACP5;AGA;AP1B1;AP1G1;AP1S1;AP1S2;AP3B1;AP4E1;ATP6AP1;ATP6V0A1;ATP6V0A2;ATP6V0C;ATP6V0D2;ATP6V1H;CD164;CLN3;CLN5;CLTC;CLTCL1;CTNS;CTSA;CTSB;CTSE;CTSF;CTSH;CTSO;DISP1;ENTPD4;FAM189A1;GAA;GALC;GBA;GGA2;GGA3;GLA;GLB1;GNPTAB;GNS;GUSB;HEXA;HEXB;HGSNAT;IDS;IGF2R;LAMP1;LAMP3;LAPTM5;LIPA;LITAF;LOC100008830;LOC100340211;LOC100341055;LOC100346772;LOC100348947;LOC100350701;M6PR;MCOLN1;NAGA;NAGPA;NEU1;NP…	K14410+K14379+K01444+K12392+K12391+K12394+K12397+K12400+K03662+K02154+K02155+K02146+K02144+K06546+K12389+K12390+K04646+K12386+K13289+K01363+K01382+K01373+K01366+K01374+K12385+K12305+K01201+K12316+K01202+K12404+K01189+K12309+K08239+K01137+K01195+K12373+K10532+K01136+K06564+K06528+K06562+K12387+K01052+K19363+K01365+K12311+K12399+K10089+K04992+K01204+K01125+K01186+K06129+K01074+K12382+K12384+K21398+…
Toll-like receptor signaling pathway	56	107	1.04132e-06	1.01454e-05	ko04620	Organismal Systems	Immune system	AKT2;AKT3;CASP8;CCL5;CD40;CD80;CHUK;CWF19L1;CXCL10;CXCL8;CXCL9;FADD;IFNAR1;IFNAR2;IKBKE;IRAK1;IRAK4;IRF5;ISOC1;LOC100345250;MAP2K3;MAP2K4;MAP2K6;MAP2K7;MAP3K7;MAP3K8;MAPK1;MAPK12;MAPK13;MAPK14;MAPK8;MAPK9;NFKB1;NFKBIA;PIK3R1;RAC1;RIPK1;SELO;SPP1;STAT1;SYNGR1;TAB1;TAB2;TBK1;TIRAP;TLR2;TLR3;TLR4;TLR5;TLR9;TOLLIP;TRAF3;TRAF6;TRAFD1;YPEL1;YPEL2	K04456+K04398+K12499+K03160+K05412+K04467+K12671+K10030+K05416+K02373+K05130+K05131+K07211+K04730+K04733+K09446+K04432+K02649+K04430+K04433+K04431+K04427+K04415+K04371+K04441+K04440+K02580+K04734+K04392+K02861+K06250+K11220+K04403+K04404+K05410+K05403+K10159+K05401+K10160+K10168+K10161+K05402+K03174+K03175
Wnt signaling pathway	79	166	1.22939e-06	1.15582e-05	ko04310	Environmental Information Processing	Signal transduction	APC;AXIN1;AXIN2;BAMBI;BTRC;CACYBP;CAMK2D;CCND2;CHD8;CREBBP;CSNK2A1;CSNK2A2;CTBP2;CTNNB1;CUL1;DAAM1;DAAM2;DVL3;EP300;FBXW11;FHDC1;FMNL2;FMNL3;FZD4;FZD5;FZD6;GPC4;GSK3B;INF2;INVS;LEF1;LGR4;LOC100344790;LOC100354911;LOC108178409;LRP5;LRP6;MAP3K7;MAPK8;MAPK9;NAPB;NKD1;PLCXD1;PLEKHM1;PLEKHM3;PRICKLE1;PRICKLE2;PRKCB;PSEN1;RAC1;RER1;RNF43;ROCK2;ROR1;RSPO1;RSPO2;RSPO3;RUVBL1;RYK;SENP2;SERPINF1;SFRP1;SKP1…	K02085+K02157+K04385+K10162+K03362+K04507+K04515+K10151+K04494+K04498+K03097+K04496+K02105+K03347+K04512+K02353+K02354+K02375+K02376+K08110+K03083+K19626+K04492+K04309+K04497+K03096+K03068+K04427+K04440+K05858+K03213+K19882+K04511+K19662+K04505+K04392+K02620+K15694+K17388+K05122+K19471+K23097+K23098+K04499+K05128+K03345+K19614+K02166+K03094+K04501+K04508+K04490+K04491+K04451+K04510+K01691+K22471+…
Central carbon metabolism in cancer	32	51	1.25681e-06	1.15582e-05	ko05230	Human Diseases	Cancers: Overview	AKT2;AKT3;ARID5A;EGFR;ERBB2;FGFR1;FGFR2;G6PD;GLS;HK1;HK2;HK3;KIT;LOC100345250;MAPK1;MET;MTOR;NRAS;PDGFRA;PDGFRB;PDHA1;PDHB;PDK1;PFKM;PFKP;PIK3R1;PKM;TP53;UBL4A;YPEL1;YPEL2;ZNF451	K04456+K00844+K04361+K05083+K04362+K05093+K00036+K01425+K05091+K02649+K04371+K05099+K07203+K07828+K04363+K05089+K00161+K00162+K12077+K00850+K00873+K04451+K05126
Ribosome biogenesis in eukaryotes	59	115	1.28801e-06	1.15582e-05	ko03008	Genetic Information Processing	Translation	BMS1;CFDP1;CSNK2A1;CSNK2A2;DKC1;DROSHA;EFCAB14;EFL1;EIF6;EMG1;FBL;GNL1;GNL2;GNL3;GNL3L;HEATR1;IMP4;LOC100337853;LOC100343001;LOC100344922;LOC100356168;LOC103350856;LSG1;MDN1;MPHOSPH10;NAT10;NHP2;NMD3;NOL6;NUTF2;NVL;NXT2;POP1;POP4;RBM28;REXO2;RIOK1;RPP25L;RPP30;RRP7A;SMTN;SMTNL2;SNTB1;SNTB2;SNU13;SPATA5;TANGO6;TCOF1;TMEM120A;UTP14A;UTP15;UTP4;VWA8;WDR3;WDR36;WDR43;XPO1;XRN1;XRN2	K14569+K14537+K03097+K11131+K03685+K14570+K14536+K03264+K14568+K14563+K14539+K14538+K14550+K14561+K06943+K14572+K14559+K14521+K11129+K07562+K14544+K14285+K14571+K01164+K03538+K14573+K13288+K07178+K14525+K03539+K14545+K14548+K12845+K14575+K14562+K14574+K14567+K14549+K14556+K14554+K14546+K14290+K12618+K12619
Non-small cell lung cancer	39	67	1.42163e-06	1.24302e-05	ko05223	Human Diseases	Cancers: Specific types	AKT2;AKT3;ARAF;BAD;BAK1;BRAF;CASP9;CDK6;CDKN1A;DDB2;E2F2;E2F3;EGFR;ERBB2;FOXO3;GADD45A;GRB2;LOC100345250;LOC100348518;MAPK1;NRAS;PDPK1;PIK3R1;POLK;PRKCB;RARB;RASGEF1B;RASSF5;RB1;SOS1;STAT3;STAT5B;STK4;TM2D2;TP53;TUSC2;WDR76;YPEL1;YPEL2	K04456+K08845+K02158+K14021+K04365+K04399+K02091+K06625+K10140+K09389+K06620+K04361+K05083+K09408+K04402+K04364+K02649+K11223+K04371+K07828+K06276+K03511+K19662+K08528+K03099+K08015+K06618+K04692+K11224+K04411+K04451+K09850
HIF-1 signaling pathway	54	103	1.50177e-06	1.28026e-05	ko04066	Environmental Information Processing	Signal transduction	AKT2;AKT3;ANGPT1;ANGPT4;ANGPTL2;ARID5A;ARNT;BCL2;CAMK2D;CDKN1A;CREBBP;CUL2;CYBB;EDN1;EGFR;EGLN1;EGLN3;EIF4E2;ENO1;EP300;ERBB2;FLT1;GAPDH;HK1;HK2;HK3;HMOX1;IFNGR2;IGF1;IGF1R;IL6R;INSR;LOC100345250;LOC103351855;LTBR;MAPK1;MKNK1;MTOR;NFKB1;PDHA1;PDHB;PDK1;PIK3R1;PRKCB;SERPINE1;STAT3;TCEB2;TEK;TFRC;TIMP1;TLR4;VHL;YPEL1;YPEL2	K04456+K05465+K05467+K05466+K00844+K09097+K02161+K04515+K06625+K04498+K03870+K21421+K16366+K04361+K09592+K03259+K01689+K05083+K05096+K00134+K00510+K05133+K05459+K05087+K05055+K04527+K02649+K03159+K04371+K04372+K07203+K02580+K00161+K00162+K12077+K19662+K03982+K04692+K03873+K05121+K06503+K16451+K10160+K03871
Renal cell carcinoma	49	91	1.64388e-06	1.33576e-05	ko05211	Human Diseases	Cancers: Specific types	AKT2;AKT3;ARAF;ARNT;BAD;BRAF;CDKN1A;CREBBP;CRK;CRKL;CUL2;DAZAP2;EGLN1;EGLN3;EP300;EPAS1;ETS1;FLCN;GAB1;GRB2;LOC100338446;LOC100345250;LOC100352301;LOC100353067;LOC100356118;MAPK1;MET;NRAS;PAK1;PAK2;PAK4;PDGFB;PIK3IP1;PIK3R1;PTPN11;RAC1;RAP1A;RAP1B;RAPGEF1;RASGEF1B;SAMD4B;SOS1;TCEB2;TGFB1;TGFB2;TGFB3;VHL;YPEL1;YPEL2	K04456+K08845+K09097+K02158+K04365+K06625+K04498+K04438+K03870+K06277+K09592+K09095+K02678+K09594+K09593+K04364+K05734+K02649+K13375+K01679+K04371+K05099+K07828+K04409+K04410+K17386+K05460+K07293+K04392+K04353+K07836+K03099+K03873+K13376+K13377+K03871
Human cytomegalovirus infection	114	261	1.64522e-06	1.33576e-05	ko05163	Human Diseases	Infectious diseases: Viral	ADCY2;ADCY3;ADCY4;ADCY6;ADCY7;ADCY9;AKAP13;AKT2;AKT3;ARHGEF1;ARHGEF12;BAK1;BCAR1;BID;CALM1;CALM2;CASP3;CASP8;CASP9;CCDC97;CCL5;CDK6;CDKN1A;CHUK;CREB1;CREB3L2;CREB5;CRK;CRKL;CTNNB1;CWF19L1;CX3CL1;CXCL12;CXCL8;CXCR2;CXCR4;E2F2;E2F3;EFS;EGFR;FADD;FAS;GNA13;GNAI2;GNAI3;GNB1;GNB2;GNG10;GNG10-2;GNG11;GNG12;GNG2;GRB2;GSK3B;IL10RA;IL1R1;IL6R;ITGAV;ITGB3;LIMS1;LOC100340719;LOC100341175;LOC100345250;LOC100…	K08042+K08043+K08044+K08046+K08047+K08049+K16529+K04456+K12330+K07532+K14021+K05726+K04726+K02183+K02187+K04398+K04399+K12499+K02091+K06625+K04467+K05870+K09048+K09047+K04438+K02105+K05508+K10031+K10030+K05050+K04189+K09389+K06620+K04361+K02373+K04390+K04639+K04630+K04536+K04537+K04545+K04546+K04347+K07826+K04364+K03083+K05134+K04386+K05055+K06487+K06493+K05760+K04634+K08738+K02649+K05654+K08056+…
Human immunodeficiency virus 1 infection	115	264	1.74284e-06	1.38211e-05	ko05170	Human Diseases	Infectious diseases: Viral	AKT2;AKT3;AP1B1;AP1G1;AP1S1;AP1S2;APPBP2;ATM;ATR;BAD;BAK1;BCL2;BCL2L1;BID;BTRC;CALM1;CALM2;CASP3;CASP8;CASP9;CCDC125;CCNB1;CCNB2;CFL1;CFL2;CHUK;CRK;CRKL;CUL1;CUL4A;CUL4B;CUL5;CWF19L1;CXCR4;DCAF1;DDB1;FADD;FAS;FBXW11;GNAI2;GNAI3;GNB1;GNB2;GNG10;GNG10-2;GNG11;GNG12;GNG2;IRAK1;IRAK4;ISOC1;LIMK1;LIMK2;LIMS1;LOC100338446;LOC100340649;LOC100340719;LOC100341175;LOC100345250;LOC100351416;LOC100358392;LPX…	K04456+K12392+K12391+K12394+K11789+K04728+K06640+K02158+K14021+K02161+K04570+K04726+K03362+K02183+K02187+K04398+K04399+K05765+K05868+K21770+K04467+K04438+K03347+K10609+K10612+K04189+K10610+K02373+K04390+K04630+K04536+K04537+K04545+K04546+K04347+K07826+K04730+K04733+K04432+K05743+K05744+K05760+K05734+K18750+K04634+K08738+K02649+K05654+K08056+K04433+K04431+K04427+K04371+K04441+K04440+K07203+K02580+…
Notch signaling pathway	43	78	3.09336e-06	2.39736e-05	ko04330	Environmental Information Processing	Signal transduction	ADAM17;APH1A;APH1B;CREBBP;CTBP2;CXHXorf36;DLK2;DLL1;DLL4;DTX2;DTX3;DTX3L;DTX4;DVL3;EP300;HDAC1;JAG1;KAT2A;LFNG;LOC100344790;LOC100354911;LOC100355286;LOC100356351;LOC100356626;LOC103347227;LOC103347380;MAML2;MAML3;MMRN1;NCOR2;NCSTN;NOTCH2;NOTCH3;NOTCH4;NUMB;NUMBL;PSEN1;PSEN2;SNED1;SNW1;TLE3;TLE4;ZBED1	K06059+K06172+K04498+K04496+K02599+K21635+K06051+K06058+K02353+K06067+K06052+K06062+K05948+K04497+K06061+K06055+K20996+K06065+K06171+K20994+K20995+K06057+K04505+K04522+K06063
Human T-cell leukemia virus 1 infection	103	234	3.35246e-06	2.54042e-05	ko05166	Human Diseases	Infectious diseases: Viral	ADCY2;ADCY3;ADCY4;ADCY6;ADCY7;ADCY9;AKT2;AKT3;ANAPC1;ANAPC11;ANAPC5;ATM;ATR;BCL2L1;BUB1B;BUB3;CCDC97;CCNA2;CCNB2;CCND2;CD40;CDC16;CDC23;CDC27;CDK2;CDKN1A;CDKN2C;CHUK;CREB1;CREB3L2;CREB5;CREBBP;CRTC3;CSF2;CWF19L1;E2F2;E2F3;EGR1;EGR2;ELK4;EP300;ESPL1;ETS1;ETS2;FDPS;ICAM1;IL1R1;IL2RB;IL2RG;ITGAL;ITGB2;KAT2A;LCK;LOC100345250;LOC100348518;LOC100352301;LOC100353067;LOC100356626;LOC100357094;LTBR;MAP2K4…	K08042+K08043+K08044+K08046+K08047+K08049+K04456+K03348+K03358+K03352+K04728+K06640+K04570+K06637+K02180+K06627+K21770+K10151+K03160+K03353+K03355+K03350+K02206+K06625+K06622+K04467+K05870+K09048+K09047+K04498+K16334+K05427+K09389+K06620+K09203+K12496+K04376+K02365+K02678+K21932+K00787+K06490+K04386+K05069+K05070+K05718+K06464+K06062+K05856+K02649+K11223+K13375+K03159+K04430+K04416+K04466+K04371+…
Hippo signaling pathway - fly	62	126	4.26132e-06	3.15894e-05	ko04391	Environmental Information Processing	Signal transduction	ACTB;CACHD1;CADM1;DCHS1;FAT4;FJX1;FRMD4A;KIAA0907;LATS1;LATS2;LIMD1;LIMS1;LIX1L;LLGL1;LLGL2;LOC100008822;LOC100348286;LOC100358827;LPP;MAPK8;MAPK9;MOB1B;MOB3B;MOB3C;MPDZ;MPP5;NF2;PARD3;PARD3B;PARD6B;PKNOX2;PPP2CB;PPP2R1A;PPP2R1B;PPP2R2A;PRKCI;RASSF2;RASSF4;RERE;RSU1;SAV1;SLC4A1AP;SNTA1;SNTB1;STK3;TAX1BP3;TEAD1;TEAD3;TOM1L1;TSHZ1;TSHZ2;TSHZ3;WTIP;WWC1;WWC2;YAP1;YWHAB;YWHAE;YWHAQ;ZDHHC14;ZDHHC18;ZD…	K05692+K16687+K16691+K16507+K16669+K16674+K16684+K05628+K08791+K16682+K16673+K06094+K04354+K16676+K04440+K06685+K06095+K06091+K04237+K06093+K16672+K04382+K03456+K06069+K09851+K16175+K16686+K12076+K04412+K09448+K16677+K09236+K16685+K16197+K06630+K16675
Longevity regulating pathway	50	96	4.63171e-06	3.36046e-05	ko04211	Organismal Systems	Aging	ADCY2;ADCY3;ADCY4;ADCY6;ADCY7;ADCY9;ADIPOR2;AKT2;AKT3;APPL1;ATG101;ATG13;CAMKK2;CAT;CCDC97;CREB1;CREB3L2;CREB5;EHMT1;EHMT2;EIF4E2;FAM76A;FOXO1;FOXO3;IGF1;IGF1R;INSR;LOC100345250;LOC103346667;LOC103347101;MTOR;NFKB1;NRAS;NSMF;PAQR3;PAQR8;PIK3R1;RALGAPA1;RALGAPA2;RASGEF1B;RB1CC1;RHEB;SESN2;SESN3;SIRT1;TP53;TSC1;TSC2;ULK1;WDR55	K08042+K08043+K08044+K08046+K08047+K08049+K07297+K04456+K08733+K19730+K08331+K07359+K03781+K05870+K09048+K09047+K11420+K03259+K20394+K07201+K09408+K05459+K05087+K04527+K02649+K07206+K07204+K07203+K02580+K07828+K07207+K17589+K07208+K10141+K11411+K04451+K21357
p53 signaling pathway	53	104	5.64707e-06	4.01177e-05	ko04115	Cellular Processes	Cell growth and death	APAF1;ATM;ATR;BCL2;BCL2L1;BID;CASP3;CASP8;CASP9;CCNB1;CCNB2;CCND2;CCNG1;CCNG2;CDK2;CDK6;CDKN1A;CRYZL1;DDB2;EI24;FAM76A;FAS;GADD45A;GORAB;IGF1;IGFBP2;IGFBP5;IGFBP6;LOC100341175;LOC100358318;LRCH4;LRRC58;MDM4;PERP;PPM1D;RALGAPA1;RALGAPA2;RCHY1;RFWD2;RRM2;RRM2B;SERPINE1;SESN2;SESN3;SHISA4;STEAP3;THBS1;TMEM47;TP53;TSC2;VAT1;VAT1L;WDR76	K02084+K04728+K06640+K02161+K04570+K04726+K02187+K04398+K04399+K05868+K21770+K10151+K10145+K10146+K02206+K02091+K06625+K10133+K10140+K10134+K20394+K04390+K04402+K19748+K05459+K10138+K08738+K10130+K10127+K10136+K10147+K07207+K10144+K10143+K10808+K03982+K10141+K10135+K10142+K16857+K04451
Carbon metabolism	70	148	6.33191e-06	4.40649e-05	ko01200	Metabolism	Global and overview maps	ACADM;ACADS;ACAT1;ACO1;ACO2;ACSS1;ACSS2;ADH5;ADPGK;ALDH6A1;ARID5A;CAT;CS;DLAT;DLST;ECHDC3;ENO1;ESD;G6PD;GAPDH;GLUD1;GLYR1;GPI;GPT2;H6PD;HADHA;HIBCH;HK1;HK2;HK3;IDH2;IDH3A;IDH3B;IDH3G;LOC100356118;LOC103345583;MCEE;ME1;ME2;MUT;OGDH;PCCA;PDHA1;PDHB;PFKM;PFKP;PGD;PGK1;PHGDH;PKM;PRPS1;PRPSAP1;PRPSAP2;PSAT1;RASGEF1B;RPE;RPIA;SDHA;SDHC;SDHD;SHMT2;SUCLA2;SUCLG2;TKFC;TKT;TKTL1;TWSG1;UBL4A;UNC119B;ZC2HC1A	K00249+K00248+K00626+K01681+K01895+K00121+K08074+K00140+K00844+K03781+K01647+K00627+K00658+K07511+K01689+K01070+K00036+K00134+K00261+K18121+K01810+K00814+K13937+K07515+K05605+K00031+K00030+K01679+K00615+K05606+K00029+K00027+K01847+K00164+K01965+K00161+K00162+K00850+K00033+K00927+K00058+K00873+K00948+K00831+K01783+K01807+K00234+K00236+K00237+K00600+K01900+K00863
Necroptosis	81	178	7.98926e-06	5.44867e-05	ko04217	Cellular Processes	Cell growth and death	AIFM1;BCL2;BID;BIRC2;CAMK2D;CAPN1;CAPN2;CASP8;CFLAR;CHMP1A;CHMP1B;CHMP2A;CHMP3;CHMP4B;CHMP7;CYBB;CYLD;FADD;FAF1;FAM49A;FAS;GLUD1;GLUL;H2AFV;HMG20A;HSP90AA1;IFNAR1;IFNAR2;IFNGR2;IL33;JAK2;LOC100341677;LOC100344660;LOC100346499;LOC100346975;LOC100348415;LOC100348485;LOC100348518;LOC100348744;LOC100350964;LOC100350997;LOC100353691;LOC108176138;MAPK8;MAPK9;PACRGL;PARP1;PARP3;PARP4;PEF1;PGAM5;PLA2G4A;…	K04727+K02161+K04726+K16060+K04515+K01367+K03853+K04398+K04724+K12197+K12191+K12193+K12194+K15053+K21421+K08601+K02373+K20703+K12196+K04390+K00261+K01915+K11251+K10802+K04079+K05130+K05131+K05133+K12967+K04447+K11223+K17595+K04722+K04440+K10798+K15637+K16342+K03767+K00688+K10630+K02861+K11974+K12350+K14381+K11220+K11221+K04692+K11224+K11225+K05401+K10160+K03158+K09849+K04982+K11219+K21634+K04725
Hepatitis C	80	176	9.5337e-06	6.37449e-05	ko05160	Human Diseases	Infectious diseases: Viral	AKT2;AKT3;APAF1;ARAF;BAD;BAK1;BID;BRAF;CASP3;CASP8;CASP9;CDK2;CDK6;CDKN1A;CFLAR;CHUK;CLDN15;CTNNB1;CWF19L1;CXCL10;DDX58;E2F2;E2F3;EGFR;EIF2AK1;EIF2AK3;EIF2AK4;FADD;FAS;GRB2;GSK3B;IFIT3;IFNAR1;IFNAR2;IKBKE;LOC100009451;LOC100341175;LOC100345250;LOC100348286;MAPK1;MAVS;NFKB1;NFKBIA;NR1H3;NRAS;OAS1;OAS2;OAS3;PIAS1;PIK3R1;PPARA;PPP2CB;PPP2R1A;PPP2R1B;PPP2R2A;PSME3;RASGEF1B;RB1;RIPK1;RNASEL;SOCS3;SOS1…	K04456+K02084+K08845+K02158+K14021+K04726+K04365+K02187+K04398+K04399+K02206+K02091+K06625+K04724+K04467+K06087+K02105+K12671+K12646+K09389+K06620+K04361+K16194+K08860+K16196+K02373+K04390+K04364+K03083+K14217+K05130+K05131+K07211+K14754+K08738+K02649+K04354+K04371+K12648+K02580+K04734+K08536+K07828+K14216+K04706+K07294+K04382+K03456+K06698+K03099+K06618+K02861+K01165+K04696+K11220+K11221+K04692+…
Sphingolipid signaling pathway	65	137	1.17355e-05	7.69581e-05	ko04071	Environmental Information Processing	Signal transduction	ACER2;AKT2;AKT3;BCL2;BID;CERS4;CERS6;DEGS1;FCER1G;FYN;GAB2;GAB3;GNA13;GNAI2;GNAI3;LOC100340719;LOC100342774;LOC100345250;LOC100348286;LOC100357892;LRBA;MAP3K5;MAPK1;MAPK12;MAPK13;MAPK14;MAPK8;MAPK9;NAPB;NFKB1;NRAS;PDPK1;PIK3R1;PLD1;PPP2CB;PPP2R1A;PPP2R1B;PPP2R2A;PPP2R3A;PPP2R3C;PPP2R5B;PPP2R5C;PPP2R5D;PPP2R5E;PRKCB;PRKCE;PTX3;RAC1;ROCK1;ROCK2;S1PR1;S1PR2;SELO;SGMS1;SGMS2;SGPL1;SGPP1;SMPD1;SPTLC2;…	K01441+K04456+K02161+K04726+K04710+K04712+K07983+K05703+K08091+K04639+K04630+K04634+K02649+K04354+K01115+K18953+K04426+K04371+K04441+K04440+K05858+K02580+K07828+K06276+K04382+K03456+K11583+K11584+K19662+K18050+K04392+K04514+K17388+K04288+K04292+K04714+K01634+K04716+K12350+K00654+K03158+K04451
Progesterone-mediated oocyte maturation	59	122	1.41405e-05	9.09796e-05	ko04914	Organismal Systems	Endocrine system	ADCY2;ADCY3;ADCY4;ADCY6;ADCY7;ADCY9;AKT2;AKT3;ANAPC1;ANAPC11;ANAPC13;ANAPC5;ARAF;AURKA;BRAF;BUB1;CCDC97;CCNA2;CCNB1;CCNB2;CDC16;CDC23;CDC25B;CDC27;CDK2;CPEB1;CPEB3;CPEB4;GNAI2;GNAI3;HSP90AA1;IGF1;IGF1R;LOC100341365;LOC100344451;LOC100345250;LOC100351062;LOC100357094;MAPK1;MAPK12;MAPK13;MAPK14;MAPK8;MAPK9;PAQR4;PGR;PIK3R1;PLK1;RPS20;RPS6KA1;RPS6KA3;SELO;SFXN1;SFXN2;SFXN4;STK10;TEX2;YPEL1;YPEL2	K08042+K08043+K08044+K08046+K08047+K08049+K04456+K03348+K03358+K12456+K03352+K08845+K11481+K04365+K02178+K06627+K05868+K21770+K03353+K03355+K05866+K03350+K02206+K02602+K04630+K04079+K05459+K05087+K04367+K04373+K02649+K04371+K04441+K04440+K06633+K08556+K06631+K03351+K08837
EGFR tyrosine kinase inhibitor resistance	47	92	1.72121e-05	0.000108691	ko01521	Human Diseases	Drug resistance: Antineoplastic	AKT2;AKT3;ARAF;AXL;BAD;BCL2;BCL2L1;BCL2L11;BRAF;EGFR;EID1;EIF4E2;ERBB2;ERBB3;FAM206A;FGFR2;FOXO3;GAB1;GRB2;GSK3B;IGF1;IGF1R;IL6R;JAK2;KDR;LOC100345250;MAPK1;MET;MTOR;NF1;NRAS;NRG1;PDGFB;PDGFC;PDGFD;PDGFRA;PDGFRB;PIK3IP1;PIK3R1;PLEKHB1;PRKCB;RASGEF1B;SHC1;SOS1;STAT3;YPEL1;YPEL2	K04456+K08845+K05115+K02158+K02161+K04570+K16341+K04365+K04361+K17449+K03259+K05083+K05084+K05098+K05093+K09408+K09593+K04364+K03083+K05459+K05087+K05055+K04447+K02649+K04371+K05099+K07203+K08052+K07828+K05455+K17386+K05450+K04363+K05089+K05460+K18497+K19662+K03099+K06279+K04692
Hepatocellular carcinoma	93	215	2.26659e-05	0.000139234	ko05225	Human Diseases	Cancers: Specific types	ACTB;AKT2;AKT3;APC;ARAF;ARID1A;ARID1B;ARID2;ARID5A;AXIN1;AXIN2;BAD;BAK1;BCL2L1;BRAF;CDK6;CDKN1A;CTNNB1;DDB2;DVL3;E2F2;E2F3;EGFR;EID1;FAM214B;FZD4;FZD5;FZD6;GAB1;GADD45A;GRB2;GSK3B;GSTP1;HMOX1;IGF1R;KEAP1;LEF1;LOC100008822;LOC100328910;LOC100340711;LOC100345250;LOC100347453;LOC100352301;LOC100353067;LOC100358177;LOC103345021;LOC108176719;LOC108178409;LRP5;LRP6;MAPK1;MET;MGST1;MTOR;NAT6;NFE2L2;NQO1…	K05692+K04456+K02085+K08845+K11653+K11765+K02157+K04385+K02158+K14021+K04570+K04365+K02091+K06625+K02105+K10140+K02353+K09389+K06620+K04361+K17449+K02354+K02375+K02376+K09593+K04402+K04364+K03083+K00799+K00510+K05087+K10456+K04492+K02649+K11647+K13375+K11648+K03096+K03068+K04371+K05099+K07203+K05638+K00355+K07828+K22197+K05460+K03511+K19662+K03099+K06618+K02620+K06279+K04500+K04501+K11649+K11650+…
Neurotrophin signaling pathway	72	158	2.33437e-05	0.000139234	ko04722	Organismal Systems	Nervous system	ABL1;AKT2;AKT3;ARHGDIB;BAD;BCL2;BDNF;BRAF;CALM1;CALM2;CAMK2D;CRK;CRKL;DAZAP2;EID1;FOXO3;FRS2;GAB1;GRB2;GSK3B;IRAK1;IRAK3;IRAK4;KIDINS220;LOC100344451;LOC100345250;LOC100351250;LOC100356150;MAGED1;MAGED2;MAP2K5;MAP2K7;MAP3K1;MAP3K5;MAPK1;MAPK12;MAPK13;MAPK14;MAPK7;MAPK8;MAPK9;NFKB1;NFKBIA;NRAS;PDPK1;PIK3R1;PNMA1;PRKCD;PSEN1;PSEN2;PTPN11;RAC1;RAP1A;RAP1B;RAPGEF1;RASGEF1B;RPS6KA1;RPS6KA3;RPS6KA5;SEL…	K06619+K04456+K12462+K02158+K02161+K04355+K04365+K02183+K04515+K04438+K06277+K17449+K09408+K12461+K09593+K04364+K03083+K04730+K04732+K04733+K12460+K04373+K02649+K02583+K12464+K04463+K04431+K04416+K04426+K04371+K04441+K04464+K04440+K02580+K04734+K07828+K06276+K06068+K04505+K04522+K07293+K04392+K04353+K07836+K03099+K04445+K12459+K07193+K06279+K12388+K04451+K03175+K06630
Viral carcinogenesis	98	229	2.35111e-05	0.000139234	ko05203	Human Diseases	Cancers: Overview	ACTN1;ACTN4;ATP6V0D2;BAD;BAK1;C3;CASP3;CASP8;CCNA2;CCND2;CDK2;CDK6;CDKN1A;CHD4;CREB1;CREB3L2;CREB5;CREBBP;DDB1;DDX3X;DNAJA3;EGR2;EP300;GRB2;GSN;GTF2A1;GTF2A2;GTF2B;GTF2E1;GTF2E2;GTF2H1;GTF2H3;HDAC1;HDAC10;HDAC11;HDAC3;HDAC4;HDAC5;HDAC7;HDAC8;HDAC9;HNRNPK;HNRNPUL2;HPN;IL6ST;KAT2A;LIMS1;LOC100345250;LOC100346459;LOC100348518;LOC100349756;LOC100351672;LOC100356626;LOC103349693;LOC108177405;LPXN;LTBR…	K05699+K02146+K02158+K14021+K03990+K02187+K04398+K06627+K10151+K02206+K02091+K06625+K11643+K05870+K09048+K09047+K04498+K10610+K11594+K09504+K12496+K04364+K05768+K03122+K03123+K03124+K03136+K03137+K03141+K03143+K06067+K18671+K11418+K11404+K11406+K11405+K11409+K12886+K08665+K05060+K06062+K05760+K02649+K11254+K11223+K11252+K03159+K04371+K02580+K04469+K04734+K07828+K00873+K04392+K08053+K06618+K16332+…
Focal adhesion	177	455	2.36821e-05	0.000139234	ko04510	Cellular Processes	Cellular community - eukaryotes	ACTB;ACTN1;ACTN4;AIM1;AKT2;AKT3;ANKRD33B;ARHGAP35;ARHGAP5;BAD;BCAR1;BCL2;BIRC2;BOD1;BRAF;C4H12orf10;CACUL1;CAPN2;CCDC184;CCDC22;CCND2;CHAD;CNPPD1;CRK;CRKL;CTNNB1;DAZAP2;DIAPH1;DOCK1;EFS;EGFR;EID1;ERBB2;EVA1B;FAM109A;FAM110D;FAM118A;FAM120B;FAM129B;FAM171A1;FAM174A;FAM206A;FAM214B;FGL2;FHOD1;FICD;FIGF;FLNA;FLNB;FLT1;FLT4;FMNL2;FN1;FYN;GATAD2A;GRB2;GSK3B;IFFO1;IGF1;IGF1R;ILK;ITGA1;ITGA2;ITGA3;ITGA4…	K05692+K05699+K06236+K04456+K05732+K13709+K02158+K05726+K02161+K16060+K06274+K04365+K03853+K10151+K06248+K04438+K02105+K06277+K05740+K13708+K04361+K17449+K05083+K19719+K06251+K06476+K05098+K06237+K06252+K05449+K04437+K05096+K05097+K05717+K05703+K04364+K03083+K05459+K05087+K06272+K06480+K06481+K06482+K06483+K06484+K06485+K06584+K06487+K05719+K06493+K06525+K06588+K06589+K06590+K05760+K05734+K02649+…
ErbB signaling pathway	47	93	2.47478e-05	0.000143034	ko04012	Environmental Information Processing	Signal transduction	ABL1;AKT2;AKT3;ARAF;BAD;BRAF;CAMK2D;CBL;CBLB;CDKN1A;CRK;CRKL;EGFR;EID1;ERBB2;ERBB3;ERBB4;GAB1;GRB2;GSK3B;HBEGF;LOC100338446;LOC100345250;LOC100348518;MAP2K4;MAP2K7;MAPK1;MAPK8;MAPK9;MTOR;NCK1;NCK2;NRAS;NRG1;PAK1;PAK2;PAK4;PIK3R1;PRKCB;PTK2;RASGEF1B;SAMD4B;SHC1;SOS1;STAT5B;YPEL1;YPEL2	K06619+K04456+K08845+K02158+K04365+K04515+K04707+K22517+K06625+K04438+K04361+K17449+K05083+K05084+K05085+K09593+K04364+K03083+K08523+K05734+K02649+K11223+K04430+K04431+K04371+K04440+K07203+K07365+K19862+K07828+K05455+K04409+K04410+K19662+K05725+K03099+K06279+K11224
Hippo signaling pathway - multiple species	27	45	2.75858e-05	0.000156779	ko04392	Environmental Information Processing	Signal transduction	CACHD1;DCHS1;FAT4;FRMD4A;FRMD6;LATS1;LATS2;LIMD1;LIMS1;LOC100358827;MOB1B;MOB3B;MOB3C;NF2;PAK1;RASSF2;RASSF4;SAV1;STK3;TEAD1;TEAD3;TUSC2;WTIP;WWC1;WWC2;WWTR1;YAP1	K16687+K16507+K16669+K16684+K16822+K08791+K16682+K06685+K04409+K09851+K16686+K04412+K09448+K09850+K16685+K16820
Mitophagy - animal	38	71	2.81319e-05	0.000157262	ko04137	Cellular Processes	Transport and catabolism	AMBRA1;ATG9A;BCL2L1;BCL2L13;BECN1;BNIP3;C12H6orf106;CALCOCO1;CALCOCO2;CSNK2A1;CSNK2A2;EIF2AK3;FOXO3;FUNDC2;GABARAP;GABARAPL2;MAPK8;MAPK9;MFN1;MFN2;MITF;NBR1;NRAS;PAQR4;PARK2;PGAM5;PINK1;RAB7A;SP1;SQSTM1;TAX1BP1;TBC1D15;TBC1D16;TBK1;TP53;ULK1;USP15;USP30	K17985+K17907+K04570+K15485+K08334+K15464+K17987+K21347+K21348+K03097+K08860+K09408+K17986+K08341+K04440+K21356+K06030+K09455+K07828+K04684+K04556+K15637+K05688+K07897+K14381+K20168+K05410+K04451+K21357+K21343+K11851
RNA degradation	51	104	3.27835e-05	0.000180309	ko03018	Genetic Information Processing	Folding, sorting and degradation	BTG2;CNOT1;CNOT10;CNOT3;CNOT4;CNOT6;CNOT6L;CNOT8;CNOT9;DCP1A;DCP1B;DCP2;DDX6;DHX36;EDC3;EDC4;ENO1;EXOSC10;EXOSC2;EXOSC3;HSPA9;HSPD1;LOC100338666;LOC100338668;LOC100346767;LSM1;MBD5;NCOA7;OXR1;PABPC1;PABPC4;PAN2;PAN3;PAPD7;PARN;PATL1;PFKM;PFKP;SKIV2L;SKIV2L2;THAP4;THAP5;TM2D2;TOB1;TOB2;TTC37;WDR55;XRN1;XRN2;ZMYM1;ZNF862	K14443+K12604+K12607+K12580+K10643+K12603+K12581+K12606+K12610+K12611+K12613+K12614+K14442+K12615+K12616+K01689+K12591+K03679+K03681+K04043+K04077+K16855+K13126+K12592+K12620+K12587+K12571+K12572+K03514+K01148+K12617+K00850+K12599+K12598+K12584+K12600+K12618+K12619
Jak-STAT signaling pathway	77	173	3.42479e-05	0.000185374	ko04630	Environmental Information Processing	Signal transduction	AKT2;AKT3;AOX1;AOX3;ARPP19;BCL2;BCL2L1;C11H5orf51;CCND2;CDKN1A;CISH;CNTFR;CREBBP;CRLF2;CSF2;CSF2RA;CSF2RB;CSF3R;EGFR;ENSA;EP300;EPOR;FHL1;GHR;GRB2;HEATR5A;HEATR5B;IFNAR1;IFNAR2;IFNGR2;IFNLR1;IL10RA;IL11RA;IL13RA1;IL13RA2;IL17D;IL21R;IL2RB;IL2RG;IL4R;IL6R;IL6ST;IL7R;JAK2;LEPR;LEPROT;LIFR;LOC100345250;LOC100348518;MCL1;MTOR;OSMR;PDGFB;PDGFRA;PDGFRB;PIAS1;PIAS2;PIK3R1;PIM1;PTPN11;PTPN2;PTPN6;RASGEF1…	K04456+K00157+K02539+K02161+K04570+K05080+K10151+K06625+K04701+K05059+K04498+K05078+K05427+K05066+K04738+K05061+K04361+K05079+K14365+K04364+K05130+K05131+K05133+K05140+K05134+K05056+K05076+K05077+K05492+K05075+K05069+K05070+K05071+K05055+K05060+K05072+K04447+K05062+K05058+K02649+K11223+K07203+K05057+K17386+K04363+K05089+K04706+K16063+K04702+K07293+K18026+K05697+K03099+K04694+K04696+K04698+K04699+…
Apoptosis	82	187	3.74054e-05	0.000199301	ko04210	Cellular Processes	Cell growth and death	44443;ACTB;AIFM1;AKT2;AKT3;APAF1;ARPP19;ATM;B3GNTL1;BAD;BAK1;BCL2;BCL2A1;BCL2L1;BCL2L11;BID;BIRC2;CAPN1;CAPN2;CASP10;CASP2;CASP3;CASP7;CASP8;CASP9;CFLAR;CHUK;CSF2RB;CTSB;CTSF;CTSH;CTSO;CWF19L1;DAB2IP;DAXX;EIF2AK3;ENSA;ERN1;FADD;FAS;GADD45A;LMNA;LMNB1;LOC100008822;LOC100008830;LOC100340483;LOC100341175;LOC100345250;LOC100357567;LOC103350677;LOC108176138;LRCH4;LRRC58;MAP3K14;MAP3K5;MAPK1;MAPK8;MAPK…	K16943+K05692+K04727+K04456+K02084+K02539+K04728+K07374+K02158+K14021+K02161+K02162+K04570+K16341+K04726+K16060+K01367+K03853+K04400+K02186+K02187+K04397+K04398+K04399+K04724+K04467+K04738+K01363+K01373+K01366+K01374+K19901+K02308+K08860+K08852+K02373+K04390+K04402+K12641+K07611+K01365+K08738+K02649+K04741+K04722+K10130+K04466+K04426+K04371+K04440+K02580+K04734+K07828+K10798+K06276+K02374+K02861+…
Glycosaminoglycan biosynthesis - chondroitin sulfate / dermatan sulfate	18	26	4.07679e-05	0.000213875	ko00532	Metabolism	Glycan biosynthesis and metabolism	B3GAT3;B4GALT7;CHPF;CHPF2;CHST11;CHST14;CHST15;CHST3;CHST7;CHSY1;CHSY3;CSGALNACT1;CSGALNACT2;DSE;DSEL;UST;XYLT1;XYLT2	K10158+K00733+K00747+K03419+K01017+K08105+K08106+K01020+K04743+K13499+K00746+K01794+K03193+K00771
Kaposi sarcoma-associated herpesvirus infection	88	204	4.18669e-05	0.000216312	ko05167	Human Diseases	Infectious diseases: Viral	AKT2;AKT3;ANGPTL2;ATG3;BAK1;BECN1;BID;C3;CALM1;CALM2;CASP3;CASP8;CASP9;CD200R1;CDK6;CDKN1A;CHUK;CREB1;CREBBP;CSF2;CTNNB1;CWF19L1;CXCL8;E2F2;E2F3;EP300;FADD;FAS;GABARAP;GABARAPL2;GNB1;GNB2;GNG10;GNG10-2;GNG11;GNG12;GNG2;GRO-A;GSK3B;HCK;ICAM1;IFNAR1;IFNAR2;IKBKE;IL6ST;JAK2;LOC100341175;LOC100345250;LOC100348666;LOC100354804;MAP2K4;MAP2K6;MAP2K7;MAPK1;MAPK12;MAPK13;MAPK14;MAPK8;MAPK9;MTOR;NFKB1;NFKB…	K04456+K05466+K08343+K14021+K08334+K04726+K03990+K02183+K02187+K04398+K04399+K21668+K02091+K06625+K04467+K05870+K04498+K05427+K02105+K10030+K09389+K06620+K02373+K04390+K08341+K04536+K04537+K04545+K04546+K04347+K07826+K05505+K03083+K08893+K06490+K05130+K05131+K07211+K05060+K04447+K08738+K02649+K04430+K04433+K04431+K04371+K04441+K04440+K07203+K02580+K04734+K07828+K17386+K21290+K18497+K11987+K04392+…
PI3K-Akt signaling pathway	215	573	5.06974e-05	0.000258027	ko04151	Environmental Information Processing	Signal transduction	AIM1;AKT2;AKT3;ANGPT1;ANGPT4;ANGPTL2;ANKRD33B;ARPP19;BAD;BCL2;BCL2L1;BCL2L11;BDNF;C11H5orf51;C4H12orf10;CACUL1;CASP9;CCDC184;CCDC22;CCDC28A;CCND2;CDC37;CDK2;CDK6;CDKN1A;CHAD;CHUK;CNPPD1;CREB1;CREB3L2;CREB5;CSF1;CSF3R;CWF19L1;EFNA5;EGFR;EIF4B;EIF4E2;ENSA;EPHA2;EPOR;ERBB2;ERBB3;ERBB4;EVA1B;F2R;FAM109A;FAM110D;FAM118A;FAM120B;FAM129B;FAM171A1;FAM174A;FAM206A;FAM214B;FGF1;FGF18;FGFR1;FGFR2;FGL2;FICD;…	K06236+K04456+K05465+K05467+K05466+K02539+K02158+K02161+K04570+K16341+K04355+K05080+K04399+K04129+K10151+K09554+K02206+K02091+K06625+K06248+K04467+K05870+K09048+K09047+K05453+K05061+K05462+K04361+K03258+K03259+K05103+K05079+K05083+K05084+K05085+K03914+K19719+K06251+K06476+K05098+K06237+K18496+K04358+K04362+K05093+K06252+K05449+K05096+K05097+K05717+K09408+K01084+K04536+K04537+K04545+K04546+K04347+…
Melanoma	38	73	6.31106e-05	0.000316481	ko05218	Human Diseases	Cancers: Specific types	AKT2;AKT3;ARAF;BAD;BAK1;BRAF;CDK6;CDKN1A;DDB2;E2F2;E2F3;EGFR;FGF1;FGF18;FGFR1;GADD45A;IGF1;IGF1R;LOC100345250;MAPK1;MET;MITF;NRAS;PDGFB;PDGFC;PDGFD;PDGFRA;PDGFRB;PIK3IP1;PIK3R1;PLEKHB1;POLK;RB1;TM2D2;TP53;WDR76;YPEL1;YPEL2	K04456+K08845+K02158+K14021+K04365+K02091+K06625+K10140+K09389+K06620+K04361+K18496+K04358+K04362+K04402+K05459+K05087+K02649+K04371+K05099+K09455+K07828+K17386+K05450+K04363+K05089+K05460+K18497+K03511+K06618+K04451
Osteoclast differentiation	73	165	6.8415e-05	0.000338109	ko04380	Organismal Systems	Development	A1BG;ACP5;AKT2;AKT3;BLNK;BTK;CHUK;CREB1;CSF1;CWF19L1;CYLD;FOSL2;FYN;GAB2;GAB3;GRB2;IFNAR1;IFNAR2;IFNGR2;IL1R1;ITGB3;LCK;LCP2;LOC100337909;LOC100338913;LOC100345136;LOC100345250;LOC100352301;LOC100353067;LOC100358696;LOC100359306;MAP2K6;MAP2K7;MAP3K14;MAP3K7;MAPK1;MAPK12;MAPK13;MAPK14;MAPK8;MAPK9;MITF;NCF2;NFKB1;NFKB2;NFKBIA;PIK3R1;RAC1;RELB;SELO;SH3PXD2A;SH3PXD2B;SOCS1;SOCS3;SQSTM1;STAT1;STAT2;SY…	K06512+K14379+K04456+K07371+K07370+K04467+K05870+K05453+K08601+K09030+K05703+K08091+K04364+K05130+K05131+K05133+K04386+K06493+K05856+K07361+K06463+K02649+K13375+K06498+K12560+K06472+K04433+K04431+K04466+K04427+K04371+K04441+K04440+K09455+K08010+K02580+K04469+K04734+K04392+K09253+K08011+K04694+K04696+K14381+K11220+K11221+K05855+K04403+K04404+K13376+K04674+K04388+K05147+K05148+K03158+K03175+K11219
Basal cell carcinoma	33	61	7.02058e-05	0.000342003	ko05217	Human Diseases	Cancers: Specific types	APC;AXIN1;AXIN2;BAK1;BMP2;CDKN1A;CTNNB1;DDB2;DVL3;FZD4;FZD5;FZD6;GADD45A;GLI3;GSK3B;HHIP;HHIPL1;LEF1;PLEKHM1;PLEKHM3;POLK;PTCH1;PTCHD1;RER1;SMO;SUFU;TCF7;TCF7L1;TCF7L2;TGOLN2;TM2D2;TP53;WDR76	K02085+K02157+K04385+K14021+K21283+K06625+K02105+K10140+K02353+K02354+K02375+K02376+K04402+K06230+K03083+K06231+K04492+K03511+K06225+K11101+K02620+K06226+K06229+K04490+K04491+K04451
SNARE interactions in vesicular transport	24	40	7.67475e-05	0.000368604	ko04130	Genetic Information Processing	Folding, sorting and degradation	BET1;BET1L;BNIP1;GOSR1;GOSR2;PYROXD1;SNAP29;STX10;STX11;STX16;STX17;STX18;STX2;STX3;STX5;STX6;STX7;STX8;VAMP1;VAMP5;VAMP7;VTI1A;VTI1B;YKT6	K08504+K08497+K08495+K08496+K08501+K08509+K08498+K08487+K08489+K08491+K08492+K08486+K08490+K08488+K08510+K08514+K08515+K08493+K08516
RNA transport	125	312	8.07545e-05	0.000382462	ko03013	Genetic Information Processing	Translation	AAAS;ACIN1;ARL6IP6;B3GNTL1;BZW1;BZW2;C11H5orf34;C1H11orf57;CASC3;CCDC43;CTTNBP2NL;CYFIP1;CYFIP2;DDX20;DDX39B;EIF1AX;EIF1B;EIF2B1;EIF2B4;EIF2B5;EIF3A;EIF3B;EIF3D;EIF4A1;EIF4B;EIF4E2;EIF4EBP2;EIF4G1;EIF4G2;EIF4G3;EIF5;EIF5B;ELAC1;EMC9;FAM219B;FAM8A1;FMR1;FXR2;GBAS;GEMIN4;GEMIN5;GEMIN6;KPNB1;LOC100338469;LOC100338668;LOC100342438;LOC100342599;LOC100343020;LOC100344472;LOC100344922;LOC100350386;LOC10…	K14320+K12875+K13171+K14529+K03240+K03260+K14322+K14323+K05749+K13131+K12812+K03236+K03113+K03239+K03680+K03254+K03253+K03251+K03257+K03258+K03259+K18644+K03262+K03243+K00784+K15516+K13174+K13132+K13133+K13134+K14293+K12172+K13126+K14327+K12160+K03252+K12881+K14316+K12877+K14315+K07562+K14301+K14296+K14312+K14303+K14311+K14310+K14314+K14317+K14302+K14305+K14295+K14306+K14304+K14318+K14309+K14297+…
Rap1 signaling pathway	127	318	8.39997e-05	0.000392382	ko04015	Environmental Information Processing	Signal transduction	ACTB;ADCY2;ADCY3;ADCY4;ADCY6;ADCY7;ADCY9;ADORA2B;AKT2;AKT3;ANGPT1;ANGPT4;ANGPTL2;BCAR1;BOD1;BRAF;CALM1;CALM2;CCDC97;CRK;CRKL;CSF1;CTNNB1;DAZAP2;DOCK4;EFNA5;EFS;EGFR;EPHA2;F2R;FAM171A1;FAM206A;FGF1;FGF18;FGFR1;FGFR2;FIGF;FLT1;FLT4;FPR1;GNAI2;GNAI3;IGF1;IGF1R;INSR;ISOC1;ITGAL;ITGB1;ITGB2;ITGB3;KDR;KIT;LCP2;LOC100008822;LOC100340719;LOC100345250;LOC100346415;LOC100351250;LOC100351865;LOC100352730;LO…	K05692+K08042+K08043+K08044+K08046+K08047+K08049+K04267+K04456+K05465+K05467+K05466+K05726+K06274+K04365+K02183+K04438+K05453+K02105+K06277+K17697+K05462+K04361+K05103+K03914+K06476+K05098+K18496+K04358+K04362+K05093+K05449+K05096+K05097+K04172+K04630+K05459+K05087+K04527+K04432+K05718+K05719+K06464+K06493+K05091+K07361+K04634+K02649+K02583+K06461+K17701+K05702+K08732+K08390+K05629+K06112+K05631+…
Chagas disease (American trypanosomiasis)	55	118	9.73091e-05	0.000448411	ko05142	Human Diseases	Infectious diseases: Parasitic	ACE;AKT2;AKT3;C3;CASP8;CCL5;CFLAR;CHUK;CWF19L1;CXCL8;FADD;FAM210A;FAS;GNA14;GNAI2;GNAI3;IFNGR2;IRAK1;IRAK4;LOC100340719;LOC100345250;LOC100348286;LOC100352301;LOC100353067;MAP2K4;MAPK1;MAPK12;MAPK13;MAPK14;MAPK8;MAPK9;NAPB;NFKB1;NFKBIA;PIK3R1;PPP2CB;PPP2R1A;PPP2R1B;PPP2R2A;SELO;SERPINE1;SMAD3;TGFB1;TGFB2;TGFB3;TGFBR1;TGFBR2;TLR2;TLR4;TLR9;TNFRSF1A;TRAF6;TRAFD1;YPEL1;YPEL2	K01283+K04456+K03990+K04398+K12499+K04724+K04467+K10030+K02373+K04390+K04636+K04630+K05133+K04730+K04733+K04634+K02649+K04354+K13375+K04430+K04371+K04441+K04440+K05858+K02580+K04734+K04382+K03456+K03982+K04500+K13376+K13377+K04674+K04388+K10159+K10160+K10161+K03158+K03175
T cell receptor signaling pathway	51	108	0.000113723	0.000517059	ko04660	Organismal Systems	Immune system	AKT2;AKT3;BCL10;CARD11;CBLB;CD28;CHUK;CSF2;CWF19L1;FYN;GRAP2;GRB2;GSK3B;ICOS;ITK;LCK;LCP2;LOC100338446;LOC100345250;MALT1;MAP2K7;MAP3K14;MAP3K7;MAP3K8;MAPK1;MAPK12;MAPK13;MAPK14;NCK1;NCK2;NFKB1;NFKBIA;NRAS;PAK1;PAK2;PAK4;PDPK1;PIK3R1;PTPN6;PTPRC;RASGEF1B;RASGRP1;SAMD4B;SELO;SNTA1;SNTB1;SOS1;VAV1;VAV3;YPEL1;YPEL2	K04456+K07368+K07367+K22517+K06470+K04467+K05427+K05703+K07366+K04364+K03083+K06713+K07363+K05856+K07361+K05734+K02649+K07369+K04431+K04466+K04427+K04415+K04371+K04441+K07365+K19862+K02580+K04734+K07828+K04409+K04410+K06276+K05697+K06478+K03099+K04350+K12076+K05730
Apoptosis - fly	40	80	0.0001308	0.000586878	ko04214	Cellular Processes	Cell growth and death	AIFM1;APAF1;ATM;ATR;BIRC6;BOK;BRAF;CASP7;CASP8;DUSP10;EGFR;EIF2AK3;EIF5;ELF1;ELF2;LATS1;LATS2;LMNB1;LOC100341175;MAP2K7;MAP3K5;MAP3K7;MAPK1;MAPK8;MAPK9;MBD2;MFN2;PARP1;PARP3;PARP4;PRDX4;SAV1;STK3;TAB2;TRAF4;TRAF6;TRAFD1;XIAP;YPEL1;YPEL2	K04727+K02084+K04728+K06640+K10586+K02561+K04365+K04397+K04398+K20216+K04361+K08860+K03262+K09428+K08791+K07611+K08738+K04431+K04426+K04427+K04371+K04440+K06030+K10798+K03386+K16686+K04412+K04404+K09848+K03175+K04725
Herpes simplex infection	134	342	0.000150396	0.000655674	ko05168	Human Diseases	Infectious diseases: Viral	ARNTL;ATXN2;C12H6orf136;C2CD2L;C3;CADM1;CASP3;CASP8;CCDC142;CCL5;CD74;CDK2;CDK5RAP3;CFDP1;CFP;CHUK;CIPC;CLOCK;CREBBP;CSNK2A1;CSNK2A2;CUL1;CWF19L1;DAXX;DDX58;EFHD2;EIF2AK1;EIF2AK3;EIF2AK4;EP300;FADD;FAM185A;FAM189A1;FAM219B;FAM78A;FAS;GAREM1;GPATCH3;GTF2I;HCFC1;HNRNPK;IFIH1;IFIT3;IFNAR1;IFNAR2;IFNGR2;IKBKE;JAK2;KLHDC3;LMBR1L;LOC100340191;LOC100341175;LOC100344556;LOC100344922;LOC100349353;LOC10034…	K02296+K03006+K03129+K03990+K02187+K04398+K12499+K06505+K02206+K15409+K15412+K04467+K02223+K04498+K03097+K03347+K02308+K12646+K16194+K08860+K16196+K02373+K03121+K04390+K14966+K12886+K12647+K14217+K05130+K05131+K05133+K07211+K04447+K08738+K12881+K05654+K04427+K04440+K12648+K11674+K06081+K02580+K04734+K14216+K21944+K15411+K10054+K06269+K07293+K01165+K14650+K03094+K04696+K15413+K11220+K11221+K04403+…
mRNA surveillance pathway	89	213	0.000151167	0.000655674	ko03015	Genetic Information Processing	Translation	ACIN1;ARL6IP6;C1H11orf57;CASC3;CCDC43;CLP1;CPSF3;CPSF4;CPSF6;CPSF7;CSTF1;CSTF2;CSTF2T;CSTF3;CTTNBP2NL;DDX39B;EMC9;ETF1;FAM134C;FAM185A;FAM219B;FAM8A1;FRY;FRYL;GSPT1;GSPT2;GTPBP1;HBS1L;LOC100338668;LOC100342438;LOC100342599;LOC100344922;LOC100348286;LOC100350386;MAGOHB;MBLAC2;MSANTD2;MSI2;NUTF2;NXT2;PABPC1;PABPC4;PAPOLA;PAPOLG;PCF11;PCNX1;PDZD8;PELO;PHLDA1;PM20D2;PNN;PPP1CA;PPP1CC;PPP2CB;PPP2R1A;P…	K12875+K13171+K14323+K14399+K14403+K14404+K14398+K14406+K14407+K14408+K12812+K03265+K08873+K03267+K14416+K13126+K14327+K12881+K04354+K12877+K14411+K14285+K14376+K14400+K13114+K06965+K06269+K04382+K03456+K11583+K11584+K14294+K13917+K00565+K11125+K11124+K14409+K06100+K15542+K14326
Purine metabolism	67	152	0.000151901	0.000655674	ko00230	Metabolism	Nucleotide metabolism	ADAL;ADCY10;ADCY2;ADCY3;ADCY4;ADCY6;ADCY7;ADCY9;ADK;ADSL;AMPD2;ATIC;CCDC97;DCK;DGUOK;ENPP1;ENPP4;ENTPD1;ENTPD4;ENTPD6;FAM185A;GART;GMPR2;GMPS;GSKIP;GUCY1A2;GUCY1A3;GUCY1B3;IMPDH1;INF2;LDAH;LOC100009247;LOC100338666;LOC100358347;MFHAS1;NGRN;NME4;NPR2;NT5C2;NT5C3A;NT5C3B;NT5DC2;NT5E;NUDT9;PAICS;PAPSS2;PDE4B;PDE4D;PGM1;PGM2;PKM;PNP;PPAT;PRPS1;PRPSAP1;PRPSAP2;PRUNE1;RRM1;RRM2;RRM2B;THAP1;THAP2;THAP4;…	K01488+K11265+K08042+K08043+K08044+K08046+K08047+K08049+K00856+K01756+K01490+K00602+K00893+K00904+K01513+K18424+K01510+K12305+K01511+K00940+K11787+K00364+K01951+K00939+K12318+K12319+K00088+K01939+K00106+K13293+K16855+K01587+K01768+K21138+K12324+K01081+K19970+K13988+K13811+K01835+K15779+K00873+K03783+K00764+K00948+K01514+K10807+K10808+K13485
Hedgehog signaling pathway	26	46	0.000156605	0.000660003	ko04340	Environmental Information Processing	Signal transduction	ARRB1;ARRB2;BCL2;BTRC;CCND2;CDON;CUL1;CUL3;EVC2;FBXW11;GAS1;GLI3;GPR161;GRK2;GSK3B;HHIP;HHIPL1;PTCH1;PTCHD1;SMO;SMURF1;SMURF2;SPOPL;SUFU;TCF25;WDR7	K04439+K02161+K03362+K10151+K20033+K03347+K03869+K19608+K06232+K06230+K08439+K00910+K03083+K06231+K06225+K11101+K06226+K04678+K10523+K06229
Pentose phosphate pathway	19	30	0.000156775	0.000660003	ko00030	Metabolism	Carbohydrate metabolism	DERA;G6PD;GPI;H6PD;LOC103345583;PFKM;PFKP;PGD;PGM1;PGM2;PRPS1;PRPSAP1;PRPSAP2;RPE;RPIA;TKT;TKTL1;TWSG1;UBL4A	K01619+K00036+K01810+K13937+K00615+K00850+K00033+K01835+K15779+K00948+K01783+K01807
Valine, leucine and isoleucine degradation	37	73	0.000161406	0.000667808	ko00280	Metabolism	Amino acid metabolism	AACS;ACAA1;ACAD8;ACADM;ACADS;ACADSB;ACAT1;ALDH16A1;ALDH2;ALDH6A1;ALDH7A1;ALDH9A1;AOX1;AOX3;AUH;BCAT2;DBT;ECHDC3;GLYR1;HADHA;HEATR5A;HEATR5B;HIBADH;HIBCH;HMGCL;HMGCS2;HSD17B10;IVD;MCCC2;MCEE;MUT;OXCT1;PCCA;PLCXD1;PLCXD2;UNC119B;ZC3H15	K01907+K07513+K11538+K00249+K00248+K09478+K00626+K00128+K00140+K14085+K00149+K00157+K05607+K00826+K09699+K07511+K00020+K07515+K05605+K01640+K01641+K08683+K00253+K01969+K05606+K01847+K01027+K01965+K00167
Inositol phosphate metabolism	35	68	0.000162546	0.000667808	ko00562	Metabolism	Carbohydrate metabolism	ALDH6A1;CDIPT;ESYT1;FAM131A;IMPA2;IMPAD1;INPP4A;INPP5B;INPP5F;IPPK;ITPKB;LOC100345328;LOC100354647;MFSD1;MTM1;MTMR1;MTMR14;MTMR2;MTMR3;MTMR4;NAPB;OCRL;PI4K2A;PI4K2B;PI4KA;PI4KB;PIK3C2A;PIK3C2B;PIKFYVE;PIP4K2A;PIP4K2B;PIP4K2C;PIP5K1B;SYNJ1;SYNJ2	K00140+K00999+K00923+K20279+K01092+K15759+K01109+K01099+K21798+K10572+K00911+K21797+K19801+K01108+K18081+K18086+K18082+K05858+K13711+K00888+K00921+K00920+K00889
Amino sugar and nucleotide sugar metabolism	34	66	0.000196254	0.000796696	ko00520	Metabolism	Carbohydrate metabolism	ARID5A;CHIT1;CMAS;ERLIN2;GALE;GALK1;GALT;GFPT1;GMPPA;GMPPB;GNPDA1;GPI;HEXA;HEXB;HK1;HK2;HK3;LOC100341357;LOC100350827;LOC100355158;LOC103346183;NAGK;NANP;NANS;OXNAD1;PDRG1;PGM1;PGM2;PGM3;PMM2;RENBP;TMEM30A;TWSG1;UAP1	K00844+K01183+K21749+K17497+K01784+K00849+K00965+K00820+K00966+K02564+K01810+K12373+K00326+K08080+K01443+K00884+K01097+K05304+K01835+K15779+K01836+K01787+K00972
Other types of O-glycan biosynthesis	15	22	0.000238952	0.000958619	ko00514	Metabolism	Glycan biosynthesis and metabolism	LFNG;LOC103345704;OGT;POFUT1;POFUT2;POGLUT1;POMT1;POMT2;SDF2;TMTC1;TMTC2;TMTC3;TTC13;YBEY;ZNHIT3	K05948+K13646+K09667+K03691+K13667+K00728
Spliceosome	88	213	0.000259463	0.0010288	ko03040	Genetic Information Processing	Transcription	ACIN1;AQR;BCAS2;BUD31;C12H6orf203;C18H10orf11;CCDC12;CCDC43;CDC40;CHERP;CRNKL1;CTNNBL1;CTTNBP2NL;DDX23;DDX39B;DDX42;DDX46;DDX5;DHX15;DHX16;DHX38;DHX8;EFTUD2;FAM134A;FAM134C;HNRNPA1;HNRNPA3;HNRNPC;HNRNPK;HNRNPM;HNRNPU;HNRNPUL2;HSPA14;HSPA8;L3MBTL2;LOC100342874;LOC100344922;LOC100349900;LOC100353567;LOC100354037;LOC100354435;LOC100358382;LOC103351994;MAGOHB;MBTD1;METTL24;PLRG1;PPIE;PPIH;PRPF18;PRPF…	K12875+K12874+K12861+K12873+K12662+K11092+K12871+K12816+K12841+K12869+K12864+K12858+K12812+K12835+K12811+K12823+K12820+K12813+K12815+K12818+K12852+K12855+K12741+K12884+K12886+K12887+K12888+K03283+K10599+K12870+K12881+K12850+K12821+K12824+K12877+K12862+K09564+K09567+K12817+K12843+K12844+K12856+K12872+K12822+K12885+K12827+K12828+K12830+K12819+K12854+K12846+K12857+K11093+K11094+K11096+K12845+K06063+…
Insulin signaling pathway	73	171	0.000263893	0.00103434	ko04910	Organismal Systems	Endocrine system	ACACA;ACACB;AKT2;AKT3;ARAF;ARID5A;BAD;BRAF;CALM1;CALM2;CBL;CBLB;CRK;CRKL;DAZAP2;EID1;EIF4E2;EXOC7;FLOT1;FLOT2;FOXO1;G6PC3;GRB2;GSK3B;GYS1;HK1;HK2;HK3;INSR;LIPE;LOC100345250;LOC103346667;LOC103347101;MAPK1;MAPK8;MAPK9;MKNK1;MTOR;NRAS;PCK2;PDPK1;PHKA2;PHKB;PIK3R1;PNMA1;PPP1CA;PPP1CC;PPP1R3B;PPP1R3E;PRKAR1A;PRKAR2A;PRKAR2B;PRKCI;PTPN1;PTPRF;PYGB;PYGL;RALGAPA1;RALGAPA2;RAPGEF1;RASGEF1B;RHEB;SH2B2;SHC…	K11262+K01946+K04456+K08845+K00844+K02158+K04365+K02183+K04707+K22517+K04438+K06277+K17449+K03259+K07195+K07192+K07201+K01084+K04364+K03083+K00693+K04527+K07188+K02649+K07206+K07204+K04371+K04440+K04372+K07203+K07828+K01596+K06276+K07190+K06269+K07189+K04739+K06069+K05696+K05695+K00688+K07207+K03099+K07208+K07193+K06279+K04694+K04696+K06086
Prolactin signaling pathway	38	77	0.000268583	0.00104076	ko04917	Organismal Systems	Endocrine system	AKT2;AKT3;CCND2;CISH;EID1;FOXO3;GALT;GRB2;GSK3B;IRF1;JAK2;LOC100345250;LOC100348518;MAPK1;MAPK12;MAPK13;MAPK14;MAPK8;MAPK9;NFKB1;NRAS;PDRG1;PIK3R1;RASGEF1B;SELO;SHC1;SOCS1;SOCS3;SOCS5;SOCS6;SOCS7;SOS1;STAT1;STAT3;STAT5B;TNFRSF11A;YPEL1;YPEL2	K04456+K10151+K04701+K17449+K09408+K00965+K04364+K03083+K09444+K04447+K02649+K11223+K04371+K04441+K04440+K02580+K07828+K03099+K06279+K04694+K04696+K04698+K04699+K11220+K04692+K11224+K05147
TGF-beta signaling pathway	50	109	0.000318189	0.00121913	ko04350	Environmental Information Processing	Signal transduction	ACVR1;ACVR1B;ACVR2A;ACVR2B;BAMBI;BMP2;BMPR1A;BMPR2;CREBBP;CRIM1;CUL1;DCN;E2F4;E2F5;EP300;FMOD;FST;ID3;INHBB;LOC100345696;LOC100352301;LOC100353067;LOC103347033;LTBP1;MAPK1;NEO1;PAQR4;PPP2CB;PPP2R1A;PPP2R1B;RGMB;ROCK1;SKP1;SMAD3;SMAD4;SMAD5;SMAD7;SMURF1;SMURF2;SP1;TFDP1;TGFB1;TGFB2;TGFB3;TGFBR1;TGFBR2;TGIF2;THBS1;YPEL1;YPEL2	K04675+K13567+K13596+K04670+K10162+K21283+K04673+K04671+K04498+K04657+K03347+K04660+K04682+K08121+K04661+K17694+K22687+K19558+K13375+K16621+K19559+K04371+K06766+K04684+K04382+K03456+K06847+K04514+K03094+K04500+K04501+K16790+K19631+K04678+K04683+K13376+K13377+K04674+K04388+K19553+K16857
Influenza A	85	206	0.000343167	0.00130022	ko05164	Human Diseases	Infectious diseases: Viral	ACTB;ADAR;AGFG1;AKT2;AKT3;CASP9;CCL5;CPSF4;CREBBP;CXCL10;CXCL8;DDX39B;DDX58;EIF2AK1;EIF2AK3;EIF2AK4;EP300;FAS;FDPS;FURIN;GSK3B;HSPA14;HSPA8;ICAM1;IFIH1;IFNAR1;IFNAR2;IFNGR2;IKBKE;IL18;IL33;IRAK4;ISOC1;JAK2;KLHDC8B;KPNA1;KPNA2;KPNA3;KPNA5;KPNA6;LOC100008822;LOC100009451;LOC100341175;LOC100345250;LOC100354037;LOC100354435;LOC108176138;MAP2K3;MAP2K4;MAP2K6;MAP2K7;MAPK1;MAPK12;MAPK13;MAPK14;MAPK8;MAP…	K05692+K12968+K15044+K04456+K04399+K12499+K14404+K04498+K12671+K10030+K12812+K12646+K16194+K08860+K16196+K04390+K00787+K01349+K03083+K03283+K06490+K12647+K05130+K05131+K05133+K07211+K05482+K12967+K04733+K04432+K04447+K15046+K15042+K15043+K14754+K08738+K02649+K04722+K04430+K04433+K04431+K04371+K04441+K04440+K12648+K02580+K04734+K12653+K14297+K14285+K14216+K10054+K01165+K04696+K11220+K11221+K05410+…
Arrhythmogenic right ventricular cardiomyopathy (ARVC)	48	104	0.000348342	0.00130533	ko05412	Human Diseases	Cardiovascular diseases	ACTB;CACNA1C;CACNA2D1;CACNB2;CACNB3;CTNNA1;CTNNAL1;CTNNB1;DAG1;DES;DMD;DSC2;DSG2;DSP;DTNA;DTNB;FAM171A1;GJA1;ITGA1;ITGA2;ITGA3;ITGA4;ITGA5;ITGA6;ITGA8;ITGAV;ITGB1;ITGB3;ITGB4;ITGB5;ITGB6;ITGB7;JUP;LEF1;LMNA;LOC100008822;PKP2;RER1;SGCB;SGCG;TCF7;TCF7L1;TCF7L2;TGOLN2;UTRN;WDR7;WDR72;ZMYM6	K05692+K04850+K04858+K04863+K04864+K05691+K02105+K06265+K07610+K10366+K07601+K07597+K10381+K06476+K07372+K06480+K06481+K06482+K06483+K06484+K06485+K06584+K06487+K05719+K06493+K06525+K06588+K06589+K06590+K10056+K04492+K12641+K12642+K02620+K12566+K12564+K04490+K04491+K04867
Oocyte meiosis	71	167	0.000366889	0.00135988	ko04114	Cellular Processes	Cell growth and death	ADCY2;ADCY3;ADCY4;ADCY6;ADCY7;ADCY9;ANAPC1;ANAPC11;ANAPC13;ANAPC5;AR;AURKA;BTRC;BUB1;CALM1;CALM2;CAMK2D;CCDC97;CCNB1;CCNB2;CDC16;CDC23;CDC27;CDK2;CPEB1;CPEB3;CPEB4;CUL1;ESPL1;FBXW11;IGF1;IGF1R;LOC100341365;LOC100344451;LOC100351062;LOC100357094;MAPK1;PAQR4;PGR;PLK1;PNMA1;PPP1CA;PPP1CC;PPP2CB;PPP2R1A;PPP2R1B;PPP2R5B;PPP2R5C;PPP2R5D;PPP2R5E;PTTG1;RGS22;RPS20;RPS6KA1;RPS6KA3;SFXN1;SFXN2;SFXN4;SKP1;S…	K08042+K08043+K08044+K08046+K08047+K08049+K03348+K03358+K12456+K03352+K08557+K11481+K03362+K02178+K02183+K04515+K05868+K21770+K03353+K03355+K03350+K02206+K02602+K03347+K02365+K05459+K05087+K04367+K04373+K04371+K06633+K08556+K06631+K06269+K04382+K03456+K11584+K06635+K10318+K03351+K03094+K08836+K06636+K06669+K16197+K06630+K16198
Longevity regulating pathway - worm	41	86	0.000398864	0.0014625	ko04212	Organismal Systems	Aging	AKT2;AKT3;CAT;FAR1;FOXO3;GABARAP;GABARAPL2;GCLC;HCFC1;HSBP1;HSPA9;HSPD1;INSR;KLHDC3;LOC100346046;LOC100346561;LOC100347175;LOC103351994;MAP2K6;MAPK12;MAPK13;MAPK14;MAPK8;MAPK9;MTOR;NFE2L2;PARP1;PARP3;PARP4;PPP4R3A;PPP4R3B;RASGEF1B;SCD5;SELO;SIRT1;SPATS2;TCERG1;ULK2;VHL;YWHAB;YWHAQ	K04456+K03781+K13356+K09408+K08341+K11204+K14966+K19765+K04043+K04077+K04527+K00507+K17794+K12824+K04433+K04441+K04440+K07203+K05638+K10798+K17491+K11411+K18461+K08269+K03871+K16197
Leishmaniasis	44	94	0.000413052	0.00149841	ko05140	Human Diseases	Infectious diseases: Parasitic	C3;CYBB;IFNGR2;IRAK1;IRAK4;ITGA4;ITGB1;ITGB2;JAK2;LOC100337909;LOC100338913;LOC100351865;LOC100352301;LOC100353067;LOC100358696;LOC100359306;MAP3K7;MAPK1;MAPK12;MAPK13;MAPK14;MARCKSL1;NCF2;NFKB1;NFKBIA;PRKCB;PTGS2;PTPN6;SELO;SH3PXD2A;SH3PXD2B;STAT1;SYNGR1;TAB1;TAB2;TGFB1;TGFB2;TGFB3;TLR2;TLR4;TRAF6;TRAFD1;YPEL1;YPEL2	K03990+K21421+K05133+K04730+K04733+K06483+K05719+K06464+K04447+K06463+K06461+K13375+K06498+K06472+K04427+K04371+K04441+K13536+K08010+K02580+K04734+K19662+K11987+K05697+K08011+K11220+K04403+K04404+K13376+K13377+K10159+K10160+K03175
IL-17 signaling pathway	89	219	0.000460983	0.0016545	ko04657	Organismal Systems	Immune system	ANAPC5;APCDD1;BEND3;C9H18orf8;CASP3;CASP8;CD164;CDC42EP1;CHUK;CMIP;CSF2;CWF19L1;CXCL10;CXCL8;CYHR1;ELAVL1;FADD;FAM53B;FLII;FOXRED2;GFOD1;GMEB2;GRAMD4;GRO-A;GSK3B;GTPBP2;HEG1;HID1;HSP90AA1;IKBKE;IL17D;IL17RA;IL17RC;ISM1;JRKL;LOC100338302;LOC100348758;LOC100354804;LZTR1;MAP3K7;MAPK1;MAPK12;MAPK13;MAPK14;MAPK6;MAPK7;MAPK8;MAPK9;MBD5;NFKB1;NFKBIA;NISCH;PACS1;PGAP2;PRDM11;PTGS2;ROGDI;S100A14;S100A6;SE…	K03352+K21125+K02187+K04398+K04467+K05427+K12671+K10030+K13088+K02373+K05505+K03083+K04079+K07211+K05492+K05164+K05166+K04427+K04371+K04441+K06855+K04464+K04440+K02580+K04734+K11987+K13908+K21128+K04404+K12793+K05410+K03174+K21124+K09848+K09849+K03175+K11849
Measles	67	157	0.000465782	0.0016545	ko05162	Human Diseases	Infectious diseases: Viral	ADAR;AKT2;AKT3;CBLB;CCND2;CD28;CDK2;CDK6;CHUK;CSNK2A1;CSNK2A2;CWF19L1;DDX58;DOK1;DOK4;EIF2AK1;EIF2AK3;EIF2AK4;FAS;FRMD4A;FRMD4B;FYN;GSK3B;HSPA14;HSPA8;IFIH1;IFNAR1;IFNAR2;IFNGR2;IKBKE;IL2RB;IL2RG;IRAK1;IRAK4;JAK2;LOC100009451;LOC100345250;LOC100348518;LOC100354037;LOC100354435;LOC100359306;LOC108176138;MAP3K7;MAVS;MSN;NFKB1;NFKBIA;OAS1;OAS2;OAS3;PIK3R1;RCHY1;SLAMF1;STAT1;STAT2;STAT3;STAT5B;TAB2;T…	K12968+K04456+K22517+K10151+K06470+K02206+K02091+K04467+K03097+K12646+K14752+K16194+K08860+K16196+K04390+K05763+K05703+K03083+K03283+K12647+K05130+K05131+K05133+K07211+K05069+K05070+K04730+K04733+K04447+K14754+K02649+K11223+K12560+K04722+K04427+K12648+K02580+K04734+K14216+K10144+K06536+K11220+K11221+K04692+K11224+K04404+K05410+K10159+K10160+K10161+K04451+K03175+K11219
Fc gamma R-mediated phagocytosis	64	149	0.00049963	0.00175643	ko04666	Organismal Systems	Immune system	AKT2;AKT3;ANKRD40;ARF6;BIN1;BOD1;CCDC125;CCDC17;CFL1;CFL2;CHIC2;CRK;CRKL;DOCK2;EID1;EMC7;GAB2;GAB3;GSN;HCK;LIMK1;LIMK2;LOC100345250;LOC100346415;LOC100348199;LOC100352730;LOC100357892;LOC100358696;LOC100359306;LOC103346569;LOC108175364;MAPK1;MARCKS;MARCKSL1;MYO10;PAK1;PEBP1;PIK3R1;PIP5K1B;PLD1;PLEKHH2;PLEKHH3;PLPP2;PRKCB;PRKCD;PRKCE;PTPRC;PTX3;RAC1;SH3PXD2A;SH3PXD2B;SLA;SLA2;SSFA2;SYK;TPT1;VASP;V…	K04456+K05747+K07941+K12562+K06274+K05765+K05748+K04438+K12367+K05755+K08091+K05768+K08893+K05743+K05744+K02649+K01115+K06498+K12560+K06472+K12559+K04371+K12561+K13536+K04409+K00889+K01080+K19662+K06068+K18050+K06478+K04392+K08011+K05855+K05730
Thyroid hormone signaling pathway	62	144	0.000561866	0.00195507	ko04919	Organismal Systems	Endocrine system	ACTB;AKT2;AKT3;ATP1A1;ATP1A2;ATP1B3;BAD;CASP9;CREBBP;CTNNB1;CXHXorf36;EP300;FOXO1;GSK3B;HDAC1;HDAC3;ITGAV;ITGB3;KAT2A;LOC100008822;LOC100345250;LOC100356626;LOC103347380;MAPK1;MED1;MED12;MED13;MED13L;MED14;MED17;MED30;MMRN1;MTOR;NAPB;NCOA1;NCOA2;NCOA3;NCOR1;NOTCH2;NOTCH3;NOTCH4;NRAS;PDPK1;PIK3R1;PRKCB;RALGAPA1;RALGAPA2;RBM33;RCAN1;RHEB;SIN3A;SIN3B;SNED1;STAT1;TBC1D4;THRA;THRB;TP53;TSC2;YPEL1;YPEL…	K05692+K04456+K01539+K01540+K02158+K04399+K04498+K02105+K02599+K07201+K03083+K06067+K11404+K06487+K06493+K06062+K02649+K20996+K04371+K15144+K15162+K15164+K15156+K15133+K15143+K07203+K05858+K09101+K11255+K11256+K04650+K20994+K20995+K07828+K06276+K19662+K07207+K17901+K07208+K11644+K11220+K17902+K05547+K08362+K04451
Endocrine resistance	61	142	0.000664703	0.00228953	ko01522	Human Diseases	Drug resistance: Antineoplastic	ADCY2;ADCY3;ADCY4;ADCY6;ADCY7;ADCY9;AKT2;AKT3;ARAF;BAD;BCL2;BRAF;CCDC97;CDKN1A;CDKN2C;CXHXorf36;DLK2;DLL1;DLL4;E2F2;E2F3;EGFR;EID1;ERBB2;GRB2;HBEGF;IGF1;IGF1R;JAG1;LOC100345250;LOC103347380;MAPK1;MAPK12;MAPK13;MAPK14;MAPK8;MAPK9;MED1;MMRN1;MTOR;NCOA3;NCOR1;NOTCH2;NOTCH3;NOTCH4;NRAS;PAQR4;PIK3R1;PTK2;RASGEF1B;RB1;RBM33;SELO;SHC1;SNED1;SOS1;SP1;TP53;YPEL1;YPEL2;ZBED1	K08042+K08043+K08044+K08046+K08047+K08049+K04456+K08845+K02158+K02161+K04365+K06625+K06622+K02599+K21635+K06051+K09389+K06620+K04361+K17449+K05083+K04364+K08523+K05459+K05087+K06052+K02649+K20996+K04371+K04441+K04440+K15144+K07203+K11256+K04650+K20994+K20995+K07828+K04684+K05725+K03099+K06618+K06279+K04451
Longevity regulating pathway - multiple species	31	62	0.000720027	0.00245529	ko04213	Organismal Systems	Aging	ADCY2;ADCY3;ADCY4;ADCY6;ADCY7;ADCY9;AKT2;AKT3;CAT;CCDC97;CLPB;EIF4EBP2;FOXO1;FOXO3;HDAC1;HSPA14;HSPA8;IGF1;IGF1R;INSR;LOC100345250;LOC100354037;LOC100354435;LOC103347101;MFHAS1;MTOR;NRAS;PIK3R1;RASGEF1B;SIRT1;TMEM161B	K08042+K08043+K08044+K08046+K08047+K08049+K04456+K03781+K03695+K18644+K07201+K09408+K06067+K03283+K05459+K05087+K04527+K02649+K07204+K01768+K07203+K07828+K11411
Signaling pathways regulating pluripotency of stem cells	67	160	0.000862986	0.00291365	ko04550	Cellular Processes	Cellular community - eukaryotes	ACVR1;ACVR1B;ACVR2A;ACVR2B;AKT2;AKT3;APC;AXIN1;AXIN2;BMI1;BMPR1A;BMPR2;CCNI;CTNNB1;DVL3;FGFR1;FGFR2;FZD4;FZD5;FZD6;GOPC;GRB2;GSK3B;ID3;IGF1;IGF1R;IL6ST;INHBB;JAK2;JARID2;KAT6A;LIFR;LOC100345250;LOC100353567;MAPK1;MAPK12;MAPK13;MAPK14;NRAS;NUFIP2;PCGF2;PCGF3;PCGF5;PCGF6;PIK3R1;PKNOX2;PLEKHB1;PLEKHM1;PLEKHM3;POGK;R3HCC1L;REST;RIF1;SELO;SETDB1;SMAD3;SMAD4;SMAD5;SMARCAD1;STAT3;TBX3;TCEAL4;YPEL1;YPEL2…	K04675+K13567+K13596+K04670+K04456+K02085+K02157+K04385+K11459+K04673+K04671+K08026+K02105+K02353+K04362+K05093+K02354+K02375+K02376+K14439+K04364+K03083+K17694+K05459+K05087+K05060+K22687+K04447+K11478+K11305+K05058+K02649+K18491+K04371+K04441+K07828+K11460+K11488+K11489+K11470+K15613+K18497+K11138+K09222+K11421+K04500+K04501+K16790+K04692+K10177+K09378
Phosphatidylinositol signaling system	50	113	0.000884401	0.00295329	ko04070	Environmental Information Processing	Signal transduction	BOD1L1;CALM1;CALM2;CDIPT;CDS2;DGKB;DGKD;DGKE;DGKH;DGKZ;ESYT1;FAM131A;IMPA2;IMPAD1;INPP4A;INPP5B;INPP5F;IP6K1;IP6K2;IPPK;ITPKB;LOC100345250;LOC100345328;LOC100354647;MFSD1;MTM1;MTMR1;MTMR14;MTMR2;MTMR3;MTMR4;NAPB;OCRL;PI4K2A;PI4K2B;PI4KA;PI4KB;PIK3C2A;PIK3C2B;PIK3R1;PIKFYVE;PIP4K2A;PIP4K2B;PIP4K2C;PIP5K1B;PNMA1;PPIP5K2;PRKCB;SYNJ1;SYNJ2	K13024+K02183+K00999+K00981+K00901+K00923+K20279+K01092+K15759+K01109+K01099+K21798+K07756+K10572+K00911+K02649+K21797+K19801+K01108+K18081+K18086+K18082+K05858+K13711+K00888+K00921+K00920+K00889+K19662
Small cell lung cancer	54	124	0.000893771	0.00295329	ko05222	Human Diseases	Cancers: Specific types	AKT2;AKT3;APAF1;BAK1;BCL2;BCL2L1;BIRC2;CASP3;CASP9;CDK2;CDK6;CDKN1A;CHUK;CWF19L1;DDB2;E2F2;E2F3;FAM171A1;FAM214B;FN1;GADD45A;ITGA2;ITGA3;ITGA6;ITGAV;ITGB1;LOC100341175;LOC100345250;LOC100345861;LOC100355990;LOC100356330;LOC103348229;NARF;NFATC2IP;NFKB1;NFKBIA;PIK3R1;POLK;PTGS2;PTK2;RARB;RB1;SPNS1;SSBP2;TM2D2;TP53;TRAF1;TRAF3;TRAF4;TRAF5;TRAF6;TRAFD1;WDR76;XIAP	K04456+K02084+K14021+K02161+K04570+K16060+K02187+K04399+K02206+K02091+K06625+K04467+K10140+K09389+K06620+K06476+K06237+K05717+K04402+K06481+K06482+K06485+K06487+K05719+K08738+K02649+K02580+K04734+K03511+K11987+K05725+K08528+K06618+K04451+K03172+K03174+K09848+K09849+K03175+K04725
Adherens junction	63	149	0.000900709	0.00295329	ko04520	Cellular Processes	Cellular community - eukaryotes	ACTB;ACTN1;ACTN4;ANKRD40;CACUL1;CCDC17;CHIC2;CREBBP;CSNK2A1;CSNK2A2;CTNNA1;CTNNAL1;CTNNB1;DLG5;EGFR;EID1;EP300;ERBB2;FGFR1;FYN;IGF1R;INSR;IQGAP1;LEF1;LOC100008822;LOC100348199;LOC103346500;LOC103346569;MAP3K7;MAPK1;MET;MLLT4;NECTIN1;NECTIN3;PARD3;PARD3B;PTPN1;PTPN6;PTPRB;PTPRF;PTPRJ;PTPRM;RAC1;RER1;SMAD3;SMAD4;SORBS1;SORBS3;SSFA2;TCF7;TCF7L1;TCF7L2;TGFBR1;TGFBR2;TGOLN2;TJP1;VCL;WAS;WASL;YPEL1;YPE…	K05692+K05699+K05747+K05701+K05748+K04498+K03097+K05691+K02105+K04361+K05083+K04362+K05703+K05087+K04527+K16848+K04492+K05702+K04427+K04371+K05099+K06081+K06592+K04237+K05696+K05697+K05694+K05695+K05698+K05693+K04392+K02620+K04500+K04501+K06086+K04490+K04491+K04674+K04388+K05700+K05690
Gap junction	47	105	0.000918619	0.00298333	ko04540	Cellular Processes	Cellular community - eukaryotes	ADCY2;ADCY3;ADCY4;ADCY6;ADCY7;ADCY9;ADRB1;B3GNTL1;CACUL1;CCDC97;DLG5;EGFR;GJA1;GNAI2;GNAI3;GRB2;GUCY1A2;GUCY1A3;GUCY1B3;LOC100340483;LOC100340719;LOC100357567;MAP2K5;MAP3K2;MAPK1;MAPK7;NAPB;NRAS;PDGFB;PDGFC;PDGFD;PDGFRA;PDGFRB;PRKCB;PRKG1;RASGEF1B;SOS1;TJP1;TUBA1B;TUBA4A;TUBA8;TUBAL3;TUBB;TUBB4A;TUBB6;YPEL1;YPEL2	K08042+K08043+K08044+K08046+K08047+K08049+K04141+K07374+K05701+K04361+K07372+K04630+K04364+K12318+K12319+K04634+K04463+K04420+K04371+K04464+K05858+K07828+K17386+K05450+K04363+K05089+K19662+K07376+K03099+K07375
Dorso-ventral axis formation	45	100	0.00101941	0.00327943	ko04320	Organismal Systems	Development	AMMECR1;BAG6;BEND7;BRAF;CCNK;CPEB1;CPEB3;CPEB4;CXHXorf36;EGFR;ETS1;ETV6;FBRS;GLCCI1;GORASP2;GRB2;LOC100349976;LOC100351062;LOC103347380;MAPK1;MMRN1;MORC2;NOTCH2;NOTCH3;NOTCH4;PRR14;R3HCC1;R3HDM2;RAI2;RASGEF1B;RBPMS2;SNED1;SOS1;SPATS2;SPATS2L;SPIRE1;SPIRE2;TEX2;TIFAB;VAMP2;YPEL1;YPEL2;ZBED1;ZFAND3;ZNF503	K02184+K04365+K02602+K02599+K04361+K02678+K03211+K04364+K02156+K20996+K04371+K20994+K20995+K02360+K03099+K02098
Aminoacyl-tRNA biosynthesis	30	61	0.0012285	0.00391512	ko00970	Genetic Information Processing	Translation	AARS;AARS2;EPRS;FARS2;FARSB;GARS;IARS;KIAA1324L;LARS;LOC100350061;LOC100351754;MARS;MARS2;NARS2;PARS2;PSTK;QARS;RARS;RBM47;SARS;SARS2;SEPSECS;TARS2;TARSL2;TM2D2;VARS;VIPAS39;WARS;WARS2;YARS	K01872+K14163+K01889+K01890+K01880+K01870+K01875+K01869+K01883+K01873+K01874+K01893+K01881+K10837+K01886+K01887+K01876+K03341+K01868+K01867+K01866
Fc epsilon RI signaling pathway	38	82	0.00125157	0.00395171	ko04664	Organismal Systems	Immune system	AKT2;AKT3;ALOX5;ALOX5AP;BTK;CSF2;FCER1G;FYN;GAB2;GAB3;GRB2;ISOC1;LCP2;LOC100345250;MAP2K3;MAP2K4;MAP2K6;MAP2K7;MAPK1;MAPK12;MAPK13;MAPK14;MAPK8;MAPK9;NRAS;PDPK1;PIK3R1;PLA2G4A;PLA2G4B;RAC1;RASGEF1B;SELO;SOS1;SYK;VAV1;VAV3;YPEL1;YPEL2	K04456+K00461+K20735+K07370+K05427+K07983+K05703+K08091+K04364+K04432+K07361+K02649+K04430+K04433+K04431+K04371+K04441+K04440+K07828+K06276+K16342+K04392+K03099+K05855+K05730
Glycolysis / Gluconeogenesis	33	69	0.00132006	0.00412972	ko00010	Metabolism	Carbohydrate metabolism	ACSS1;ACSS2;ADH1A;ADH5;ADPGK;ALDH16A1;ALDH2;ALDH7A1;ALDH9A1;ARID5A;DLAT;ENO1;G6PC3;GALM;GAPDH;GPI;HK1;HK2;HK3;LDHB;LOC100343223;LOC100346892;LOC100355262;PCK2;PDHA1;PDHB;PFKM;PFKP;PGK1;PGM1;PGM2;PKM;TWSG1	K01895+K13951+K00121+K08074+K00128+K14085+K00149+K00844+K00627+K01689+K01084+K01785+K00134+K01810+K00016+K00002+K01596+K00161+K00162+K00850+K00927+K01835+K15779+K00873
Leukocyte transendothelial migration	69	168	0.00135528	0.00420137	ko04670	Organismal Systems	Immune system	ACTB;ACTN1;ACTN4;ARHGAP35;ARHGAP5;BCAR1;BOD1;CD99L2;CLDN15;CTNNA1;CTNNAL1;CTNNB1;CXCL12;CXCR4;CYBB;EFS;ESAM;EZR;F11R;FRMD4A;FRMD4B;GNAI2;GNAI3;ICAM1;ITGA4;ITGAL;ITGB1;ITGB2;ITK;JAM2;JAM3;LIMS1;LOC100008822;LOC100345250;LOC100346415;LOC100351865;LOC100352730;LOC103346500;LPXN;MAPK12;MAPK13;MAPK14;MLLT4;MSN;NCF2;PECAM1;PIK3R1;PRKCB;PTK2;PTK2B;PTPN11;PXN;RAC1;RAP1A;RAP1B;RAPGEF3;RASSF5;ROCK1;ROCK2;S…	K05692+K05699+K05732+K13709+K05726+K06274+K06520+K06087+K05691+K02105+K10031+K04189+K21421+K06787+K08007+K06089+K05763+K04630+K06490+K06483+K05718+K05719+K06464+K07363+K06735+K06785+K05760+K02649+K06461+K05702+K04441+K08010+K06471+K19662+K05725+K05871+K07293+K04392+K04353+K07836+K08014+K08015+K04514+K17388+K08011+K06514+K05730+K05700+K05690
Propanoate metabolism	21	39	0.00154583	0.00474889	ko00640	Metabolism	Carbohydrate metabolism	ACACA;ACACB;ACADM;ACAT1;ACSS1;ACSS2;ALDH6A1;DBT;ECHDC1;ECHDC3;HADHA;HIBCH;LDHB;LOC100355262;MCEE;MLYCD;MUT;PCCA;SUCLA2;SUCLG2;ZC3H15	K11262+K01946+K00249+K00626+K01895+K00140+K09699+K18426+K07511+K07515+K05605+K00016+K05606+K01578+K01847+K01965+K01900+K00167
Adipocytokine signaling pathway	30	62	0.00170519	0.0051917	ko04920	Organismal Systems	Endocrine system	ACACB;ACSL3;ACSL4;ACSL5;ADIPOR2;AKT2;AKT3;CAMKK2;CD36;CHUK;CWF19L1;G6PC3;JAK2;LEPR;LEPROT;MAPK8;MAPK9;MTOR;NFKB1;NFKBIA;NSMF;PAQR3;PAQR8;PCK2;PPARA;PTPN11;SOCS3;STAT3;TNFRSF1A;TNFRSF1B	K01946+K01897+K07297+K04456+K07359+K06259+K04467+K01084+K04447+K05062+K04440+K07203+K02580+K04734+K01596+K07294+K07293+K04696+K04692+K03158+K05141
Apelin signaling pathway	61	147	0.00185707	0.00560407	ko04371	Environmental Information Processing	Signal transduction	ADCY10;ADCY2;ADCY3;ADCY4;ADCY6;ADCY7;ADCY9;AGTR1;AKT2;AKT3;APLNR;BECN1;CALM1;CALM2;CCDC97;CTGF;EGR1;GABARAP;GABARAPL2;GNA13;GNAI2;GNAI3;GNB1;GNB2;GNG10;GNG10-2;GNG11;GNG12;GNG2;HDAC4;HDAC5;HDAC7;HNRNPUL2;JAG1;LANCL2;LIPE;LOC100340719;MAPK1;MEF2A;MEF2C;MEF2D;MTOR;MYLK;MYLK4;NAPB;NOTCH3;NRAS;NRF1;PIK3R5;PNMA1;PRKCE;PRRC2A;RYR3;SERPINE1;SMAD3;SMAD4;SPP1;TGFBR1;WRAP53;YPEL1;YPEL2	K11265+K08042+K08043+K08044+K08046+K08047+K08049+K04166+K04456+K04174+K08334+K02183+K06827+K09203+K08341+K04639+K04630+K04536+K04537+K04545+K04546+K04347+K07826+K11406+K06052+K04961+K07188+K04634+K04371+K09260+K04454+K09262+K07203+K00907+K05858+K20995+K07828+K11831+K21290+K18050+K04963+K03982+K04500+K04501+K06250+K04674
RIG-I-like receptor signaling pathway	37	81	0.00198184	0.00592815	ko04622	Organismal Systems	Immune system	CASP10;CASP8;CHUK;CWF19L1;CXCL10;CXCL8;CYLD;DDX3X;DDX58;DHX58;FADD;FGFR1OP2;IFIH1;IKBKE;LRRN1;MAP3K1;MAP3K7;MAPK12;MAPK13;MAPK14;MAPK8;MAPK9;MAVS;NFKB1;NFKBIA;NLRX1;OTUD5;RIPK1;SELO;TBK1;TBKBP1;TKFC;TMEM173;TRAF3;TRAF6;TRAFD1;TRIM25	K04400+K04398+K04467+K12671+K10030+K08601+K11594+K12646+K12649+K02373+K12656+K12647+K07211+K12655+K04416+K04427+K04441+K04440+K12648+K02580+K04734+K12653+K02861+K05410+K12652+K00863+K12654+K03174+K03175+K10652
Toll and Imd signaling pathway	33	71	0.00239059	0.00708861	ko04624	Organismal Systems	Immune system	ANK3;ANKRD16;ANKRD46;BCOR;BIRC2;BTRC;CASP8;FADD;FAF1;FBXW11;GLIPR2;IRAK1;IRAK4;ISOC1;MAP2K3;MAP2K7;MAP3K4;MAP3K7;MAPK12;MAPK13;MAPK14;MAPK8;MAPK9;NFKB1;NFKBIA;REL;SELO;TAB2;TGOLN2;UBE2V1;UBE2V2;UBXN8;WDR7	K10380+K16060+K03362+K04398+K02373+K20703+K20674+K04730+K04733+K04432+K04431+K04428+K04427+K04441+K04440+K02580+K04734+K09254+K04404+K10704
Ras signaling pathway	130	351	0.00243552	0.0071596	ko04014	Environmental Information Processing	Signal transduction	ABL1;AKT2;AKT3;ANGPT1;ANGPT4;ANGPTL2;ARF6;BAD;BCL2L1;BDNF;BRAP;CALM1;CALM2;CHUK;CSF1;CWF19L1;EFNA5;EGFR;EID1;EPHA2;ETS1;ETS2;EXOC2;FAM206A;FGF1;FGF18;FGFR1;FGFR2;FIGF;FLT1;FLT4;FOXO4;GAB1;GAB2;GAB3;GNB1;GNB2;GNG10;GNG10-2;GNG11;GNG12;GNG2;GRB2;HTR7;IGF1;IGF1R;INSR;KDR;KIT;KSR1;LOC100338446;LOC100344012;LOC100345250;LOC100351250;LOC100355286;LOC100357892;LOC100358731;LOC103346500;LOC103346760;LOC1…	K06619+K04456+K05465+K05467+K05466+K07941+K02158+K04570+K04355+K10632+K02183+K04467+K05453+K05462+K04361+K17449+K05103+K02678+K21932+K17637+K05098+K18496+K04358+K04362+K05093+K05449+K05096+K05097+K12358+K09593+K08091+K04536+K04537+K04545+K04546+K04347+K07826+K04364+K04163+K05459+K05087+K04527+K05091+K14958+K05734+K16817+K02649+K02583+K17630+K01115+K05702+K08732+K17635+K19613+K04371+K04440+K05099+…
Tight junction	120	322	0.00273425	0.00796905	ko04530	Cellular Processes	Cellular community - eukaryotes	ACTB;ACTN1;ACTN4;AMOT;AMOTL2;ANKRD40;ARHGAP17;ARHGEF18;ARHGEF2;B3GNTL1;BLZF1;BOD1;CACUL1;CALU;CCDC22;CD1D;CGN;CHIC2;CLDN15;CTAGE5;CTTN;DLG3;DLG5;EID1;EPB41L4B;EPB41L5;ERBB2;EZR;F11R;FILIP1;FRMD4A;FRMD4B;HCLS1;IGSF5;ITGB1;JAM2;JAM3;JTB;LLGL1;LLGL2;LOC100008822;LOC100340483;LOC100341069;LOC100346415;LOC100348199;LOC100348286;LOC100349824;LOC100352730;LOC100357567;LOC103344968;LOC103346500;LOC103346…	K05692+K05699+K16819+K06104+K05747+K20638+K21066+K12791+K07374+K10352+K06274+K05701+K18584+K06448+K06102+K06087+K06106+K21098+K21111+K05083+K08007+K06089+K05762+K05763+K16684+K06786+K05719+K06735+K06785+K06109+K06094+K04354+K12751+K21099+K05702+K05631+K04431+K04416+K04426+K04440+K21110+K06095+K06091+K10591+K13305+K04237+K06093+K06092+K21108+K04382+K03456+K18050+K06069+K04392+K04353+K07839+K08018+…
Legionellosis	35	77	0.00286156	0.00826943	ko05134	Human Diseases	Infectious diseases: Bacterial	APAF1;ARF1;BCL2L13;BNIP3;C3;CASP3;CASP7;CASP8;CASP9;CXCL8;EEF1G-2;GRO-A;GTPBP1;HBS1L;HSPA14;HSPA8;HSPD1;IL18;ITGB2;LOC100341175;LOC100351865;LOC100354037;LOC100354435;LOC100354804;NFKB1;NFKB2;NFKBIA;RAB1A;SAR1A;SAR1B;TLR2;TLR4;TLR5;TMEM161B;VCP	K02084+K07937+K15485+K15464+K03990+K02187+K04397+K04398+K04399+K10030+K03233+K05505+K14416+K03283+K04077+K05482+K06464+K08738+K06461+K02580+K04469+K04734+K07874+K07953+K10159+K10160+K10168+K13525
Gastric cancer	148	407	0.00294397	0.00843608	ko05226	Human Diseases	Cancers: Specific types	AKIP1;AKT2;AKT3;APC;ARAF;ARID5B;ARMCX4;ATXN1;ATXN2L;AUTS2;AXIN1;AXIN2;BAK1;BCL2;BCORL1;BRAF;BRI3;C12H6orf132;C17H14orf37;C18H10orf54;CASZ1;CCDC80;CCM2;CCNJL;CD68;CDK2;CDKN1A;CLPTM1;CMIP;CPNE2;CTNNA1;CTNNAL1;CTNNB1;DDB2;DGCR2;DVL3;E2F2;E2F3;EGFR;EID1;ERBB2;FAM124A;FAM219A;FAM65A;FGF1;FGF18;FGFR2;FGL2;FNDC1;FZD4;FZD5;FZD6;GAB1;GADD45A;GPRASP1;GRAMD1A;GRB2;GSK3B;GUCD1;HMGXB3;JUP;KIAA0513;KIAA0922;KI…	K10955+K04456+K02085+K08845+K02157+K04385+K14021+K02161+K04365+K02206+K06625+K05691+K02105+K10140+K02353+K09389+K06620+K04361+K17449+K05083+K18496+K04358+K05093+K02354+K02375+K02376+K09593+K04402+K04364+K03083+K10056+K04492+K02649+K13375+K03096+K03068+K04371+K05099+K08734+K07203+K07828+K05460+K18497+K03511+K08528+K03099+K06618+K02620+K06279+K04500+K04501+K04490+K04491+K13376+K13377+K04674+K04388+…
Hedgehog signaling pathway - fly	16	29	0.00400699	0.0113865	ko04341	Environmental Information Processing	Signal transduction	BTRC;CUL1;CUL3;FBXW11;GRK5;GRK6;GSK3B;PTCH1;PTCHD1;SKP1;SMO;SMURF1;SMURF2;SPOPL;SUFU;WDR7	K03362+K03347+K03869+K08291+K03083+K06225+K03094+K06226+K04678+K10523+K06229
C-type lectin receptor signaling pathway	48	115	0.00466331	0.013142	ko04625	Organismal Systems	Immune system	AKT2;AKT3;ARHGEF12;BCL10;CALM1;CALM2;CASP8;CBLB;CCL22;CHUK;CLEC4E;CLEC7A;CWF19L1;CYLD;EGR2;FCER1G;IKBKE;IL17D;IRF1;KSR1;LOC100345250;LOC100350907;MALT1;MAP3K14;MAPK1;MAPK12;MAPK13;MAPK14;MAPK8;MAPK9;NFKB1;NFKB2;NFKBIA;NRAS;PAK1;PIK3R1;PLK3;PNMA1;PRKCD;PTGS2;PTPN11;RELB;SELO;STAT1;STAT2;SYK;YPEL1;YPEL2	K04456+K07532+K07368+K02183+K04398+K22517+K21095+K04467+K10059+K10074+K08601+K12496+K07983+K07211+K05492+K09444+K14958+K02649+K10058+K07369+K04466+K04371+K04441+K04440+K02580+K04469+K04734+K07828+K04409+K08862+K06068+K11987+K07293+K09253+K11220+K11221+K05855
Thyroid cancer	26	55	0.00501122	0.0140068	ko05216	Human Diseases	Cancers: Specific types	BAK1;BRAF;CCDC6;CDKN1A;CTNNB1;DDB2;GADD45A;LEF1;LOC100343344;MAPK1;NCOA4;NRAS;POLK;RER1;TCF7;TCF7L1;TCF7L2;TFG;TGOLN2;TM2D2;TP53;TPR;WDR76;YPEL1;YPEL2;ZNF451	K14021+K04365+K09288+K06625+K02105+K10140+K04402+K04492+K09289+K04371+K07828+K03511+K02620+K04490+K04491+K09292+K04451+K09291+K05126
N-Glycan biosynthesis	14	25	0.00586812	0.0162685	ko00510	Metabolism	Glycan biosynthesis and metabolism	DOLK;DOLPP1;DPM1;FUT8;MAN2A1;MAN2A2;MOGS;RPN1;RPN2;STT3A;STT3B;ZSWIM5;ZSWIM6;ZSWIM8	K00902+K07252+K00721+K00717+K01231+K01228+K12666+K12667+K07151
Peroxisome	44	105	0.00601769	0.0165487	ko04146	Cellular Processes	Transport and catabolism	ACAA1;ACOT8;ACOX1;ACSL3;ACSL4;ACSL5;AGPS;CAT;CRAT;CROT;DCAF8;DHRS4;ECI2;EPHX2;FAR1;GNPAT;HMGCL;IDH2;LDAH;LOC100344679;LOC100349830;LOC100350325;LOC100350399;MLYCD;MPV17;MVK;NUDT12;NUDT13;PAOX;PEX1;PEX11B;PEX11G;PEX12;PEX16;PEX26;PEX5L;PHYHD1;PMVK;PRDX1;PXMP2;PXMP4;RASGEF1B;SCP2;ZMYM1	K07513+K11992+K00232+K01897+K00803+K03781+K00624+K05940+K13337+K11147+K13239+K08726+K13356+K00649+K01640+K00031+K00106+K00477+K13299+K13237+K01578+K13348+K00869+K03426+K00308+K13338+K13352+K13353+K13345+K13335+K13340+K13342+K13273+K13279+K13347+K13350+K08764
Other glycan degradation	16	30	0.00622319	0.0169769	ko00511	Metabolism	Glycan biosynthesis and metabolism	AGA;ENGASE;FAM189A1;FUCA1;FUCA2;GBA;GBA2;GLB1;HEXA;HEXB;LOC100340211;LOC100346772;LOC100348947;LOC100350701;NEU1;NEU3	K01444+K01227+K01201+K01206+K17108+K12309+K12373+K12311+K01186+K12357
Autophagy - other	21	43	0.00704123	0.019056	ko04136	Cellular Processes	Transport and catabolism	ATG101;ATG13;ATG16L1;ATG2A;ATG2B;ATG3;ATG4A;ATG4B;ATG7;ATG9A;BECN1;GABARAP;GABARAPL2;IGBP1;LOC103347101;MLST8;MTOR;PPP2CB;ULK2;WDR55;WIPI2	K19730+K08331+K17890+K17906+K08343+K08342+K08337+K17907+K08334+K08341+K17606+K07204+K08266+K07203+K04382+K08269+K17908
Fanconi anemia pathway	31	70	0.00768597	0.0206371	ko03460	Genetic Information Processing	Replication and repair	ATR;ATRIP;BLM;BOLA2B;ERCC4;FAN1;FANCF;FANCG;FANCL;KIAA0513;LOC100345045;MLH1;MUS81;N4BP2L2;PMS2;POLK;REV1;REV3L;RMI2;RPA1;RPA2;RPA3;RPA4;SLX4;TELO2;TM2D2;TOP3B;USP1;WDR48;WRAP53;ZMYM6	K06640+K10905+K10901+K15078+K10848+K15363+K10893+K10894+K10606+K10898+K08734+K08991+K08775+K10858+K03511+K03515+K02350+K15365+K07466+K10739+K10740+K10741+K10484+K11137+K03165+K11832+K15361+K10897
B cell receptor signaling pathway	34	79	0.00914433	0.02436	ko04662	Organismal Systems	Immune system	AKT2;AKT3;BCL10;BLNK;BTK;CARD11;CD79B;CHUK;CR2;CWF19L1;DAPP1;GRB2;GSK3B;LOC100345250;LOC100359306;MALT1;MAPK1;NFKB1;NFKBIA;NRAS;PIK3AP1;PIK3R1;PLEKHA2;PRKCB;PTPN6;RAC1;RASGEF1B;RASGRP3;SOS1;SYK;VAV1;VAV3;YPEL1;YPEL2	K04456+K07368+K07371+K07370+K07367+K06507+K04467+K04012+K12229+K04364+K03083+K02649+K12560+K07369+K04371+K02580+K04734+K07828+K12230+K19662+K05697+K04392+K03099+K12362+K05855+K05730
Vibrio cholerae infection	30	68	0.00921537	0.02436	ko05110	Human Diseases	Infectious diseases: Bacterial	ACTB;ADCY3;ADCY9;ARF1;ATP6AP1;ATP6V0A1;ATP6V0A2;ATP6V0C;ATP6V0D2;ATP6V0E1;ATP6V0E2;ATP6V1B2;ATP6V1C1;ATP6V1C2;ATP6V1D;ATP6V1E1;ATP6V1G1;ATP6V1H;CACUL1;DLG5;ERO1A;KCNQ1;KDELR1;LOC100008822;PDIA4;SEC61A1;SEC61A2;TJP1;TJP2;TXNDC11	K05692+K08043+K08049+K07937+K03662+K02154+K02155+K02146+K02153+K02147+K02148+K02149+K02150+K02152+K02144+K05701+K10950+K04926+K10949+K09582+K10956+K06098
Circadian rhythm	16	31	0.0093295	0.024472	ko04710	Organismal Systems	Environmental adaptation	ARNTL;BHLHE40;BTRC;CADM1;CLOCK;CREB1;CRY2;CUL1;FBXW11;LOC103348986;NPAS2;NR1D1;PER1;RORC;SKP1;WDR7	K02296+K03729+K03362+K02223+K05870+K02295+K03347+K03730+K09026+K03728+K21944+K08534+K03094
Platinum drug resistance	44	108	0.0107753	0.0279971	ko01524	Human Diseases	Drug resistance: Antineoplastic	AKT2;AKT3;APAF1;ATM;ATP7A;ATP7B;BAD;BAK1;BCL2;BCL2L1;BID;BIRC2;CASP3;CASP8;CASP9;CDKN1A;ERBB2;FADD;FAS;GSTP1;LOC100328910;LOC100340711;LOC100341175;LOC100345250;LOC100358177;MAP3K5;MAPK1;MGST1;MLH1;MSH2;MSH3;MSH6;PDPK1;PIK3R1;REV3L;TOP2A;TOP2B;TP53;XIAP;XPA;YPEL1;YPEL2;ZNF608;ZNF609	K04456+K02084+K04728+K17686+K02158+K14021+K02161+K04570+K04726+K16060+K02187+K04398+K04399+K06625+K05083+K02373+K04390+K00799+K08738+K02649+K04426+K04371+K08734+K08735+K08736+K08737+K06276+K02350+K03164+K04451+K04725+K10847
Glycosylphosphatidylinositol (GPI)-anchor biosynthesis	5	6	0.0108376	0.0279971	ko00563	Metabolism	Glycan biosynthesis and metabolism	GPLD1;PGAP1;PIGG;PIGL;STOML2	K01127+K05294+K05310+K03434+K05288
Galactose metabolism	20	42	0.0118394	0.0303552	ko00052	Metabolism	Carbohydrate metabolism	AKR1B1;AKR1B10;ARID5A;G6PC3;GAA;GALE;GALK1;GALM;GALT;GANC;GLA;GLB1;HK1;HK2;HK3;PDRG1;PFKM;PFKP;PGM1;PGM2	K00011+K00844+K01084+K12316+K01784+K00849+K01785+K00965+K12317+K01189+K12309+K00850+K01835+K15779
RNA polymerase	42	103	0.0123031	0.0313086	ko03020	Genetic Information Processing	Transcription	ATXN2;C12H6orf136;CDK5RAP3;CIPC;EFHD2;FAM189A1;FAM78A;GAREM1;GPATCH3;LMBR1L;LOC100340191;NABP2;NUDC;PACRGL;PDZD8;POLR1A;POLR1B;POLR1C;POLR1E;POLR2A;POLR2B;POLR2D;POLR2G;POLR3A;POLR3B;POLR3C;POLR3E;POLR3F;PQLC2;PROSER2;RMDN3;ROGDI;RTP4;SYNGR1;TEX2;TMEM209;TMEM229B;TMEM238;TP53I11;TWISTNB;XXYLT1;ZNF326	K03006+K03018+K02999+K03002+K03027+K03005+K03010+K03012+K03015+K03021+K03023+K14721+K03025+K03004
Sphingolipid metabolism	27	61	0.0124437	0.0314319	ko00600	Metabolism	Lipid metabolism	ACER2;CERK;CERS4;CERS6;DEGS1;FAM189A1;GALC;GBA;GBA2;GLA;GLB1;KDSR;LOC100342774;LOC100349900;LOC100358382;NEU1;NEU3;PLPP2;SGMS1;SGMS2;SGPL1;SGPP1;SMPD1;SMPD4;SPTLC2;SPTLC3;UGCG	K01441+K04715+K04710+K04712+K01201+K01202+K17108+K01189+K12309+K04708+K01019+K01186+K12357+K01080+K04714+K01634+K04716+K12350+K12353+K00654+K00720
Pertussis	37	89	0.0128269	0.0321617	ko05133	Human Diseases	Infectious diseases: Bacterial	C2;C3;C4A;CALM1;CALM2;CASP3;CASP7;CCDC125;CFL1;CFL2;CXCL8;GNAI2;GNAI3;IRAK1;IRAK4;IRF1;ITGA5;ITGB1;ITGB2;LOC100351865;MAPK1;MAPK12;MAPK13;MAPK14;MAPK8;MAPK9;NFKB1;NOD1;PNMA1;SELO;SERPING1;TIRAP;TLR4;TRAF6;TRAFD1;YPEL1;YPEL2	K01332+K03990+K03989+K02183+K02187+K04397+K05765+K10030+K04630+K04730+K04733+K09444+K06484+K05719+K06464+K06461+K04371+K04441+K04440+K02580+K08727+K04001+K05403+K10160+K03175
Fatty acid metabolism	29	67	0.0140062	0.0347321	ko01212	Metabolism	Global and overview maps	ACAA1;ACACA;ACADM;ACADS;ACADSB;ACAT1;ACOX1;ACSL3;ACSL4;ACSL5;CPT2;ECHDC3;ELOVL1;ELOVL5;ELOVL6;FADS2;HACD3;HADHA;HSD17B12;LOC100346046;LOC100346561;MCAT;MECR;OXSM;PPT1;PPT2;SCD5;SCP2;UNC119B	K07513+K11262+K00249+K00248+K09478+K00626+K00232+K01897+K08766+K07511+K10247+K10244+K10203+K10226+K10703+K07515+K10251+K00507+K00645+K07512+K09458+K01074+K08764
Glioma	40	98	0.0140558	0.0347321	ko05214	Human Diseases	Cancers: Specific types	AKT2;AKT3;ARAF;BAK1;BRAF;CALM1;CALM2;CAMK1D;CAMK2D;CDK6;CDKN1A;DDB2;E2F2;E2F3;EGFR;EID1;GADD45A;GRB2;IGF1;IGF1R;LOC100345250;MAPK1;MTOR;NRAS;PDGFB;PDGFRA;PDGFRB;PIK3R1;PNMA1;POLK;PRKCB;RASGEF1B;RB1;SHC1;SOS1;TM2D2;TP53;WDR76;YPEL1;YPEL2	K04456+K08845+K14021+K04365+K02183+K08794+K04515+K02091+K06625+K10140+K09389+K06620+K04361+K17449+K04402+K04364+K05459+K05087+K02649+K04371+K07203+K07828+K17386+K04363+K05089+K03511+K19662+K03099+K06618+K06279+K04451
Transcriptional misregulation in cancer	96	265	0.0158657	0.0389223	ko05202	Human Diseases	Cancers: Overview	AFF1;ATF1;ATM;BAK1;BCL2A1;BCL2L1;BCL7A;BMI1;BMP2K;CCND2;CCNT1;CCNT2;CD40;CDK14;CDKN1A;CDKN2C;CSF2;CXCL8;DDB2;DDX5;ELK4;ERG;ETV1;ETV5;ETV6;EWSR1;FLI1;FLT1;FOXO1;FUS;FUT8;GADD45A;GAS2L3;HDAC1;IGF1;IGF1R;IGFBP2;IGFBP5;IGFBP6;IL2RB;ITGB7;JMJD1C;JUP;KIAA0319L;KLF3;KMT2A;LOC100345425;LOC100346459;LOC100347603;LOC100351250;LOC100351865;LOC100358696;LOC103349693;LOC103351855;MEF2C;MET;MITF;MLF2;MLLT3;NCO…	K15184+K09053+K04728+K14021+K02162+K04570+K15187+K11459+K08854+K10151+K15188+K03160+K08821+K06625+K06622+K05427+K10030+K10140+K12823+K04376+K09435+K09431+K15593+K03211+K13209+K09436+K05096+K07201+K13098+K00717+K04402+K06067+K05459+K05087+K10138+K05069+K06590+K11449+K10056+K15619+K15605+K09186+K11253+K11447+K02583+K06461+K06498+K04454+K05099+K09455+K15622+K04650+K02580+K14242+K04684+K09355+K15610+…
Parathyroid hormone synthesis, secretion and action	62	163	0.0161424	0.0393182	ko04928	Organismal Systems	Endocrine system	ADCY2;ADCY3;ADCY4;ADCY6;ADCY7;ADCY9;AKAP13;ARAF;ARHGEF1;ARRB1;ARRB2;BCL2;BRAF;C4H12orf10;CCDC97;CDKN1A;CREB1;CREB3L2;CREB5;EGFR;EGR1;FAM53B;FGFR1;GATA3;GNA13;GNAI2;GNAI3;HBEGF;LOC100009247;LOC100340719;LOC100348758;LOC100357892;LOC103345668;LRP5;LRP6;MAFB;MAPK1;MEF2A;MEF2C;MEF2D;MMP14;MMP15;NAPB;NR4A2;PAQR4;PDE4B;PDE4D;PLD1;PRKCB;PRR14;PRRC2A;PRRC2B;PTX3;RUNX2;SAYSD1;SLC34A2;SLC9A3R1;SP1;TP53I11;…	K08042+K08043+K08044+K08046+K08047+K08049+K16529+K08845+K12330+K04439+K02161+K04365+K08539+K06625+K05870+K09048+K09047+K04361+K09203+K03626+K04362+K17895+K04639+K04630+K08523+K13293+K04634+K01115+K08003+K03068+K09036+K04371+K09260+K04454+K09262+K07763+K07995+K05858+K08558+K04684+K19662+K09278+K14683+K13365
Glycerophospholipid metabolism	49	125	0.0167189	0.040205	ko00564	Metabolism	Lipid metabolism	AGPAT1;AGPAT5;CDIPT;CDS2;CHKB;DGKB;DGKD;DGKE;DGKH;DGKZ;EPT1;ETNK1;GNPAT;GPAM;GPD1L;GPD2;INSC;LCLAT1;LOC100344012;LOC100351979;LOC100357892;LOC100358731;LPCAT2;LPCAT3;LPCAT4;LPGAT1;LPIN1;LPIN2;MBOAT1;MBOAT2;PCYT1A;PEMT;PGS1;PISD;PLA2G12A;PLA2G15;PLA2G2D;PLA2G4A;PLA2G4B;PLD1;PLD3;PLPP2;PNPLA6;PTDSS1;PTX3;SPNS1;SPNS2;TMEM147;TPT1	K13509+K19007+K00999+K00981+K14156+K00901+K00993+K00894+K00649+K00629+K00006+K00111+K13513+K16817+K01115+K13510+K13515+K13512+K13514+K15728+K13517+K00968+K00551+K00995+K01613+K01047+K06129+K16342+K16860+K01080+K14676+K08729
VEGF signaling pathway	28	65	0.0167423	0.040205	ko04370	Environmental Information Processing	Signal transduction	AKT2;AKT3;BAD;CASP9;FAM206A;KDR;LIMS1;LOC100345250;LPXN;MAPK1;MAPK12;MAPK13;MAPK14;MAPKAPK3;NRAS;PIK3R1;PLA2G4A;PLA2G4B;PRKCB;PTGS2;PTK2;PXN;RAC1;SELO;SH2D2A;TGFB1I1;YPEL1;YPEL2	K04456+K02158+K04399+K05098+K05760+K02649+K04371+K04441+K04444+K07828+K16342+K19662+K11987+K05725+K04392+K08273
Lysine degradation	52	134	0.0173163	0.0412926	ko00310	Metabolism	Amino acid metabolism	AASS;ACAT1;ALDH16A1;ALDH2;ALDH7A1;ALDH9A1;ASH1L;CEP295;DLST;ECHDC3;EHMT1;EHMT2;EVA1C;EZH1;HADHA;KMT2A;KMT2B;KMT2C;KMT2D;KMT2E;KMT5B;LOC100342335;LOC100343926;LOC100344091;LOC100346827;LOC100350859;LOC100354345;LOC103345704;LOC103348986;LOC108177102;NABP2;NSD1;OGDH;PGBD2;PHF6;PHYKPL;PRDM11;PRDM2;SERTAD2;SETD1A;SETD1B;SETD3;SETD4;SETD5;SETD7;SETDB1;SUV39H1;TBRG1;UNC119;UVSSA;WHSC1;WHSC1L1	K14157+K00626+K00128+K14085+K00149+K06101+K09187+K00658+K07511+K11420+K09188+K17451+K07515+K09186+K14959+K09189+K11429+K18494+K11422+K11423+K11433+K11432+K20795+K13646+K15588+K00164+K20796+K18202+K19199+K11431+K11421+K11419+K11424+K11425
Bladder cancer	21	46	0.0175234	0.0414965	ko05219	Human Diseases	Cancers: Specific types	ARAF;BRAF;CDKN1A;CXCL8;DAPK1;DAPK2;E2F2;E2F3;EGFR;ERBB2;HBEGF;LOC100355286;MAPK1;NRAS;RB1;RPS6KA5;THBS1;TP53;TUSC2;YPEL1;YPEL2	K08845+K04365+K06625+K10030+K08803+K09389+K06620+K04361+K05083+K08523+K19520+K04371+K07828+K06618+K04445+K16857+K04451+K09850
Cushing syndrome	65	173	0.0186873	0.0439473	ko04934	Human Diseases	Endocrine and metabolic diseases	ADCY2;ADCY3;ADCY4;ADCY6;ADCY7;ADCY9;AGTR1;APC;ARMC5;ARNT;AXIN1;AXIN2;BRAF;CACNA1C;CACNA1G;CAMK2D;CCDC97;CDK2;CDK6;CDKN1A;CDKN2C;CEP295;CREB1;CREB3L2;CREB5;CTNNB1;DVL3;E2F2;E2F3;EGFR;FZD4;FZD5;FZD6;GNAI2;GNAI3;GRASP;GSK3B;KCNK3;KMT2A;KMT2D;LEF1;LOC100340719;LOC100356118;MAPK1;NABP2;NAPB;NCEH1;PAQR4;PBX1;PLEKHM1;PLEKHM3;RAP1A;RAP1B;RB1;RBBP5;RER1;SP1;STARD5;TCF7;TCF7L1;TCF7L2;TGOLN2;WDR13;YPEL1;YPE…	K08042+K08043+K08044+K08046+K08047+K08049+K04166+K02085+K22499+K09097+K02157+K04385+K04365+K04850+K04854+K04515+K02206+K02091+K06625+K06622+K09187+K05870+K09048+K09047+K02105+K02353+K09389+K06620+K04361+K02354+K02375+K02376+K04630+K04465+K03083+K04914+K09186+K04492+K04634+K01679+K04371+K05858+K14349+K04684+K09355+K04353+K07836+K06618+K14961+K02620+K16931+K04490+K04491+K14963
Th1 and Th2 cell differentiation	39	97	0.0197767	0.0461907	ko04658	Organismal Systems	Immune system	CHUK;CWF19L1;CXHXorf36;DLK2;DLL1;DLL4;GATA3;IFNGR2;IL2RB;IL2RG;IL4R;JAG1;JAK2;LCK;LOC100348518;LOC100356351;MAML2;MAML3;MAPK1;MAPK12;MAPK13;MAPK14;MAPK8;MAPK9;MMRN1;NFKB1;NFKBIA;NOTCH2;NOTCH3;RUNX3;SELO;SNED1;STAT1;STAT5B;STAT6;TYK2;YPEL1;YPEL2;ZBED1	K04467+K02599+K21635+K06051+K17895+K05133+K05069+K05070+K05071+K06052+K04447+K05856+K11223+K06061+K04371+K04441+K04440+K02580+K04734+K20994+K20995+K09279+K11220+K11224+K11225+K11219
Rheumatoid arthritis	42	106	0.0209216	0.0485324	ko05323	Human Diseases	Immune diseases	ACP5;ANGPT1;ANGPTL2;ATP6AP1;ATP6V0A1;ATP6V0A2;ATP6V0C;ATP6V0D2;ATP6V0E1;ATP6V0E2;ATP6V1B2;ATP6V1C1;ATP6V1C2;ATP6V1D;ATP6V1E1;ATP6V1G1;ATP6V1H;CCL5;CD28;CD80;CSF1;CSF2;CXCL12;CXCL8;FLT1;ICAM1;IL18;ITGAL;ITGB2;LOC100008830;LOC100352301;LOC100353067;LOC103351855;TEK;TGFB1;TGFB2;TGFB3;TLR2;TLR4;TNFRSF11A;TNFSF13;TNFSF13B	K14379+K05465+K03662+K02154+K02155+K02146+K02153+K02147+K02148+K02149+K02150+K02152+K02144+K12499+K06470+K05412+K05453+K05427+K10031+K10030+K05096+K06490+K05482+K05718+K06464+K01365+K13375+K05121+K13376+K13377+K10159+K10160+K05147+K05475+K05476
Vitamin B6 metabolism	7	11	0.0213834	0.0492685	ko00750	Metabolism	Metabolism of cofactors and vitamins	AOX1;AOX3;HEATR5A;HEATR5B;PDXK;PNPO;PSAT1	K00157+K00868+K00275+K00831
Type II diabetes mellitus	21	47	0.0229173	0.0524483	ko04930	Human Diseases	Endocrine and metabolic diseases	ARID5A;CACNA1C;CACNA1G;HK1;HK2;HK3;INSR;LOC100345250;LOC103350197;MAPK1;MAPK8;MAPK9;MTOR;PIK3R1;PKM;PRKCD;PRKCE;SOCS1;SOCS3;YPEL1;YPEL2	K00844+K04850+K04854+K04527+K02649+K04344+K04371+K04440+K07203+K00873+K06068+K18050+K04694+K04696
Vasopressin-regulated water reabsorption	18	39	0.0237079	0.053896	ko04962	Organismal Systems	Excretory system	ADCY3;ADCY6;ADCY9;AQP3;ARHGDIB;CREB1;CREB3L2;CREB5;DCTN1;DCTN2;DCTN4;DCTN5;DYNLL2;LOC103351757;PLEKHH1;RAB11A;RAB5A;RAB5C	K08043+K08046+K08049+K09876+K12462+K05870+K09048+K09047+K04648+K10424+K10426+K10427+K10418+K10417+K07904+K07887+K07889
Malaria	26	61	0.023898	0.0539683	ko05144	Human Diseases	Infectious diseases: Parasitic	ACKR1;CD36;CD40;CXCL8;ICAM1;IL18;ITGAL;ITGB2;LDLRAD3;LOC100352301;LOC100353067;LRP1;MET;PECAM1;PIK3IP1;SDC2;SORL1;TGFB1;TGFB2;TGFB3;THBS1;THBS2;THBS3;TLR2;TLR4;TLR9	K06574+K06259+K03160+K10030+K06490+K05482+K05718+K06464+K04550+K13375+K05099+K06471+K05460+K16336+K13376+K13377+K16857+K04659+K10159+K10160+K10161
Biosynthesis of amino acids	32	78	0.0241163	0.0541029	ko01230	Metabolism	Global and overview maps	ACO1;ACO2;ACY1;ALDH18A1;BCAT2;CS;ENO1;GAPDH;GLUL;GPT2;IDH2;IDH3A;IDH3B;IDH3G;LOC103345583;MAT2A;MTR;MYADM;PFKM;PFKP;PGK1;PHGDH;PKM;PRPS1;PRPSAP1;PRPSAP2;PSAT1;RPE;RPIA;SHMT2;TKT;TKTL1	K01681+K14677+K12657+K00826+K01647+K01689+K00134+K01915+K00814+K00031+K00030+K00615+K00789+K00548+K00286+K00850+K00927+K00058+K00873+K00948+K00831+K01783+K01807+K00600
Th17 cell differentiation	43	110	0.024999	0.0555243	ko04659	Organismal Systems	Immune system	CHUK;CWF19L1;GATA3;HSP90AA1;IFNGR2;IL17D;IL1R1;IL21R;IL2RB;IL2RG;IL4R;IL6R;IL6ST;IRF4;JAK2;LCK;LOC100348518;LOC100352301;LOC100353067;MAPK1;MAPK12;MAPK13;MAPK14;MAPK8;MAPK9;MTOR;NFKB1;NFKBIA;RARA;RORC;SELO;SMAD3;SMAD4;STAT1;STAT3;STAT5B;STAT6;TGFB1;TGFBR1;TGFBR2;TYK2;YPEL1;YPEL2	K04467+K17895+K04079+K05133+K05492+K04386+K05075+K05069+K05070+K05071+K05055+K05060+K09445+K04447+K05856+K11223+K13375+K04371+K04441+K04440+K07203+K02580+K04734+K08527+K08534+K04500+K04501+K11220+K04692+K11224+K11225+K04674+K04388+K11219
Fructose and mannose metabolism	13	26	0.0250755	0.0555243	ko00051	Metabolism	Carbohydrate metabolism	AKR1B1;AKR1B10;ARID5A;ERLIN2;GMPPA;GMPPB;HK1;HK2;HK3;PFKM;PFKP;PMM2;TKFC	K00011+K00844+K17497+K00966+K00850+K00863
Non-homologous end-joining	9	16	0.0253435	0.0557556	ko03450	Genetic Information Processing	Replication and repair	DCLRE1C;FEN1;LIG4;NHEJ1;POLL;PRKDC;RAD50;WDR20;XRCC6	K10887+K04799+K10777+K10980+K03512+K06642+K10866+K10884
Aldosterone-regulated sodium reabsorption	19	42	0.0257841	0.0563614	ko04960	Organismal Systems	Excretory system	ATP1A1;ATP1A2;ATP1B3;HSD11B2;IGF1;INSR;LOC100345250;MAPK1;NEDD4L;NR3C2;PDPK1;PIK3R1;PRKCB;SCNN1A;SCNN1G;SGK1;TNRC18;YPEL1;YPEL2	K01539+K01540+K00071+K05459+K04527+K02649+K04371+K13305+K08555+K06276+K19662+K04824+K04827+K13302
GnRH signaling pathway	49	128	0.0264154	0.0573736	ko04912	Organismal Systems	Endocrine system	ADCY2;ADCY3;ADCY4;ADCY6;ADCY7;ADCY9;CACNA1C;CALM1;CALM2;CAMK2D;CCDC97;EGFR;EGR1;GRB2;HBEGF;ISOC1;LOC100340719;LOC100357892;MAP2K3;MAP2K4;MAP2K6;MAP2K7;MAP3K1;MAP3K2;MAP3K4;MAPK1;MAPK12;MAPK13;MAPK14;MAPK7;MAPK8;MAPK9;MMP14;NAPB;NRAS;PLA2G4A;PLA2G4B;PLD1;PNMA1;PRKCB;PRKCD;PTK2B;PTX3;RASGEF1B;SELO;SOS1;TPT1;YPEL1;YPEL2	K08042+K08043+K08044+K08046+K08047+K08049+K04850+K02183+K04515+K04361+K09203+K04364+K08523+K04432+K04634+K01115+K04430+K04433+K04431+K04416+K04420+K04428+K04371+K04441+K04464+K04440+K07763+K05858+K07828+K16342+K19662+K06068+K05871+K03099
Melanogenesis	42	108	0.028952	0.0624849	ko04916	Organismal Systems	Endocrine system	ADCY2;ADCY3;ADCY4;ADCY6;ADCY7;ADCY9;CALM1;CALM2;CAMK2D;CCDC97;CREB1;CREB3L2;CREBBP;CTNNB1;DVL3;EDN1;EDNRB;EP300;FZD4;FZD5;FZD6;GNAI2;GNAI3;GSK3B;KIT;LEF1;LOC100340719;MAPK1;MITF;NAPB;NRAS;PLEKHM1;PLEKHM3;PNMA1;PRKCB;RER1;TCF7;TCF7L1;TCF7L2;TGOLN2;YPEL1;YPEL2	K08042+K08043+K08044+K08046+K08047+K08049+K02183+K04515+K05870+K09048+K04498+K02105+K02353+K16366+K04198+K02354+K02375+K02376+K04630+K03083+K05091+K04492+K04634+K04371+K09455+K05858+K07828+K19662+K02620+K04490+K04491
Long-term depression	26	62	0.0296958	0.0636873	ko04730	Organismal Systems	Nervous system	ARAF;BRAF;GNA13;GNAI2;GNAI3;GRIA1;GUCY1A2;GUCY1A3;GUCY1B3;IGF1;IGF1R;LANCL2;LOC100340719;LOC103350197;MAPK1;NAPB;NRAS;PLA2G4A;PLA2G4B;PPP2CB;PPP2R1A;PPP2R1B;PRKCB;PRKG1;YPEL1;YPEL2	K08845+K04365+K04639+K04630+K05197+K12318+K12319+K05459+K05087+K04961+K04634+K04344+K04371+K05858+K07828+K16342+K04382+K03456+K19662+K07376
Glycosaminoglycan biosynthesis - keratan sulfate	4	5	0.0305689	0.06515	ko00533	Metabolism	Glycan biosynthesis and metabolism	CHST1;CHST2;FUT8;LOC100351319	K01022+K04745+K00717+K09671
2-Oxocarboxylic acid metabolism	10	19	0.0321165	0.0680232	ko01210	Metabolism	Global and overview maps	ACO1;ACO2;ACY1;BCAT2;CS;GPT2;IDH2;IDH3A;IDH3B;IDH3G	K01681+K14677+K00826+K01647+K00814+K00031+K00030
Apoptosis - multiple species	23	54	0.0326621	0.0687516	ko04215	Cellular Processes	Cell growth and death	44443;APAF1;BAK1;BCL2;BCL2L1;BCL2L11;BECN1;BID;BIRC2;BIRC6;BOK;CASP3;CASP7;CASP8;CASP9;FADD;LOC100341175;LOC100351250;MAPK8;MAPK9;MBD2;TNFRSF1A;XIAP	K16943+K02084+K14021+K02161+K04570+K16341+K08334+K04726+K16060+K10586+K02561+K02187+K04397+K04398+K04399+K02373+K08738+K02583+K04440+K03158+K04725
Cholinergic synapse	43	112	0.0340361	0.0710606	ko04725	Organismal Systems	Nervous system	ADCY2;ADCY3;ADCY4;ADCY6;ADCY7;ADCY9;AHSA1;AHSA2;AKT2;AKT3;BCL2;CACNA1C;CAMK2D;CCDC28A;CCDC97;CREB1;CREB3L2;CREB5;FYN;GNAI2;GNAI3;GNB1;GNB2;GNG10;GNG10-2;GNG11;GNG12;GNG2;JAK2;KCNQ1;KCNQ4;LOC100340719;LOC100345250;LOC103350197;MAPK1;NAPB;NRAS;PIK3R1;PIK3R5;PRKCB;WRAP53;YPEL1;YPEL2	K08042+K08043+K08044+K08046+K08047+K08049+K04131+K04456+K02161+K04850+K04515+K04129+K05870+K09048+K09047+K05703+K04630+K04536+K04537+K04545+K04546+K04347+K07826+K04447+K04926+K04929+K04634+K02649+K04344+K04371+K05858+K07828+K21290+K19662
Phagosome	69	190	0.0341758	0.0710606	ko04145	Cellular Processes	Transport and catabolism	ACTB;ATP6AP1;ATP6V0A1;ATP6V0A2;ATP6V0C;ATP6V0D2;ATP6V0E1;ATP6V0E2;ATP6V1B2;ATP6V1C1;ATP6V1C2;ATP6V1D;ATP6V1E1;ATP6V1G1;ATP6V1H;B3GNTL1;C3;CCPG1;CD36;CLEC7A;CYBB;EEA1;ITGA2;ITGA5;ITGAV;ITGB1;ITGB2;ITGB3;ITGB5;LAMP1;LOC100008822;LOC100008830;LOC100337909;LOC100338913;LOC100340483;LOC100351416;LOC100351865;LOC100357567;LOC100358696;LOC100359306;M6PR;MSR1;NCF2;PAQR4;PIKFYVE;RAB5A;RAB5C;RAB7A;RAC1;SEC…	K05692+K03662+K02154+K02155+K02146+K02153+K02147+K02148+K02149+K02150+K02152+K02144+K07374+K03990+K12478+K06259+K10074+K21421+K06481+K06484+K06487+K05719+K06464+K06493+K06588+K06528+K01365+K06463+K05654+K06461+K06498+K12560+K06472+K10089+K06558+K08010+K13882+K00921+K07887+K07889+K07897+K04392+K10956+K08011+K08492+K08488+K06503+K16857+K04659+K10159+K10160+K07375+K12182
Bacterial invasion of epithelial cells	55	148	0.0352947	0.072232	ko05100	Human Diseases	Infectious diseases: Bacterial	44441;44445;44447;44450;ACTB;ANKRD40;ARHGAP10;ARHGEF26;BCAR1;CBL;CCDC17;CD2AP;CHIC2;CLTC;CLTCL1;CRK;CRKL;CTNNA1;CTNNAL1;CTNNB1;CTTN;DNM2;DOCK1;EFS;EID1;ELMO1;ELMO2;ELMO3;EMC7;FN1;GAB1;HCLS1;ILK;ITGA5;ITGB1;LIMS1;LOC100008822;LOC100343730;LOC100345250;LOC100348199;LOC103346569;LPXN;MET;PIK3R1;PTK2;PXN;RAC1;ROGDI;SHC1;SSFA2;TGFB1I1;VCL;WAS;WASL;ZFAND3	K16942+K16939+K05692+K05747+K13736+K13744+K05726+K04707+K05748+K13738+K04646+K04438+K05691+K02105+K06106+K01528+K13708+K17449+K12366+K18985+K19241+K05755+K05717+K09593+K06272+K06484+K05719+K05760+K02649+K05099+K05725+K04392+K16938+K06279+K05700
Protein export	13	27	0.0353746	0.072232	ko03060	Genetic Information Processing	Folding, sorting and degradation	FAM177A1;HSPA5;OXA1L;SEC61A1;SEC61A2;SEC63;SPCS2;SPCS3;SRP14;SRP19;SRP72;SRPRA;SRPRB	K03106+K09490+K03217+K10956+K09540+K12947+K12948+K03104+K03105+K03108+K13431+K12272
Glycosaminoglycan biosynthesis - heparan sulfate / heparin	13	27	0.0353746	0.072232	ko00534	Metabolism	Glycan biosynthesis and metabolism	B3GAT3;B4GALT7;ECHDC3;EXT2;GLCE;HS2ST1;HS3ST1;HS3ST3B1;LOC100340145;NDST1;NDST2;XYLT1;XYLT2	K10158+K00733+K02366+K02367+K01793+K02513+K01024+K07809+K02514+K02577+K02576+K00771
Platelet activation	124	360	0.0356601	0.0723815	ko04611	Organismal Systems	Immune system	ACTB;ADCY2;ADCY3;ADCY4;ADCY6;ADCY7;ADCY9;AIM1;AKT2;AKT3;ANKRD33B;ARHGAP35;ARHGEF1;ARHGEF12;BOD1;BTK;C4H12orf10;CACUL1;CCDC184;CCDC22;CCDC97;CNPPD1;DGCR6L;EVA1B;F2R;FAM109A;FAM110D;FAM129B;FAM171A1;FAM174A;FAM214B;FCER1G;FERMT3;FGG;FICD;FYN;GATAD2A;GNA13;GNAI2;GNAI3;GP5;GUCY1A2;GUCY1A3;GUCY1B3;IFFO1;IFI35;IQCE;ITGA2;ITGB1;ITGB3;KIAA1671;LCP2;LOC100008822;LOC100338446;LOC100340719;LOC100345250;LOC1…	K05692+K08042+K08043+K08044+K08046+K08047+K08049+K06236+K04456+K05732+K12330+K07532+K06274+K07370+K06262+K03914+K06476+K19720+K07983+K17084+K03905+K05703+K04639+K04630+K06260+K12318+K12319+K06481+K05719+K06493+K07361+K04634+K02649+K03903+K06472+K04371+K04441+K06271+K00907+K05858+K21290+K16342+K06269+K06270+K06069+K07376+K00509+K04353+K07836+K17704+K04350+K12361+K04514+K17388+K16059+K05855+K01832+…
Amyotrophic lateral sclerosis (ALS)	34	86	0.0362003	0.0730431	ko05014	Human Diseases	Neurodegenerative diseases	ALS2;ALS2CL;APAF1;ATF7IP;BAD;BCL2;BCL2L1;BID;CASP3;CASP9;CAT;CCS;DAXX;DERL1;GRIA1;ISOC1;LOC100341175;LOC103350677;MAP2K3;MAP2K6;MAP3K5;MAPK12;MAPK13;MAPK14;PDAP1;RAB5A;RAC1;RASGEF1B;RRP15;SELO;TNFRSF1A;TNFRSF1B;TOMM40L;TP53	K04575+K02084+K04573+K02158+K02161+K04570+K04726+K02187+K04399+K03781+K04569+K02308+K11519+K05197+K04432+K08738+K04741+K04433+K04426+K04441+K04572+K07887+K04392+K03158+K05141+K11518+K04451
Alzheimer disease	77	215	0.0365667	0.0733485	ko05010	Human Diseases	Neurodegenerative diseases	ADAM10;ADAM17;APAF1;APBB1;APH1A;APH1B;APOE;APP;ATF6;ATP5B;ATP5C1;ATP5F1;ATP5G1;ATP5G2;BACE1;BAD;BID;CACNA1C;CALM1;CALM2;CAPN1;CAPN2;CASP3;CASP7;CASP8;CASP9;CDK5;CMTM3;COX4I1;EIF2AK3;ERN1;FADD;FAS;GAPDH;GSK3B;HSD17B10;IDE;LDLRAD3;LOC100337966;LOC100340719;LOC100341175;LOC100346319;LOC100346411;LOC100346670;LOC100347143;LOC100347571;LOC103350677;LRP1;MAPK1;MME;NAE1;NAPB;NCSTN;NDUFA10;NDUFA3;NDUFA9;…	K06704+K06059+K02084+K04529+K06172+K04524+K04520+K09054+K02133+K02136+K02127+K02128+K04521+K02158+K04726+K04850+K02183+K01367+K03853+K02187+K04397+K04398+K04399+K02090+K05853+K02263+K08860+K08852+K02373+K04390+K00134+K03083+K08683+K01408+K04550+K00417+K04634+K08738+K02137+K02264+K02267+K00415+K00414+K04741+K04371+K01389+K04532+K05858+K06171+K03954+K03947+K03953+K03935+K03936+K03939+K04505+K04522+…
Fluid shear stress and atherosclerosis	71	197	0.037808	0.0753948	ko05418	Human Diseases	Cardiovascular diseases	ACTB;ACVR1;ACVR2A;ACVR2B;AKT2;AKT3;ARHGEF2;BCL2;BMPR1A;BMPR2;CALM1;CALM2;CHUK;CTNNB1;CWF19L1;DUSP1;EDN1;FAM171A1;FAM206A;GSTP1;HMOX1;HSP90AA1;ICAM1;IL1R1;ITGAV;ITGB3;KDR;KEAP1;LOC100008822;LOC100008830;LOC100328910;LOC100340711;LOC100343020;LOC100345250;LOC100358177;MAP2K4;MAP2K5;MAP2K6;MAP2K7;MAP3K5;MAP3K7;MAPK12;MAPK13;MAPK14;MAPK7;MAPK8;MAPK9;MEF2A;MEF2C;MGST1;NCF2;NFE2L2;NFKB1;NQO1;PDGFB;PECA…	K05692+K04675+K13596+K04670+K04456+K12791+K02161+K04673+K04671+K02183+K04467+K02105+K21278+K16366+K06476+K05098+K00799+K00510+K04079+K06490+K04386+K06487+K06493+K10456+K01365+K12160+K02649+K04430+K04463+K04433+K04431+K04426+K04427+K04441+K04464+K04440+K09260+K04454+K08010+K05638+K02580+K00355+K17386+K06471+K05725+K04392+K16336+K16338+K08011+K14381+K03907+K03158+K04451
Hypertrophic cardiomyopathy (HCM)	48	128	0.04003	0.0793618	ko05410	Human Diseases	Cardiovascular diseases	ACE;ACTB;CACNA1C;CACNA2D1;CACNB2;CACNB3;CCDC141;DAG1;DES;DMD;DTNA;DTNB;EDN1;FAM171A1;FAM210A;FNDC3A;HS1BP3;IGF1;ITGA1;ITGA2;ITGA3;ITGA4;ITGA5;ITGA6;ITGA8;ITGAV;ITGB1;ITGB3;ITGB4;ITGB5;ITGB6;ITGB7;LMNA;LOC100008822;LOC100352301;LOC100353067;SESTD1;SGCB;SGCG;TGFB1;TGFB2;TGFB3;TPM2;TPM4;TTN;UTRN;WDR7;WDR72	K01283+K05692+K04850+K04858+K04863+K04864+K12567+K06265+K07610+K10366+K16366+K06476+K05459+K06480+K06481+K06482+K06483+K06484+K06485+K06584+K06487+K05719+K06493+K06525+K06588+K06589+K06590+K12641+K13375+K12566+K12564+K13376+K13377+K10374+K10375+K04867
Cytosolic DNA-sensing pathway	23	55	0.040624	0.0800738	ko04623	Organismal Systems	Immune system	ADAR;CCL5;CHUK;CWF19L1;CXCL10;DDX58;IKBKE;IL18;IL33;MAVS;NFKB1;NFKBIA;PACRGL;POLR1C;POLR3A;POLR3B;POLR3C;POLR3E;POLR3F;RIPK1;TBK1;TMEM173;TREX1	K12968+K12499+K04467+K12671+K12646+K07211+K05482+K12967+K12648+K02580+K04734+K03018+K03027+K03021+K03023+K14721+K03025+K02861+K05410+K12654+K10790
beta-Alanine metabolism	15	33	0.0429979	0.084266	ko00410	Metabolism	Metabolism of other amino acids	ACADM;ALDH16A1;ALDH2;ALDH6A1;ALDH7A1;ALDH9A1;CNDP2;ECHDC3;HADHA;HIBCH;LOC100346229;LOC100353463;MLYCD;PDXDC1;SMOX	K00249+K00128+K00140+K14085+K00149+K08660+K07511+K07515+K05605+K00276+K01578+K01580+K12259
Shigellosis	53	144	0.045431	0.0885256	ko05131	Human Diseases	Infectious diseases: Bacterial	ABL1;ACTB;ANKRD40;BTRC;CCDC17;CD44;CHIC2;CHUK;CRK;CRKL;CTTN;CWF19L1;CXCL8;DIAPH1;DOCK1;EID1;ELMO1;ELMO2;ELMO3;EMC7;FBXW11;FHOD1;FMNL2;HCLS1;ITGA5;ITGB1;LOC100008822;LOC100348199;LOC100353567;LOC103346569;MAPK1;MAPK12;MAPK13;MAPK14;MAPK8;MAPK9;NFKB1;NFKBIA;NOD1;NOD2;PFN2;RAC1;ROCK1;ROCK2;SELO;SSFA2;VCL;WAS;WASL;WDR7;YPEL1;YPEL2;ZFAND3	K06619+K05692+K05747+K03362+K05748+K06256+K04467+K04438+K06106+K10030+K05740+K13708+K12366+K18985+K19241+K05755+K06484+K05719+K04371+K04441+K04440+K02580+K04734+K08727+K10165+K05759+K04392+K04514+K17388+K05700
cGMP-PKG signaling pathway	68	190	0.0475928	0.092211	ko04022	Environmental Information Processing	Signal transduction	ADCY2;ADCY3;ADCY4;ADCY6;ADCY7;ADCY9;ADRA2A;ADRB1;ADRB2;AGTR1;AKT2;AKT3;ATP1A1;ATP1A2;ATP1B3;BAD;BOD1;CACNA1C;CALM1;CALM2;CCDC97;CMTM3;CREB1;CREB3L2;CREB5;EDNRA;EDNRB;ELMOD2;ELMOD3;FAM185A;GNA13;GNAI2;GNAI3;GTF2I;GUCY1A2;GUCY1A3;GUCY1B3;INSR;KCNJ8;LOC100340719;LOC100346415;LOC100352730;MAPK1;MEF2A;MEF2C;MEF2D;MYLK;MYLK4;NAPB;NPR2;PIK3R5;PNMA1;PPIF;PPP1CA;PPP1CC;PPP1R12A;PRKCE;PRKG1;PRRC2A;RGS2;ROC…	K08042+K08043+K08044+K08046+K08047+K08049+K04138+K04141+K04142+K04166+K04456+K01539+K01540+K02158+K06274+K04850+K02183+K05853+K05870+K09048+K09047+K04197+K04198+K04139+K03121+K04639+K04630+K12318+K12319+K04527+K05001+K04634+K04371+K09260+K04454+K09262+K00907+K05858+K12324+K21290+K09565+K06269+K06270+K18050+K07376+K18154+K04514+K17388+K04378+K04969
Pyrimidine metabolism	32	82	0.0491873	0.0947619	ko00240	Metabolism	Nucleotide metabolism	C13H1orf123;CAD;CMPK1;CTPS1;CTPS2;DCK;DCTPP1;DUT;ENPP1;ENTPD1;ENTPD4;ENTPD6;FAM185A;NME4;NT5C2;NT5C3A;NT5C3B;NT5DC2;NT5E;PNP;RRM1;RRM2;RRM2B;TK2;TYMS;UCK2;UCKL1;UMPS;UPP1;UPRT;ZNF512;ZNF512B	K00876+K11540+K13800+K01937+K00893+K16904+K01520+K01513+K01510+K12305+K01511+K00940+K01081+K19970+K03783+K10807+K10808+K00857+K00560+K13421+K00757+K00761
Glucagon signaling pathway	37	97	0.0511825	0.0980519	ko04922	Organismal Systems	Endocrine system	ACACA;ACACB;ADCY2;AKT2;AKT3;CALM1;CALM2;CAMK2D;CCDC97;CREB1;CREB3L2;CREB5;CREBBP;EP300;FOXO1;G6PC3;GYS1;LDHB;LOC100340719;LOC100355262;NAPB;PCK2;PDHA1;PDHB;PHKA2;PHKB;PKM;PNMA1;PPARA;PPP4C;PPP4R3A;PPP4R3B;PRMT1;PYGB;PYGL;SIK2;SIRT1	K11262+K01946+K08042+K04456+K02183+K04515+K05870+K09048+K09047+K04498+K07201+K01084+K00693+K00016+K04634+K05858+K01596+K00161+K00162+K07190+K00873+K07294+K15423+K17491+K11434+K00688+K16311+K11411
Pancreatic cancer	49	133	0.0518266	0.0987312	ko05212	Human Diseases	Cancers: Specific types	AKT2;AKT3;ARAF;ARHGEF6;BAD;BAK1;BCL2L1;BRAF;CASP9;CDK6;CDKN1A;CHUK;CWF19L1;DDB2;E2F2;E2F3;EGFR;ERBB2;GADD45A;LOC100345250;LOC100352301;LOC100353067;LOC103346760;MAPK1;MAPK8;MAPK9;MTOR;N4BP2L2;NFKB1;PIK3R1;POLK;RAC1;RALA;RALBP1;RB1;SMAD3;SMAD4;STAT1;STAT3;TGFB1;TGFB2;TGFB3;TGFBR1;TGFBR2;TM2D2;TP53;WDR76;YPEL1;YPEL2	K04456+K08845+K05729+K02158+K14021+K04570+K04365+K04399+K02091+K06625+K04467+K10140+K09389+K06620+K04361+K05083+K04402+K02649+K13375+K08732+K04371+K04440+K07203+K08775+K02580+K03511+K04392+K07834+K08773+K06618+K04500+K04501+K11220+K04692+K13376+K13377+K04674+K04388+K04451
Renin-angiotensin system	11	23	0.0538813	0.102075	ko04614	Organismal Systems	Endocrine system	ACE;AGTR1;ATP6AP2;CTSA;ENPEP;FAM210A;LNPEP;MME;NLN;PRCP;PREP	K01283+K04166+K19514+K13289+K11141+K01257+K01389+K01393+K01285+K01322
Mannose type O-glycan biosynthesis	9	18	0.0589126	0.110244	ko00515	Metabolism	Glycan biosynthesis and metabolism	FAM3A;FKRP;FKTN;ISPD;LARGE2;POMK;POMT1;POMT2;SDF2	K09666+K19873+K19872+K21031+K09668+K17547+K00728
Basal transcription factors	46	125	0.059086	0.110244	ko03022	Genetic Information Processing	Transcription	C2CD2L;CCDC142;CCNH;CDK7;ERCC2;ERCC3;FAM185A;FAM219B;GTF2A1;GTF2A2;GTF2B;GTF2E1;GTF2E2;GTF2H1;GTF2H3;GTF2I;LOC100344556;LOC100349353;LOC100349976;LOC100354866;LOC100356330;LOC103345344;MNAT1;MSANTD2;NUDCD3;PIK3IP1;RTFDC1;TAF1;TAF11;TAF13;TAF15;TAF2;TAF5;TAF5L;TAF6;TAF8;TBP;TBPL1;TMUB1;VASH2;WDR6;WDR72;WRAP53;ZBTB25;ZNF451;ZNF703	K03129+K06634+K02202+K10844+K10843+K03121+K03122+K03123+K03124+K03136+K03137+K03141+K03143+K10842+K14650+K03125+K03135+K03127+K14651+K03128+K03130+K03131+K14649+K03120+K03138
Starch and sucrose metabolism	16	37	0.059422	0.110244	ko00500	Metabolism	Carbohydrate metabolism	AGL;ARID5A;ENPP1;G6PC3;GAA;GANC;GPI;GYS1;HK1;HK2;HK3;PGM1;PGM2;PYGB;PYGL;TWSG1	K01196+K00844+K01513+K01084+K12316+K12317+K01810+K00693+K01835+K15779+K00688
Mucin type O-glycan biosynthesis	12	26	0.0594863	0.110244	ko00512	Metabolism	Glycan biosynthesis and metabolism	AAGAB;C1GALT1;GALNT1;GALNT10;GALNT11;GALNT12;GALNT15;GALNT16;GALNT18;GALNT2;GALNT3;GALNT7	K00710+K00731
Ubiquinone and other terpenoid-quinone biosynthesis	7	13	0.0617871	0.113276	ko00130	Metabolism	Metabolism of cofactors and vitamins	COQ2;COQ6;GGCX;HPD;NQO1;TMEM94;VKORC1	K06125+K06126+K10106+K00457+K00355+K00591+K05357
Fatty acid biosynthesis	7	13	0.0617871	0.113276	ko00061	Metabolism	Lipid metabolism	ACACA;ACACB;ACSL3;ACSL4;ACSL5;MCAT;OXSM	K11262+K01946+K01897+K00645+K09458
Colorectal cancer	59	165	0.062277	0.113564	ko05210	Human Diseases	Cancers: Specific types	AKT2;AKT3;APC;APPL1;ARAF;AXIN1;AXIN2;BAD;BAK1;BCL2;BCL2L11;BRAF;CASP3;CASP9;CDKN1A;CTNNB1;DDB2;EGFR;GADD45A;GRB2;GSK3B;LEF1;LOC100341175;LOC100345250;LOC100352301;LOC100353067;LOC103346760;MAPK1;MAPK8;MAPK9;MLH1;MSH2;MSH3;MSH6;MTOR;NRAS;PIK3R1;POLK;RAC1;RALA;RASGEF1B;RER1;SMAD3;SMAD4;SOS1;TCF7;TCF7L1;TCF7L2;TGFB1;TGFB2;TGFB3;TGFBR1;TGFBR2;TGOLN2;TM2D2;TP53;WDR76;YPEL1;YPEL2	K04456+K02085+K08733+K08845+K02157+K04385+K02158+K14021+K02161+K16341+K04365+K02187+K04399+K06625+K02105+K10140+K04361+K04402+K04364+K03083+K04492+K08738+K02649+K13375+K08732+K04371+K04440+K08734+K08735+K08736+K08737+K07203+K07828+K03511+K04392+K07834+K03099+K02620+K04500+K04501+K04490+K04491+K13376+K13377+K04674+K04388+K04451
Mismatch repair	13	29	0.0642946	0.116619	ko03430	Genetic Information Processing	Replication and repair	ATAD5;MLH1;MLH3;MSH2;MSH3;MSH6;PMS2;RFC1;RFC2;RPA1;RPA2;RPA3;RPA4	K10754+K08734+K08739+K08735+K08736+K08737+K10858+K10755+K07466+K10739+K10740+K10741
Tuberculosis	85	246	0.0662158	0.119469	ko05152	Human Diseases	Infectious diseases: Bacterial	AKT2;AKT3;APAF1;ARHGEF12;ATP6AP1;ATP6V0A1;ATP6V0A2;ATP6V0C;ATP6V0D2;ATP6V1H;BAD;BCL10;BCL2;BID;C3;C4H12orf10;CALM1;CALM2;CAMK2D;CASP10;CASP3;CASP8;CASP9;CCPG1;CD74;CLEC4E;CLEC7A;CREB1;CREBBP;EEA1;EP300;FADD;FCER1G;HSPA9;HSPD1;IFNGR2;IL10RA;IL18;IRAK1;IRAK4;ITGAX;ITGB2;JAK2;KSR1;LAMP1;LOC100337909;LOC100338913;LOC100341175;LOC100351865;LOC100352301;LOC100353067;LOC100358696;LOC100359306;MALT1;MAPK…	K04456+K02084+K07532+K03662+K02154+K02155+K02146+K02144+K02158+K07368+K02161+K04726+K03990+K08539+K02183+K04515+K04400+K02187+K04398+K04399+K12478+K06505+K10059+K10074+K05870+K04498+K02373+K07983+K04043+K04077+K05133+K05134+K05482+K04730+K04733+K06462+K06464+K04447+K14958+K06528+K06463+K08738+K06461+K13375+K06498+K12560+K06472+K07369+K04371+K04441+K04440+K02580+K10165+K13882+K08862+K07887+K07889+…
Steroid biosynthesis	14	32	0.0684182	0.122793	ko00100	Metabolism	Lipid metabolism	DHCR24;EBPL;FDFT1;HSD17B7;IGFBP6;LIPA;LOC100355623;LRRC40;LSS;MSMO1;NSDHL;SOAT1;SQLE;TM7SF2	K09828+K01824+K00801+K13373+K00637+K01052+K05917+K01852+K07750+K07748+K00511+K00222
Neomycin, kanamycin and gentamicin biosynthesis	4	6	0.0700316	0.12503	ko00524	Metabolism	Biosynthesis of other secondary metabolites	ARID5A;HK1;HK2;HK3	K00844
Terpenoid backbone biosynthesis	11	24	0.0733171	0.130214	ko00900	Metabolism	Metabolism of terpenoids and polyketides	ACAT1;FDPS;FNTB;HMGCR;HMGCS2;LOC100343510;MVK;PCYOX1L;PDSS2;PMVK;ZMPSTE24	K00626+K00787+K05954+K00021+K01641+K01823+K00869+K05906+K12505+K13273+K06013
DNA replication	25	64	0.0748217	0.131803	ko03030	Genetic Information Processing	Replication and repair	ATAD5;FEN1;LOC100338302;LOC100347536;LOC100347786;LOC108175598;MCM2;MCM3;MCM4;MCM5;MCM6;MCM7;POLA1;POLA2;RFC1;RFC2;RNASEH1;RNASEH2B;RPA1;RPA2;RPA3;RPA4;RUFY2;RUFY3;WDR20	K10754+K04799+K10743+K02324+K10744+K02540+K02541+K02212+K02209+K02542+K02210+K02320+K02321+K10755+K03469+K07466+K10739+K10740+K10741+K10742
Butanoate metabolism	16	38	0.0749846	0.131803	ko00650	Metabolism	Carbohydrate metabolism	AACS;ACADS;ACAT1;ACSM5;ALDH5A1;BDH1;ECHDC3;GLYR1;HADHA;HMGCL;HMGCS2;OXCT1;PDXDC1;PLCXD1;PLCXD2;UNC119B	K01907+K00248+K00626+K01896+K00139+K00019+K07511+K18121+K07515+K01640+K01641+K01027+K01580
Collecting duct acid secretion	12	27	0.0787756	0.137756	ko04966	Organismal Systems	Excretory system	ATP6V0A1;ATP6V0A2;ATP6V0C;ATP6V0D2;ATP6V0E1;ATP6V0E2;ATP6V1B2;ATP6V1C1;ATP6V1C2;ATP6V1D;ATP6V1E1;ATP6V1G1	K02154+K02155+K02146+K02153+K02147+K02148+K02149+K02150+K02152
Selenocompound metabolism	9	19	0.0830292	0.144183	ko00450	Metabolism	Metabolism of other amino acids	INMT;MARS;MARS2;MTR;PAPSS2;PSTK;SCLY;SEPSECS;TXNRD2	K00562+K01874+K00548+K13811+K10837+K01763+K03341+K22182
Ferroptosis	20	50	0.0832964	0.144183	ko04216	Cellular Processes	Cell growth and death	ACSL3;ACSL4;ACSL5;ATG7;CP;CYBB;GCLC;GCLM;GSS;HMOX1;LOC100343344;LPCAT3;MAP1LC3B;NCOA4;SAT2;SLC11A2;STEAP3;TFRC;TM4SF18;TP53	K01897+K08337+K13624+K21421+K11204+K11205+K21456+K00510+K09289+K13515+K10435+K00657+K21398+K10142+K06503+K04451
Citrate cycle (TCA cycle)	21	53	0.0846536	0.145792	ko00020	Metabolism	Carbohydrate metabolism	ACLY;ACO1;ACO2;CS;DLAT;DLST;IDH2;IDH3A;IDH3B;IDH3G;LOC100356118;OGDH;PCK2;PDHA1;PDHB;SDHA;SDHC;SDHD;SUCLA2;SUCLG2;ZC2HC1A	K01648+K01681+K01647+K00627+K00658+K00031+K00030+K01679+K00164+K01596+K00161+K00162+K00234+K00236+K00237+K01900
Synaptic vesicle cycle	26	68	0.0886302	0.151874	ko04721	Organismal Systems	Nervous system	AP2A1;AP2B1;ATP6V0A1;ATP6V0A2;ATP6V0C;ATP6V0D2;ATP6V0E1;ATP6V0E2;ATP6V1B2;ATP6V1C1;ATP6V1C2;ATP6V1D;ATP6V1E1;ATP6V1G1;ATP6V1H;C2CD5;CLTC;CLTCL1;DNM2;LOC100343730;LOC103350197;NAPA;STX2;STX3;STXBP1;UNC13B	K11824+K11825+K02154+K02155+K02146+K02153+K02147+K02148+K02149+K02150+K02152+K02144+K15290+K04646+K01528+K04344+K15296+K08486+K15292+K15293
Thermogenesis	101	300	0.0891991	0.152084	ko04714	Organismal Systems	Environmental adaptation	ACSL3;ACSL4;ACSL5;ACTB;ADCY10;ADCY2;ADCY3;ADCY4;ADCY6;ADCY7;ADCY9;ARID1A;ARID1B;ARID5A;ATP5B;ATP5C1;ATP5F1;ATP5G1;ATP5G2;ATP5L;CCDC97;COX4I1;CPT2;CREB1;CREB3L2;CREB5;FAM214B;FAM53C;FGFR1;FRS2;GRB2;ISOC1;KDM3A;KDM3B;LIPE;LOC100008822;LOC100337966;LOC100344451;LOC100346319;LOC100346411;LOC100346670;LOC100347143;LOC100347453;LOC100347571;LOC100352275;LOC100354303;LOC100355311;LOC100355645;LOC1003568…	K01897+K05692+K11265+K08042+K08043+K08044+K08046+K08047+K08049+K11653+K02133+K02136+K02127+K02128+K02140+K02263+K08766+K05870+K09048+K09047+K15601+K04362+K12461+K04364+K04432+K07188+K00417+K04373+K02137+K02264+K02267+K00415+K11647+K00414+K02260+K18179+K17797+K02259+K02257+K02258+K07206+K07204+K11648+K04426+K04441+K01054+K08266+K18163+K07203+K03954+K03947+K03953+K09008+K18162+K03935+K03936+K03939+…
Nicotinate and nicotinamide metabolism	17	42	0.0952207	0.161544	ko00760	Metabolism	Metabolism of cofactors and vitamins	AOX1;AOX3;CD38;ENPP1;HEATR5A;HEATR5B;NAPRT;NMNAT2;NNT;NT5C2;NT5C3A;NT5C3B;NT5DC2;NT5E;NUDT12;NUDT13;PNP	K00157+K01242+K01513+K00763+K06210+K00323+K01081+K19970+K03426+K03783
Sulfur metabolism	5	9	0.0981294	0.165654	ko00920	Metabolism	Energy metabolism	IMPAD1;PAPSS2;SQRDL;SUOX;TST	K15759+K13811+K22470+K00387+K01011
Pathogenic Escherichia coli infection	39	108	0.0988347	0.166023	ko05130	Human Diseases	Infectious diseases: Bacterial	ABL1;ACTB;ANKRD40;ARHGEF2;B3GNTL1;CHIC2;CTNNB1;CTTN;EID1;EMC7;EZR;FYN;HCLS1;ITGB1;LOC100008822;LOC100340483;LOC100343926;LOC100348199;LOC100357567;LOC103346569;NCK1;NCK2;NCL;NOLC1;ROCK1;ROCK2;SSFA2;TLR4;TLR5;TUBA1B;TUBA4A;TUBA8;TUBAL3;TUBB;TUBB4A;TUBB6;WAS;WASL;ZFAND3	K06619+K05692+K05747+K12791+K07374+K02105+K06106+K05755+K08007+K05703+K05719+K11294+K07365+K19862+K04514+K17388+K10160+K10168+K07375
AGE-RAGE signaling pathway in diabetic complications	108	324	0.101319	0.169361	ko04933	Human Diseases	Endocrine and metabolic diseases	AGER;AGTR1;AIM1;AKT2;AKT3;ANKRD33B;BCL2;C4H12orf10;CACUL1;CASP3;CCDC184;CCDC22;CNPPD1;CXCL8;CYBB;DIAPH1;EDN1;EGR1;EVA1B;FAM109A;FAM110D;FAM129B;FAM174A;FAM214B;FHOD1;FICD;FIGF;FMNL2;FN1;FOXO1;GATAD2A;ICAM1;IFFO1;IFI35;IQCE;JAK2;KIAA1671;LOC100338446;LOC100345250;LOC100345861;LOC100348518;LOC100349173;LOC100351979;LOC100352301;LOC100353067;LOC100353567;LOC100354610;LOC100354866;LOC100355990;LOC100…	K19722+K04166+K06236+K04456+K02161+K02187+K10030+K21421+K05740+K16366+K09203+K19720+K06237+K05449+K05717+K07201+K06490+K04447+K02649+K11223+K13375+K04371+K04441+K04440+K05858+K02580+K07828+K04702+K19662+K06068+K18050+K04392+K03982+K04500+K04501+K11220+K04692+K11224+K13376+K13377+K04674+K04388+K03907
Regulation of lipolysis in adipocytes	25	66	0.102934	0.170746	ko04923	Organismal Systems	Endocrine system	ADCY2;ADCY3;ADCY4;ADCY6;ADCY7;ADCY9;ADRB1;ADRB2;AKT2;AKT3;CCDC97;GNAI2;GNAI3;INSR;LIPE;LOC100344012;LOC100345250;LOC100358731;MGLL;NPY1R;PIK3R1;PRKG1;PTGS1;PTGS2;SLC9B1	K08042+K08043+K08044+K08046+K08047+K08049+K04141+K04142+K04456+K04630+K04527+K07188+K16817+K02649+K01054+K04204+K07376+K00509+K11987+K16816
Glutathione metabolism	28	75	0.103149	0.170746	ko00480	Metabolism	Metabolism of other amino acids	AZIN1;G6PD;GCLC;GCLM;GGCT;GGT5;GGT7;GPX1;GPX3;GPX8;GSR;GSS;GSTP1;IDH2;LAP3;LOC100328910;LOC100340711;LOC100349830;LOC100350399;LOC100358177;MGST1;PGD;RRM1;RRM2;RRM2B;TM4SF18;TXNDC12;UBL4A	K01581+K00036+K11204+K11205+K00682+K18592+K00681+K00432+K00383+K21456+K00799+K00031+K11142+K13299+K00033+K10807+K10808+K05360
Estrogen signaling pathway	51	146	0.110682	0.182331	ko04915	Organismal Systems	Endocrine system	ADCY2;ADCY3;ADCY4;ADCY6;ADCY7;ADCY9;AKT2;AKT3;BCL2;CALM1;CALM2;CCDC97;CREB1;CREB3L2;CREB5;EGFR;EID1;FKBP4;FKBP5;GABBR1;GNAI2;GNAI3;GRB2;HBEGF;HSP90AA1;HSPA14;HSPA8;LOC100340719;LOC100345250;LOC100354037;LOC100354435;MAPK1;NAPB;NCOA1;NCOA2;NCOA3;NRAS;PAQR4;PGR;PIK3R1;PNMA1;PRKCD;RARA;RASGEF1B;SHC1;SOS1;SP1;TMEM161B;TTC9C;YPEL1;YPEL2	K08042+K08043+K08044+K08046+K08047+K08049+K04456+K02161+K02183+K05870+K09048+K09047+K04361+K17449+K09571+K04615+K04630+K04364+K08523+K04079+K03283+K04634+K02649+K04371+K05858+K09101+K11255+K11256+K07828+K04684+K08556+K06068+K08527+K03099+K06279
Dopaminergic synapse	55	159	0.116726	0.191363	ko04728	Organismal Systems	Nervous system	AKT2;AKT3;ARNTL;CACNA1C;CADM1;CALM1;CALM2;CAMK2D;CLOCK;CREB1;CREB3L2;CREB5;GNAI2;GNAI3;GNB1;GNB2;GNG10;GNG10-2;GNG11;GNG12;GNG2;GRIA1;GSK3A;GSK3B;KIF5B;KIF5C;LOC100340719;LOC100348286;LOC100354142;LOC103345647;LOC103350197;MAOA;MAPK12;MAPK13;MAPK14;MAPK8;MAPK9;NAPB;PDXDC1;PNMA1;PPP1CA;PPP1CC;PPP2CB;PPP2R1A;PPP2R1B;PPP2R2A;PPP2R3A;PPP2R3C;PPP2R5B;PPP2R5C;PPP2R5D;PPP2R5E;PRKCB;SELO;WRAP53	K04456+K02296+K04850+K02183+K04515+K02223+K05870+K09048+K09047+K04630+K04536+K04537+K04545+K04546+K04347+K07826+K05197+K08822+K03083+K10396+K04634+K04354+K00545+K04344+K00274+K04441+K04440+K05858+K01593+K06269+K04382+K03456+K11583+K11584+K19662
Pyruvate metabolism	24	64	0.11932	0.194681	ko00620	Metabolism	Carbohydrate metabolism	ACACA;ACACB;ACAT1;ACSS1;ACSS2;ALDH16A1;ALDH2;ALDH7A1;ALDH9A1;DLAT;GLO1;LDHB;LDHD;LOC100355262;LOC100356118;LOC100357112;ME1;ME2;PCK2;PDHA1;PDHB;PKM;PNKD;TMEM104	K11262+K01946+K00626+K01895+K00128+K14085+K00149+K00627+K01759+K00016+K00102+K01679+K00049+K00029+K00027+K01596+K00161+K00162+K00873+K01069
Huntington disease	110	333	0.119998	0.194855	ko05016	Human Diseases	Neurodegenerative diseases	AP2A1;AP2B1;APAF1;ATP5B;ATP5C1;ATP5F1;ATP5G1;ATP5G2;ATXN2;BAHD1;BDNF;C12H6orf136;C2CD2L;CASP3;CASP8;CASP9;CCDC142;CDK5RAP3;CIPC;CLTC;CLTCL1;COX4I1;CREB1;CREB3L2;CREB5;CREBBP;DCTN1;DCTN2;DCTN4;DLG4;EFHD2;EP300;FAM189A1;FAM219B;FAM78A;GAREM1;GPATCH3;HDAC1;HIP1;HTT;IFT57;LMBR1L;LOC100337966;LOC100340191;LOC100340719;LOC100341175;LOC100344556;LOC100346319;LOC100346411;LOC100346670;LOC100347143;LOC100…	K11824+K11825+K02084+K02133+K02136+K02127+K02128+K03006+K04533+K04355+K03129+K02187+K04398+K04399+K04646+K02263+K05870+K09048+K09047+K04498+K04648+K10424+K10426+K11828+K06067+K04559+K04638+K00417+K04634+K08738+K02137+K02264+K02267+K00415+K00414+K05858+K03954+K03947+K03953+K03935+K03936+K03939+K11831+K04684+K03010+K03012+K03015+K09565+K11829+K09222+K00234+K00236+K00237+K11644+K03120+K05625+K04451+…
Glycosaminoglycan degradation	11	26	0.123925	0.200278	ko00531	Metabolism	Glycan biosynthesis and metabolism	GLB1;GNS;GUSB;HEXA;HEXB;HGSNAT;HPSE;HYAL1;HYAL2;HYAL3;IDS	K12309+K01137+K01195+K12373+K10532+K07964+K01197+K01136
Synthesis and degradation of ketone bodies	7	15	0.130085	0.209241	ko00072	Metabolism	Lipid metabolism	ACAT1;BDH1;HMGCL;HMGCS2;OXCT1;PLCXD1;PLCXD2	K00626+K00019+K01640+K01641+K01027
Adrenergic signaling in cardiomyocytes	59	173	0.132989	0.212907	ko04261	Organismal Systems	Circulatory system	ADCY2;ADCY3;ADCY4;ADCY6;ADCY7;ADCY9;ADRB1;ADRB2;AGTR1;AKT2;AKT3;ATP1A1;ATP1A2;ATP1B3;BCL2;CACNA1C;CACNA2D1;CACNB2;CACNB3;CALM1;CALM2;CAMK2D;CCDC97;CREB1;CREB3L2;CREB5;GNAI2;GNAI3;KCNQ1;LOC100340719;LOC100348286;MAPK1;MAPK12;MAPK13;MAPK14;NAPB;PIK3R5;PNMA1;PPP1CA;PPP1CC;PPP2CB;PPP2R1A;PPP2R1B;PPP2R2A;PPP2R3A;PPP2R3C;PPP2R5B;PPP2R5C;PPP2R5D;PPP2R5E;RAPGEF3;RPS6KA5;SELO;TPM2;TPM4;WDR7;WDR72;YPEL1;YP…	K08042+K08043+K08044+K08046+K08047+K08049+K04141+K04142+K04166+K04456+K01539+K01540+K02161+K04850+K04858+K04863+K04864+K02183+K04515+K05870+K09048+K09047+K04630+K04926+K04634+K04354+K04371+K04441+K05858+K21290+K06269+K04382+K03456+K11583+K11584+K08014+K04445+K10374+K10375+K04867
Glutamatergic synapse	40	114	0.136467	0.217455	ko04724	Organismal Systems	Nervous system	ADCY2;ADCY3;ADCY4;ADCY6;ADCY7;ADCY9;CACNA1C;CCDC97;DLG4;GLS;GLUL;GNAI2;GNAI3;GNB1;GNB2;GNG10;GNG10-2;GNG11;GNG12;GNG2;GRIA1;GRK2;HOMER1;LOC100340719;LOC100357892;LOC103350197;MAPK1;NAPB;PLA2G4A;PLA2G4B;PLD1;PRKCB;PTX3;SHANK2;SHANK3;TPT1;TRPC1;WRAP53;YPEL1;YPEL2	K08042+K08043+K08044+K08046+K08047+K08049+K04850+K11828+K01425+K01915+K04630+K04536+K04537+K04545+K04546+K04347+K07826+K05197+K00910+K15010+K04634+K01115+K04344+K04371+K05858+K16342+K19662+K15009+K04964
Fatty acid degradation	21	56	0.138579	0.219793	ko00071	Metabolism	Lipid metabolism	ACAA1;ACADM;ACADS;ACADSB;ACAT1;ACOX1;ACSL3;ACSL4;ACSL5;ADH1A;ADH5;ALDH16A1;ALDH2;ALDH7A1;ALDH9A1;CPT2;ECHDC3;ECI1;ECI2;HADHA;UNC119B	K07513+K00249+K00248+K09478+K00626+K00232+K01897+K13951+K00121+K00128+K14085+K00149+K08766+K07511+K13238+K13239+K07515
Phospholipase D signaling pathway	79	237	0.142029	0.224222	ko04072	Environmental Information Processing	Signal transduction	ADCY2;ADCY3;ADCY4;ADCY6;ADCY7;ADCY9;AGPAT1;AGPAT5;AGTR1;AKT2;AKT3;ARF1;ARF6;CCDC97;CXCL8;CXCR1;CXCR2;CYTH1;CYTH2;CYTH3;CYTH4;DGKB;DGKD;DGKE;DGKH;DGKZ;DNM2;EGFR;EID1;F2R;FCER1G;FYN;GAB1;GAB2;GAB3;GNA13;GRB2;INSR;KIT;LOC100343730;LOC100345250;LOC100357892;LOC103346667;LOC103346760;LPAR5;MAPK1;MTOR;NAPB;NRAS;PDGFB;PDGFC;PDGFD;PDGFRA;PDGFRB;PIK3R1;PIK3R5;PIP5K1B;PLA2G4A;PLA2G4B;PLD1;PLEKHA7;PLPP2;PTK…	K08042+K08043+K08044+K08046+K08047+K08049+K13509+K19007+K04166+K04456+K07937+K07941+K10030+K04175+K05050+K18441+K00901+K01528+K04361+K17449+K03914+K07983+K05703+K09593+K08091+K04639+K04364+K04527+K05091+K02649+K01115+K07206+K08732+K08390+K04371+K07203+K05858+K07828+K17386+K05450+K04363+K05089+K21290+K00889+K16342+K01080+K05871+K07293+K07834+K07207+K08014+K03099+K07208+K06279+K05855
Nucleotide excision repair	31	87	0.148792	0.233582	ko03420	Genetic Information Processing	Replication and repair	ATAD5;CCNH;CDK7;CETN2;CUL4A;CUL4B;DDB1;DDB2;ERCC2;ERCC3;ERCC4;ERCC5;ERCC6;ERCC8;GTF2H1;GTF2H3;LOC100345045;LOC100347536;LOC100347786;MNAT1;PGBD2;RFC1;RFC2;RPA1;RPA2;RPA3;RPA4;WDR76;XPA;ZNF608;ZNF609	K10754+K06634+K02202+K10840+K10609+K10610+K10140+K10844+K10843+K10848+K10846+K10841+K10570+K03141+K03143+K02324+K10842+K10755+K07466+K10739+K10740+K10741+K10847
Circadian rhythm - fly	5	10	0.149328	0.233582	ko04711	Organismal Systems	Environmental adaptation	ARNTL;CADM1;CLOCK;GSK3B;HLF	K02296+K02223+K03083+K09057
Salmonella infection	48	140	0.151287	0.234519	ko05132	Human Diseases	Infectious diseases: Bacterial	ACTB;ANKRD40;CACUL1;CCDC17;CHIC2;CSF2;CXCL8;DLG5;EID1;EMC7;FLNA;FLNB;GRO-A;IFNGR2;IL18;KLC1;KLC4;LOC100008822;LOC100348199;LOC100354804;LOC103346569;MAPK1;MAPK12;MAPK13;MAPK14;MAPK8;MAPK9;NFKB1;PFN2;PKN2;PLEKHM2;PTTG1IP;RA_M006_JSM7BED4F;RAB7A;RAC1;ROCK1;ROCK2;SELO;SLMAP;SSFA2;TJP1;TLR4;TLR5;WAS;WASL;YPEL1;YPEL2;ZFAND3	K05692+K05747+K05701+K05748+K05427+K10030+K05755+K04437+K05505+K05133+K05482+K10407+K04371+K04441+K04440+K02580+K05759+K06071+K15348+K07897+K04392+K04514+K17388+K10160+K10168
Antifolate resistance	10	24	0.151303	0.234519	ko01523	Human Diseases	Drug resistance: Antineoplastic	ATIC;CHUK;CWF19L1;FOLR2;FPGS;GART;GGH;NFKB1;SHMT2;TYMS	K00602+K04467+K13649+K01930+K11787+K01307+K02580+K00600+K00560
Non-alcoholic fatty liver disease (NAFLD)	59	175	0.15647	0.241431	ko04932	Human Diseases	Endocrine and metabolic diseases	ADIPOR2;AKT2;AKT3;BCL2L11;BID;CASP3;CASP7;CASP8;COX4I1;CXCL8;EIF2AK3;ERN1;FAS;GSK3A;GSK3B;IL6R;INSR;ITCH;LEPR;LEPROT;LOC100337966;LOC100341175;LOC100345250;LOC100346411;LOC100346670;LOC100347143;LOC100347571;LOC100352301;LOC100353067;LOC100357982;MAP3K11;MAP3K5;MAPK8;MAPK9;MLXIP;MLXIPL;NDUFA10;NDUFA3;NDUFA9;NDUFS2;NDUFS3;NDUFS6;NFKB1;NR1H3;PAQR3;PAQR8;PIK3R1;PPARA;RAC1;SDHA;SDHC;SDHD;SOCS3;TBL2;T…	K07297+K04456+K16341+K04726+K02187+K04397+K04398+K02263+K10030+K08860+K08852+K04390+K08822+K03083+K05055+K04527+K05632+K05062+K00417+K08738+K02649+K02264+K02267+K00415+K00414+K13375+K09027+K04419+K04426+K04440+K09113+K03954+K03947+K03953+K03935+K03936+K03939+K02580+K08536+K07294+K04392+K00234+K00236+K00237+K04696+K03158+K00418
Proteasome	22	60	0.159322	0.244724	ko03050	Genetic Information Processing	Folding, sorting and degradation	EMC9;LOC100349446;MESDC2;PSMA4;PSMB1;PSMB2;PSMB3;PSMB6;PSMB8;PSMB9;PSMC2;PSMC5;PSMD1;PSMD11;PSMD13;PSMD3;PSMD6;PSMD7;PSME2;PSME3;PSMF1;RBPMS2	K06697+K02739+K03032+K02728+K02732+K02734+K02735+K02738+K02740+K02741+K03061+K03066+K03036+K03039+K03033+K03037+K03038+K06698+K06700
Prion diseases	18	48	0.161827	0.245148	ko05020	Human Diseases	Neurodegenerative diseases	C7;C9;CCL5;CXHXorf36;EGR1;FYN;HSPA5;LOC103350677;LONRF3;MAPK1;MMRN1;RGS7BP;SNED1;STIP1;TTC12;YPEL1;YPEL2;ZBED1	K03996+K04000+K12499+K02599+K09203+K05703+K09490+K04741+K09553+K04371+K03995
Glyoxylate and dicarboxylate metabolism	17	45	0.162007	0.245148	ko00630	Metabolism	Carbohydrate metabolism	ACAT1;ACO1;ACO2;ACSS1;ACSS2;AFMID;CAT;CS;GLUL;GLYR1;HOGA1;LOC100357112;MCEE;MUT;PCCA;RASGEF1B;SHMT2	K00626+K01681+K01895+K01432+K03781+K01647+K01915+K18121+K18123+K00049+K05606+K01847+K01965+K00600
Biotin metabolism	3	5	0.162368	0.245148	ko00780	Metabolism	Metabolism of cofactors and vitamins	HEBP1;HLCS;OXSM	K01942+K09458
Circadian entrainment	42	122	0.162473	0.245148	ko04713	Organismal Systems	Environmental adaptation	ADCY10;ADCY2;ADCY3;ADCY4;ADCY6;ADCY7;ADCY9;ADCYAP1R1;CACNA1C;CACNA1G;CALM1;CALM2;CAMK2D;CCDC97;CREB1;GNAI2;GNAI3;GNB1;GNB2;GNG10;GNG10-2;GNG11;GNG12;GNG2;GRIA1;GUCY1A2;GUCY1A3;GUCY1B3;LANCL2;LOC100340719;LOC100356569;MAPK1;NAPB;PER1;PNMA1;PRKCB;PRKG1;RPS6KA5;RYR3;WRAP53;YPEL1;YPEL2	K11265+K08042+K08043+K08044+K08046+K08047+K08049+K04587+K04850+K04854+K02183+K04515+K05870+K04630+K04536+K04537+K04545+K04546+K04347+K07826+K05197+K12318+K12319+K04961+K04634+K16513+K04371+K05858+K21944+K19662+K07376+K04445+K04963
One carbon pool by folate	8	19	0.18052	0.269996	ko00670	Metabolism	Metabolism of cofactors and vitamins	ALDH1L1;ATIC;C4H12orf45;GART;MTHFD1;MTR;SHMT2;TYMS	K00289+K00602+K11787+K00288+K00548+K00600+K00560
cAMP signaling pathway	81	247	0.180525	0.269996	ko04024	Environmental Information Processing	Signal transduction	ACOX1;ADCY10;ADCY2;ADCY3;ADCY4;ADCY6;ADCY7;ADCY9;ADCYAP1R1;ADRB1;ADRB2;AKT2;AKT3;ATP1A1;ATP1A2;ATP1B3;BAD;BDNF;BRAF;CACNA1C;CALM1;CALM2;CAMK2D;CCDC28A;CCDC97;CREB1;CREB3L2;CREB5;CREBBP;EDN1;EDN3;EDNRA;EP300;F2R;FAM160A2;GABBR1;GLI3;GNAI2;GNAI3;GRIA1;HHIP;HHIPL1;HTR1B;LIPE;LOC100009247;LOC100345250;LOC100357892;LOC103346500;MAPK1;MAPK8;MAPK9;MLLT4;NFKB1;NFKBIA;NPY1R;PAK1;PDE4B;PDE4D;PHLDA1;PIK3R1;…	K00232+K11265+K08042+K08043+K08044+K08046+K08047+K08049+K04587+K04141+K04142+K04456+K01539+K01540+K02158+K04355+K04365+K04850+K02183+K04515+K04129+K05870+K09048+K09047+K04498+K16366+K05227+K04197+K03914+K04951+K04615+K06230+K04630+K05197+K06231+K04153+K07188+K13293+K02649+K01115+K05702+K04371+K04440+K02580+K04734+K04204+K04409+K04953+K07294+K06269+K06270+K06225+K04392+K04353+K07836+K08014+K04514+…
Dilated cardiomyopathy (DCM)	53	158	0.182638	0.271963	ko05414	Human Diseases	Cardiovascular diseases	ACTB;ADCY2;ADCY3;ADCY4;ADCY6;ADCY7;ADCY9;ADRB1;CACNA1C;CACNA2D1;CACNB2;CACNB3;CCDC141;CCDC97;DAG1;DES;DMD;DTNA;DTNB;FAM171A1;FNDC3A;HS1BP3;IGF1;ITGA1;ITGA2;ITGA3;ITGA4;ITGA5;ITGA6;ITGA8;ITGAV;ITGB1;ITGB3;ITGB4;ITGB5;ITGB6;ITGB7;LMNA;LOC100008822;LOC100352301;LOC100353067;SESTD1;SGCB;SGCG;TGFB1;TGFB2;TGFB3;TPM2;TPM4;TTN;UTRN;WDR7;WDR72	K05692+K08042+K08043+K08044+K08046+K08047+K08049+K04141+K04850+K04858+K04863+K04864+K12567+K06265+K07610+K10366+K06476+K05459+K06480+K06481+K06482+K06483+K06484+K06485+K06584+K06487+K05719+K06493+K06525+K06588+K06589+K06590+K12641+K13375+K12566+K12564+K13376+K13377+K10374+K10375+K04867
Tryptophan metabolism	20	55	0.184916	0.274158	ko00380	Metabolism	Amino acid metabolism	ACAT1;AFMID;ALDH16A1;ALDH2;ALDH7A1;ALDH9A1;AOX1;AOX3;CAT;ECHDC3;HADHA;HEATR5A;HEATR5B;INMT;LOC100358590;MAOA;OGDH;PDXDC1;RASGEF1B;SAAL1	K00626+K01432+K00128+K14085+K00149+K00157+K03781+K07511+K07515+K00562+K07410+K00274+K00164+K01593+K00502
Arginine and proline metabolism	19	53	0.212935	0.314333	ko00330	Metabolism	Amino acid metabolism	ALDH16A1;ALDH18A1;ALDH2;ALDH4A1;ALDH7A1;ALDH9A1;AZIN1;CKB;CNDP2;GATM;HOGA1;LAP3;LOC100352880;MAOA;MYADM;P4HA1;P4HA2;SAT2;SMOX	K00128+K12657+K00294+K14085+K00149+K01581+K00933+K08660+K00613+K18123+K11142+K00318+K00274+K00286+K00472+K00657+K12259
Cytokine-cytokine receptor interaction	93	291	0.243978	0.358606	ko04060	Environmental Information Processing	Signaling molecules and interaction	ACKR3;ACKR4;ACVR1;ACVR1B;ACVR2A;ACVR2B;ACVRL1;BMP2;BMP3;BMPR1A;BMPR2;C11H5orf51;CCL19;CCL21;CCL22;CCL5;CCR7;CD27;CD40;CNTFR;CRLF2;CSF1;CSF2;CSF2RA;CSF2RB;CSF3R;CX3CL1;CXCL10;CXCL12;CXCL8;CXCL9;CXCR1;CXCR2;CXCR3;CXCR4;EPOR;FAS;GDF11;GHR;GRO-A;IFNAR1;IFNAR2;IFNGR2;IFNLR1;IL10RA;IL11RA;IL13RA1;IL13RA2;IL17D;IL17RA;IL17RC;IL18;IL1R1;IL21R;IL2RB;IL2RG;IL33;IL4R;IL6R;IL6ST;IL7R;INHBB;JRKL;LEPR;LEPROT;L…	K04304+K04186+K04675+K13567+K13596+K04670+K13594+K21283+K05496+K04673+K04671+K05080+K05512+K16062+K21095+K12499+K04182+K05144+K03160+K05059+K05078+K05453+K05427+K05066+K04738+K05061+K05508+K12671+K10031+K10030+K05416+K04175+K05050+K04188+K04189+K05079+K04390+K22679+K05505+K05130+K05131+K05133+K05140+K05134+K05056+K05076+K05077+K05492+K05164+K05166+K05482+K04386+K05075+K05069+K05070+K12967+K05071+…
Oxytocin signaling pathway	60	185	0.252702	0.369835	ko04921	Organismal Systems	Endocrine system	ACTB;ADCY2;ADCY3;ADCY4;ADCY6;ADCY7;ADCY9;CACNA1C;CACNA2D1;CACNB2;CACNB3;CALM1;CALM2;CAMK1D;CAMK2D;CAMKK2;CCDC97;CD38;CDKN1A;EEF2K;EGFR;GNAI2;GNAI3;GUCY1A2;GUCY1A3;GUCY1B3;LANCL2;LOC100008822;LOC100340719;LOC100349824;MAP2K5;MAPK1;MAPK7;MEF2C;MYLK;MYLK4;NAPB;NPR2;NRAS;NSMF;PIK3R5;PLA2G4A;PLA2G4B;PNMA1;PPP1CA;PPP1CC;PPP1R12A;PPP1R12B;PRKCB;PRRC2A;PTGS2;RCAN1;RGS2;ROCK1;ROCK2;RYR3;WDR7;WDR72;YPEL1;Y…	K05692+K08042+K08043+K08044+K08046+K08047+K08049+K04850+K04858+K04863+K04864+K02183+K08794+K04515+K07359+K01242+K06625+K08292+K04361+K04630+K12318+K12319+K04961+K04634+K12751+K04463+K04371+K04464+K04454+K00907+K05858+K12324+K07828+K21290+K16342+K06269+K06270+K12329+K19662+K11987+K17901+K18154+K04514+K17388+K04963+K04867
Riboflavin metabolism	4	9	0.26912	0.392179	ko00740	Metabolism	Metabolism of cofactors and vitamins	ACP1;ACP2;ACP5;ENPP1	K14394+K14410+K14379+K01513
Oxidative phosphorylation	49	151	0.276931	0.401845	ko00190	Metabolism	Energy metabolism	ATP5B;ATP5C1;ATP5F1;ATP5G1;ATP5G2;ATP5L;ATP6AP1;ATP6V0A1;ATP6V0A2;ATP6V0C;ATP6V0D2;ATP6V0E1;ATP6V0E2;ATP6V1B2;ATP6V1C1;ATP6V1C2;ATP6V1D;ATP6V1E1;ATP6V1G1;ATP6V1H;COX4I1;HDHD2;LHPP;LOC100337966;LOC100346319;LOC100346411;LOC100346670;LOC100347143;LOC100347571;LOC100352275;LOC100355645;LOC100356833;LOC100358018;LOC103347380;NDUFA10;NDUFA3;NDUFA9;NDUFS2;NDUFS3;NDUFS6;PEAR1;PPA2;SCARF1;SDHA;SDHC;SDHD;…	K02133+K02136+K02127+K02128+K02140+K03662+K02154+K02155+K02146+K02153+K02147+K02148+K02149+K02150+K02152+K02144+K02263+K11725+K00417+K02137+K02264+K02267+K00415+K00414+K02260+K02259+K02257+K02258+K03954+K03947+K03953+K03935+K03936+K03939+K01507+K00234+K00236+K00237+K11726+K00418
Porphyrin and chlorophyll metabolism	23	68	0.281703	0.406915	ko00860	Metabolism	Metabolism of cofactors and vitamins	ALAD;ALAS1;ALAS2;CP;EPRS;FECH;FXN;GUSB;HMBS;HMOX1;HMOX2;LOC100345328;LOC100355645;LOC100356413;LOC100356833;LOC103352486;TM4SF18;TMEM56;UGT1-6;UGT1A7;UGT2C1;UROD;UROS	K01698+K00643+K13624+K14163+K01772+K19054+K01195+K01749+K00510+K21418+K01599+K02259+K01764+K02257+K00699+K01719
ECM-receptor interaction	85	268	0.282812	0.406915	ko04512	Environmental Information Processing	Signaling molecules and interaction	AIM1;ANKRD33B;C4H12orf10;CACUL1;CCDC184;CCDC22;CD36;CD44;CHAD;CNPPD1;DAG1;DGCR6L;EVA1B;FAM109A;FAM110D;FAM118A;FAM120B;FAM129B;FAM171A1;FAM174A;FAM214B;FGL2;FICD;FN1;FSTL1;GATAD2A;GP5;HSPG2;IFFO1;ITGA1;ITGA2;ITGA3;ITGA4;ITGA5;ITGA6;ITGA8;ITGAV;ITGB1;ITGB3;ITGB4;ITGB5;ITGB6;ITGB7;KIAA1671;LOC100338446;LOC100345861;LOC100349173;LOC100351979;LOC100354610;LOC100354866;LOC100355990;LOC100356330;LOC103…	K06236+K06259+K06256+K06248+K06265+K06262+K19719+K06251+K06476+K06237+K06252+K05717+K06254+K06260+K06255+K06480+K06481+K06482+K06483+K06484+K06485+K06584+K06487+K05719+K06493+K06525+K06588+K06589+K06590+K06267+K16338+K06250+K16857+K04659+K03900
Cortisol synthesis and secretion	22	65	0.286485	0.410468	ko04927	Organismal Systems	Endocrine system	ADCY2;ADCY3;ADCY4;ADCY6;ADCY7;ADCY9;AGTR1;CACNA1C;CACNA1G;CCDC97;CREB1;CREB3L2;CREB5;GRASP;KCNK3;LOC100340719;NAPB;NCEH1;PAQR4;PBX1;SP1;STARD5	K08042+K08043+K08044+K08046+K08047+K08049+K04166+K04850+K04854+K05870+K09048+K09047+K04465+K04914+K04634+K05858+K14349+K04684+K09355+K16931
Cholesterol metabolism	21	62	0.291428	0.414071	ko04979	Organismal Systems	Digestive system	APOE;CD36;DISP1;IGFBP6;LDLRAD3;LDLRAP1;LIPA;LIPG;LRP1;MOSPD2;NCEH1;NPC1;SOAT1;SORL1;SORT1;STARD3;STARD3NL;STARD4;STARD5;VAPA;VAPB	K04524+K06259+K12385+K00637+K04550+K12474+K01052+K22284+K06096+K10707+K14349+K12388+K22291+K16931
Antigen processing and presentation	21	62	0.291428	0.414071	ko04612	Organismal Systems	Immune system	CD74;CREB1;CTSB;EMC9;HSP90AA1;HSPA14;HSPA8;LOC100008830;LOC100351416;LOC100354037;LOC100354435;LOC100358392;PDIA3;PSME2;PSME3;RFX5;RFXAP;TAPBP;TAPBPL;TINAGL1;TMEM161B	K06505+K05870+K01363+K06697+K04079+K03283+K01365+K05654+K08056+K06698+K08061+K08063+K08058
C5-Branched dibasic acid metabolism	1	1	0.299479	0.423744	ko00660	Metabolism	Carbohydrate metabolism	ACOD1	K17724
Glycerolipid metabolism	31	95	0.318653	0.44901	ko00561	Metabolism	Lipid metabolism	AGPAT1;AGPAT5;AKR1B1;AKR1B10;ALDH16A1;ALDH2;ALDH7A1;ALDH9A1;DGAT1;DGAT2;DGKB;DGKD;DGKE;DGKH;DGKZ;GLA;GPAM;LCLAT1;LIPG;LOC100343223;LOC100346892;LPIN1;LPIN2;MBOAT1;MBOAT2;MGLL;PLPP2;SLC9B1;TKFC;TTC39B;TTC39C	K13509+K19007+K00011+K00128+K14085+K00149+K11155+K11160+K00901+K01189+K00629+K13513+K22284+K00002+K15728+K13517+K01054+K01080+K16816+K00863
Inflammatory bowel disease (IBD)	20	60	0.327436	0.459489	ko05321	Human Diseases	Immune diseases	IFNGR2;IL18;IL21R;IL2RG;IL4R;LOC100352301;LOC100353067;NFKB1;NOD2;RORC;SMAD3;STAT1;STAT3;STAT6;TGFB1;TGFB2;TGFB3;TLR2;TLR4;TLR5	K05133+K05482+K05075+K05070+K05071+K13375+K02580+K10165+K08534+K04500+K11220+K04692+K11225+K13376+K13377+K10159+K10160+K10168
Ether lipid metabolism	24	73	0.332545	0.462923	ko00565	Metabolism	Lipid metabolism	AGPS;CIAO1;EPT1;LOC100344012;LOC100349900;LOC100351979;LOC100357892;LOC100358382;LOC100358731;LPCAT2;LPCAT4;PAFAH1B1;PAFAH1B2;PAFAH1B3;PLA2G12A;PLA2G2D;PLA2G4A;PLA2G4B;PLD1;PLD3;PLPP2;PTX3;TMEM86B;TPT1	K00803+K16794+K00993+K16817+K01019+K01115+K13510+K13512+K16795+K01047+K16342+K16860+K01080+K18575
Pantothenate and CoA biosynthesis	7	19	0.332598	0.462923	ko00770	Metabolism	Metabolism of cofactors and vitamins	BCAT2;COASY;ENPP1;LOC100345689;PANK2;PANK3;VNN1	K00826+K02318+K01513+K08069+K09680
Alanine, aspartate and glutamate metabolism	13	38	0.338614	0.46938	ko00250	Metabolism	Amino acid metabolism	ADSL;ALDH4A1;ALDH5A1;CAD;GFPT1;GLS;GLUD1;GLUL;GPT2;INF2;LOC100358060;PDXDC1;PPAT	K01756+K00294+K00139+K11540+K00820+K01425+K00261+K01915+K00814+K01939+K14592+K01580+K00764
D-Glutamine and D-glutamate metabolism	2	4	0.347377	0.479577	ko00471	Metabolism	Metabolism of other amino acids	GLS;GLUD1	K01425+K00261
GABAergic synapse	37	116	0.355962	0.489447	ko04727	Organismal Systems	Nervous system	ADCY2;ADCY3;ADCY4;ADCY6;ADCY7;ADCY9;CACNA1C;CCDC97;GABARAP;GABARAPL2;GABBR1;GLS;GLUL;GNAI2;GNAI3;GNB1;GNB2;GNG10;GNG10-2;GNG11;GNG12;GNG2;GPHN;HEBP1;HEMGN;LOC103350197;MLLT10;PDXDC1;PLCL1;PLEKHO2;PRKCB;RAVER2;RMDN3;RTN4IP1;TRAK2;WRAP53;ZCCHC3	K08042+K08043+K08044+K08046+K08047+K08049+K04850+K08341+K04615+K01425+K01915+K04630+K04536+K04537+K04545+K04546+K04347+K07826+K15376+K05175+K05185+K04344+K01580+K15375+K19662+K15374+K05189
Aldosterone synthesis and secretion	36	114	0.385524	0.527967	ko04925	Organismal Systems	Endocrine system	ADCY2;ADCY3;ADCY4;ADCY6;ADCY7;ADCY9;AGTR1;ATF1;ATP1A1;ATP1A2;ATP1B3;CACNA1C;CACNA1G;CALM1;CALM2;CAMK1D;CAMK2D;CCDC97;CREB1;CREB3L2;CREB5;DAGLA;DAGLB;GRASP;KCNK3;LIPE;LOC100340719;NAPB;NR4A2;PNMA1;PRKCB;PRKCE;PRKD1;PRKD2;PRKD3;STARD5	K08042+K08043+K08044+K08046+K08047+K08049+K04166+K09053+K01539+K01540+K04850+K04854+K02183+K08794+K04515+K05870+K09048+K09047+K13806+K04465+K04914+K07188+K04634+K05858+K08558+K19662+K18050+K06070+K16931
Tyrosine metabolism	16	49	0.390943	0.533246	ko00350	Metabolism	Amino acid metabolism	ADH1A;ADH5;AOX1;AOX3;CARHSP1;GSTZ1;HEATR5A;HEATR5B;HPD;LOC100346229;LOC100353463;LOC100354142;LOC100354761;LOC103345647;MAOA;PDXDC1	K13951+K00121+K00157+K00503+K01800+K00457+K00276+K00545+K01557+K00274+K01593
Long-term potentiation	25	79	0.411979	0.5597	ko04720	Organismal Systems	Nervous system	ARAF;BRAF;CACNA1C;CALM1;CALM2;CAMK2D;CREBBP;EP300;GRIA1;LOC100340719;LOC100344451;MAPK1;NAPB;NRAS;PNMA1;PPP1CA;PPP1CC;PRKCB;RAP1A;RAP1B;RAPGEF3;RPS6KA1;RPS6KA3;YPEL1;YPEL2	K08845+K04365+K04850+K02183+K04515+K04498+K05197+K04634+K04373+K04371+K05858+K07828+K06269+K19662+K04353+K07836+K08014
Carbohydrate digestion and absorption	13	40	0.419935	0.568245	ko04973	Organismal Systems	Digestive system	AKT2;AKT3;ARID5A;ATP1A1;ATP1A2;ATP1B3;G6PC3;HK1;HK2;HK3;LOC100345250;PIK3R1;PRKCB	K04456+K00844+K01539+K01540+K01084+K02649+K19662
Hematopoietic cell lineage	33	106	0.430872	0.580741	ko04640	Organismal Systems	Immune system	CD1D;CD34;CD36;CD38;CD44;CD55;CR2;CSF1;CSF2;CSF2RA;CSF3R;DGCR6L;EPOR;FAM171A1;GP5;IL11RA;IL1R1;IL4R;IL6R;IL7R;ITGA1;ITGA2;ITGA3;ITGA4;ITGA5;ITGA6;ITGB3;KIT;LOC100351865;LOC100358696;MME;MS4A1;TFRC	K06448+K06474+K06259+K01242+K06256+K04006+K04012+K05453+K05427+K05066+K05061+K06262+K05079+K06476+K06260+K05056+K04386+K05071+K05055+K05072+K06480+K06481+K06482+K06483+K06484+K06485+K06493+K05091+K06461+K06498+K01389+K06466+K06503
Choline metabolism in cancer	59	192	0.433168	0.581536	ko05231	Human Diseases	Cancers: Overview	AKT2;AKT3;ANKRD40;CCDC17;CHIC2;CHKB;DGKB;DGKD;DGKE;DGKH;DGKZ;EGFR;EID1;GRB2;LOC100345250;LOC100348199;LOC100357892;LOC103346569;LOC103346667;LOC103346760;MAPK1;MAPK8;MAPK9;MTOR;NRAS;PAQR4;PCYT1A;PDGFB;PDGFC;PDGFD;PDGFRA;PDGFRB;PDPK1;PIK3R1;PIP5K1B;PLA2G4A;PLA2G4B;PLD1;PLPP2;PRKCB;PTX3;RAC1;RALGAPA1;RALGAPA2;RASGEF1B;RHEB;SOS1;SP1;SPNS1;SPNS2;SSFA2;TPT1;TSC1;TSC2;WAS;WASL;YPEL1;YPEL2;ZFAND3	K04456+K05747+K05748+K14156+K00901+K04361+K04364+K02649+K01115+K07206+K08732+K04371+K04440+K07203+K07828+K04684+K00968+K17386+K05450+K04363+K05089+K06276+K00889+K16342+K01080+K19662+K04392+K07207+K03099+K07208
Phosphonate and phosphinate metabolism	3	8	0.446907	0.597628	ko00440	Metabolism	Metabolism of other amino acids	EPT1;LOC100351979;PCYT1A	K00993+K00968
Cell adhesion molecules (CAMs)	43	140	0.452995	0.603404	ko04514	Environmental Information Processing	Signaling molecules and interaction	CD276;CD28;CD34;CD40;CD6;CD80;CD99L2;CLDN15;ESAM;F11R;GLG1;ICAM1;ICOS;ITGA4;ITGA6;ITGA8;ITGAL;ITGAV;ITGB1;ITGB2;ITGB7;JAM2;JAM3;LOC100351865;LOC100358455;LRRN1;MPZL1;MPZL2;MPZL3;NECTIN1;NECTIN3;NEO1;NLGN2;PECAM1;PTPRC;PTPRF;PTPRM;PVR;SDC2;SDC4;SELPLG;SIGLEC1;VCAN	K06746+K06470+K06474+K03160+K06456+K05412+K06520+K06087+K06787+K06089+K06816+K06490+K06713+K06483+K06485+K06584+K05718+K06487+K05719+K06464+K06590+K06735+K06785+K06461+K07378+K16360+K16351+K06770+K06081+K06592+K06766+K06471+K06478+K05695+K05693+K06539+K16336+K16338+K06544+K06548+K06793
Folate biosynthesis	19	61	0.466741	0.618962	ko00790	Metabolism	Metabolism of cofactors and vitamins	44257;AKR1B1;AKR1B10;ALPL;C7H2orf69;FPGS;GGH;GPHN;LOC100345716;MBIP;MOCOS;PCBD1;PGER4;QDPR;RMDN3;RTN4IP1;SAAL1;SPR;TRIP4	K15631+K00011+K01077+K00079+K01930+K01307+K15376+K03635+K01724+K04119+K00357+K00502+K00072
Retrograde endocannabinoid signaling	50	164	0.469243	0.618962	ko04723	Organismal Systems	Nervous system	ADCY2;ADCY3;ADCY4;ADCY6;ADCY7;ADCY9;CACNA1C;CCDC97;DAGLA;DAGLB;FAAH;GNAI2;GNAI3;GNB1;GNB2;GNG10;GNG10-2;GNG11;GNG12;GNG2;GRIA1;HEBP1;HEMGN;LOC100340719;LOC103350197;MAPK1;MAPK12;MAPK13;MAPK14;MAPK8;MAPK9;MGLL;MLLT10;NAPB;NAPEPLD;NDUFA10;NDUFA3;NDUFA9;NDUFS2;NDUFS3;NDUFS6;PLEKHO2;PRKCB;PTGS2;RAVER2;SELO;WRAP53;YPEL1;YPEL2;ZCCHC3	K08042+K08043+K08044+K08046+K08047+K08049+K04850+K13806+K15528+K04630+K04536+K04537+K04545+K04546+K04347+K07826+K05197+K05175+K05185+K04634+K04344+K04371+K04441+K04440+K01054+K05858+K13985+K03954+K03947+K03953+K03935+K03936+K03939+K19662+K11987+K05189
Thyroid hormone synthesis	25	81	0.470121	0.618962	ko04918	Organismal Systems	Endocrine system	ADCY2;ADCY3;ADCY4;ADCY6;ADCY7;ADCY9;ATP1A1;ATP1A2;ATP1B3;CCDC97;CREB1;CREB3L2;CREB5;GPX1;GPX3;GPX8;GSR;HSPA5;LOC100340719;NAPB;PDIA4;PRKCB;TTF1;TTF2;TXNDC11	K08042+K08043+K08044+K08046+K08047+K08049+K01539+K01540+K05870+K09048+K09047+K00432+K00383+K09490+K04634+K05858+K09582+K19662+K15225+K15173
Arginine biosynthesis	5	15	0.482732	0.630696	ko00220	Metabolism	Amino acid metabolism	ACY1;GLS;GLUD1;GLUL;GPT2	K14677+K01425+K00261+K01915+K00814
Sulfur relay system	5	15	0.482732	0.630696	ko04122	Genetic Information Processing	Folding, sorting and degradation	MBIP;MOCS3;NFS1;TST;URM1	K03635+K11996+K04487+K01011+K12161
Biosynthesis of unsaturated fatty acids	14	45	0.488205	0.633688	ko01040	Metabolism	Lipid metabolism	ACAA1;ACOT7;ACOX1;ELOVL1;ELOVL5;ELOVL6;FADS2;HACD3;HSD17B12;LOC100345021;LOC100346046;LOC100346561;SCD5;SCP2	K07513+K17360+K00232+K10247+K10244+K10203+K10226+K10703+K10251+K01068+K00507+K08764
Homologous recombination	17	55	0.488739	0.633688	ko03440	Genetic Information Processing	Replication and repair	ATM;BARD1;BLM;BRCC3;MUS81;N4BP2L2;RAD50;RAD51D;RAD52;RPA1;RPA2;RPA3;RPA4;TOP3B;TOPBP1;XRCC3;ZMYM6	K04728+K10683+K10901+K11864+K08991+K08775+K10866+K10871+K10873+K07466+K10739+K10740+K10741+K03165+K10728+K10880+K10897
Monobactam biosynthesis	1	2	0.509279	0.655819	ko00261	Metabolism	Biosynthesis of other secondary metabolites	PAPSS2	K13811
Relaxin signaling pathway	111	370	0.511058	0.655819	ko04926	Organismal Systems	Endocrine system	ADCY2;ADCY3;ADCY4;ADCY6;ADCY7;ADCY9;AIM1;AKT2;AKT3;ANKRD33B;ARRB1;ARRB2;C4H12orf10;CACUL1;CCDC184;CCDC22;CCDC97;CNPPD1;CREB1;CREB3L2;CREB5;EDN1;EDNRB;EGFR;EID1;EVA1B;FAM109A;FAM110D;FAM129B;FAM174A;FAM214B;FICD;FIGF;GATAD2A;GNAI2;GNAI3;GNB1;GNB2;GNG10;GNG10-2;GNG11;GNG12;GNG2;GRB2;IFFO1;IFI35;IQCE;KIAA1671;LOC100338446;LOC100345250;LOC100345861;LOC100349173;LOC100351979;LOC100352301;LOC100353067;…	K08042+K08043+K08044+K08046+K08047+K08049+K06236+K04456+K04439+K05870+K09048+K09047+K16366+K04198+K04361+K17449+K19720+K06237+K05449+K04630+K04536+K04537+K04545+K04546+K04347+K07826+K04364+K02649+K13375+K04430+K04431+K04371+K04441+K04440+K05858+K02580+K04734+K07828+K03099+K06279+K04500+K04674+K04388
Staphylococcus aureus infection	18	59	0.511577	0.655819	ko05150	Human Diseases	Infectious diseases: Bacterial	C2;C3;C4A;CFB;CFH;DEFB1;FGG;FPR1;ICAM1;ITGAL;ITGB2;LOC100337909;LOC100338913;LOC100351865;LOC100358696;LOC100359306;SELPLG;ZMYM1	K01332+K03990+K03989+K01335+K04004+K23125+K03905+K04172+K06490+K05718+K06464+K06463+K06461+K06498+K12560+K06472+K06544+K04279
Vascular smooth muscle contraction	52	173	0.516197	0.659262	ko04270	Organismal Systems	Circulatory system	ADCY2;ADCY3;ADCY4;ADCY6;ADCY7;ADCY9;ADORA2B;AGTR1;ARAF;ARHGEF1;ARHGEF12;BRAF;CACNA1C;CALM1;CALM2;CCDC174;CCDC97;EDN1;EDN3;EDNRA;GNA13;GUCY1A2;GUCY1A3;GUCY1B3;LOC100340719;LOC100349824;MAPK1;MYLK;MYLK4;NAPB;NPR2;PLA2G12A;PLA2G2D;PLA2G4A;PLA2G4B;PNMA1;PPP1CA;PPP1CC;PPP1R12A;PPP1R12B;PRKCB;PRKCD;PRKCE;PRKCH;PRKG1;PRRC2A;RAMP2;ROCK1;ROCK2;UBXN4;YPEL1;YPEL2	K08042+K08043+K08044+K08046+K08047+K08049+K04267+K04166+K08845+K12330+K07532+K04365+K04850+K02183+K12327+K16366+K05227+K04197+K04639+K12318+K12319+K04634+K12751+K04371+K00907+K05858+K12324+K01047+K16342+K06269+K06270+K12329+K19662+K06068+K18050+K18051+K07376+K08448+K04514+K17388
Natural killer cell mediated cytotoxicity	43	143	0.518929	0.660278	ko04650	Organismal Systems	Immune system	ARAF;BID;BRAF;CASP3;CD244;CD48;CSF2;EID1;FAS;FCER1G;FYN;GRB2;ICAM1;IFNAR1;IFNAR2;IFNGR2;ITGAL;ITGB2;LCK;LCP2;LOC100337909;LOC100338913;LOC100345250;LOC103350037;LOC108176138;MAPK1;NRAS;PAK1;PIK3R1;PRKCB;PTK2B;PTPN11;PTPN6;RAC1;RASGEF1B;SH3BP2;SHC1;SOS1;SYK;VAV1;VAV3;YPEL1;YPEL2	K08845+K04726+K04365+K02187+K06582+K06479+K05427+K17449+K04390+K07983+K05703+K04364+K06490+K05130+K05131+K05133+K05718+K06464+K05856+K07361+K06463+K02649+K04722+K04371+K07828+K04409+K19662+K05871+K07293+K05697+K04392+K03099+K07984+K06279+K05855+K05730
Fatty acid elongation	12	40	0.556622	0.703384	ko00062	Metabolism	Lipid metabolism	ACOT7;ECHDC3;ELOVL1;ELOVL5;ELOVL6;HACD3;HADHA;HSD17B12;LOC100345021;MECR;PPT1;PPT2	K17360+K07511+K10247+K10244+K10203+K10703+K07515+K10251+K01068+K07512+K01074
Proximal tubule bicarbonate reclamation	7	23	0.557936	0.703384	ko04964	Organismal Systems	Excretory system	AQP1;ATP1A1;ATP1A2;ATP1B3;GLS;GLUD1;PCK2	K09864+K01539+K01540+K01425+K00261+K01596
Viral myocarditis	30	101	0.558994	0.703384	ko05416	Human Diseases	Cardiovascular diseases	ABL1;ACTB;BID;BZW1;CASP3;CASP8;CASP9;CD28;CD40;CD55;CD80;CXADR;DAG1;DMD;DTNA;DTNB;EIF4G1;EIF4G2;EIF4G3;FYN;ICAM1;ITGAL;ITGB2;LOC100008822;LOC100341175;RAC1;SGCB;SGCG;UTRN;VSIG2	K06619+K05692+K04726+K03260+K02187+K04398+K04399+K06470+K03160+K04006+K05412+K06788+K06265+K10366+K05703+K06490+K05718+K06464+K08738+K04392+K12566+K12564
Morphine addiction	34	115	0.57088	0.709966	ko05032	Human Diseases	Substance dependence	ADCY2;ADCY3;ADCY4;ADCY6;ADCY7;ADCY9;ARRB1;ARRB2;CCDC97;GABBR1;GNAI2;GNAI3;GNB1;GNB2;GNG10;GNG10-2;GNG11;GNG12;GNG2;GRK2;GRK5;GRK6;HEBP1;HEMGN;LOC100009247;LOC103350197;MLLT10;PDE4B;PDE4D;PLEKHO2;PRKCB;RAVER2;WRAP53;ZCCHC3	K08042+K08043+K08044+K08046+K08047+K08049+K04439+K04615+K04630+K04536+K04537+K04545+K04546+K04347+K07826+K00910+K08291+K05175+K05185+K13293+K04344+K19662+K05189
Cysteine and methionine metabolism	16	54	0.571525	0.709966	ko00270	Metabolism	Amino acid metabolism	AHCY;AHCYL2;APIP;BCAT2;DNMT3A;ENOPH1;GCLC;GCLM;GSS;LDHB;LOC100355262;MAT2A;MTR;SLC35F6;SMIM13;TST	K01251+K08964+K00826+K17398+K09880+K11204+K11205+K21456+K00016+K00789+K00548+K00772+K17399+K01011
Glycosphingolipid biosynthesis - globo and isoglobo series	4	13	0.577808	0.709966	ko00603	Metabolism	Glycan biosynthesis and metabolism	GLA;HEXA;HEXB;NAGA	K01189+K12373+K01204
Insect hormone biosynthesis	2	6	0.578721	0.709966	ko00981	Metabolism	Metabolism of terpenoids and polyketides	ALDH16A1;ALDH2	K00128
Caffeine metabolism	2	6	0.578721	0.709966	ko00232	Metabolism	Biosynthesis of other secondary metabolites	LDAH;ZMYM1	K00106
ABC transporters	2	6	0.578721	0.709966	ko02010	Environmental Information Processing	Membrane transport	DEFB1;LOC100351416	K23125+K05654
Gastric acid secretion	28	95	0.5788	0.709966	ko04971	Organismal Systems	Digestive system	ADCY2;ADCY3;ADCY4;ADCY6;ADCY7;ADCY9;AHSA1;AHSA2;ATP1A1;ATP1A2;ATP1B3;CALM1;CALM2;CAMK2D;CCDC97;EZR;GNAI2;GNAI3;HRH2;KCNJ15;KCNQ1;LOC100340719;MYLK;MYLK4;NAPB;PNMA1;PRKCB;PRRC2A	K08042+K08043+K08044+K08046+K08047+K08049+K04131+K01539+K01540+K02183+K04515+K08007+K04630+K04150+K05008+K04926+K04634+K00907+K05858+K19662
Parkinson disease	46	158	0.62028	0.75812	ko05012	Human Diseases	Neurodegenerative diseases	APAF1;ATP5B;ATP5C1;ATP5F1;ATP5G1;ATP5G2;CASP3;CASP9;COX4I1;GNAI2;GNAI3;LOC100337966;LOC100341175;LOC100345190;LOC100346319;LOC100346411;LOC100346670;LOC100347143;LOC100347571;LRRK2;NDUFA10;NDUFA3;NDUFA9;NDUFS2;NDUFS3;NDUFS6;PARK2;PARK7;PINK1;PLBD1;PLBD2;PPIF;SDHA;SDHC;SDHD;SNCA;UBA1;UBA7;UBE2G2;UBE2J1;UBE2J2;UBE2L3;UBE2L6;UCHL1;UQCRQ;ZC2HC1A	K02084+K02133+K02136+K02127+K02128+K02187+K04399+K02263+K04630+K00417+K08738+K04552+K02137+K02264+K02267+K00415+K00414+K08844+K03954+K03947+K03953+K03935+K03936+K03939+K04556+K05687+K05688+K04557+K09565+K00234+K00236+K00237+K04528+K03178+K10698+K04555+K10578+K04554+K04553+K05611+K00418
PPAR signaling pathway	23	80	0.633784	0.771858	ko03320	Organismal Systems	Endocrine system	ACAA1;ACADM;ACOX1;ACSL3;ACSL4;ACSL5;CD36;CPT2;CYP8B1;FADS2;ILK;LOC100346046;LOC100346561;NR1H3;PCK2;PDPK1;PLIN2;PPARA;SCD5;SCP2;SORBS1;SORBS3;UBL4A	K07513+K00249+K00232+K01897+K06259+K08766+K07431+K10226+K06272+K00507+K08536+K01596+K06276+K17284+K07294+K08764+K06086+K08770
Complement and coagulation cascades	31	108	0.646544	0.784596	ko04610	Organismal Systems	Immune system	C2;C3;C4A;C7;C9;CD55;CFB;CFH;CLU;CR2;DCBLD1;F2R;F5;FAM120B;FGG;ITGAX;ITGB2;LOC100349077;LOC100349353;LOC100351865;LOC103349708;LOC103352261;PIK3IP1;PLAU;PRRG4;RGS7BP;SERPINE1;SERPING1;THBD;VSIG4;VWF	K01332+K03990+K03989+K03996+K04000+K04006+K01335+K04004+K17252+K04012+K03902+K03914+K06251+K03905+K06462+K06464+K03910+K03903+K06461+K03917+K01348+K01314+K01321+K01320+K03995+K03982+K04001+K03907+K19822+K03900
Cutin, suberine and wax biosynthesis	1	3	0.656252	0.793553	ko00073	Metabolism	Lipid metabolism	FAR1	K13356
Alcoholism	62	215	0.664153	0.800269	ko05034	Human Diseases	Substance dependence	ADORA2B;ARAF;BDNF;BRAF;CALM1;CALM2;CAMKK1;CAMKK2;CREB1;CREB3L2;CREB5;EID1;GNAI2;GNAI3;GNB1;GNB2;GNG10;GNG10-2;GNG11;GNG12;GNG2;GRB2;H2AFV;HDAC1;HDAC10;HDAC11;HDAC3;HDAC4;HDAC5;HDAC7;HDAC8;HDAC9;HNRNPUL2;LOC100341677;LOC100344660;LOC100345425;LOC100346459;LOC100346499;LOC100346975;LOC100348415;LOC100348485;LOC100348744;LOC100349756;LOC100350997;LOC100351672;LOC100353691;LOC103349693;LOC108177405;M…	K04267+K08845+K04355+K04365+K02183+K00908+K07359+K05870+K09048+K09047+K17449+K04630+K04536+K04537+K04545+K04546+K04347+K07826+K04364+K11251+K06067+K18671+K11418+K11404+K11406+K11405+K11409+K11253+K11254+K11252+K00274+K04371+K07828+K01593+K06269+K03099+K06279
Endocrine and other factor-regulated calcium reabsorption	16	57	0.669501	0.803873	ko04961	Organismal Systems	Excretory system	ADCY6;ADCY9;AP2A1;AP2B1;ATP1A1;ATP1A2;ATP1B3;C4H12orf10;CLTC;CLTCL1;DNM2;LOC100340719;LOC100343730;NAPB;PRKCB;RAB11A	K08046+K08049+K11824+K11825+K01539+K01540+K08539+K04646+K01528+K04634+K05858+K19662+K07904
Renin secretion	26	92	0.675701	0.80847	ko04924	Organismal Systems	Endocrine system	ACE;ADCY6;ADCYAP1R1;ADRB1;ADRB2;AGTR1;AQP1;CACNA1C;CALM1;CALM2;CREB1;CTSB;EDN1;EDN3;EDNRA;FAM210A;GNAI2;GNAI3;GUCY1A2;GUCY1A3;GUCY1B3;LOC100340719;NAPB;PNMA1;PTGER4;TINAGL1	K01283+K08046+K04587+K04141+K04142+K04166+K09864+K04850+K02183+K05870+K01363+K16366+K05227+K04197+K04630+K12318+K12319+K04634+K05858+K04261
Base excision repair	13	47	0.686271	0.815395	ko03410	Genetic Information Processing	Replication and repair	FEN1;HMG20A;LIG3;LOC100347536;LOC100347786;MBD4;PARP1;PARP3;PARP4;POLL;TDG;WDR20;XRCC1	K04799+K10802+K10776+K02324+K10801+K10798+K03512+K20813+K10803
Glycine, serine and threonine metabolism	13	47	0.686271	0.815395	ko00260	Metabolism	Amino acid metabolism	ALAS1;ALAS2;ALDH7A1;GATM;GCAT;LOC100346229;LOC100353463;LOC100357112;MAOA;PHGDH;PSAT1;SHMT2;SRR	K00643+K14085+K00613+K00639+K00276+K00049+K00274+K00058+K00831+K00600+K12235
Primary immunodeficiency	14	51	0.701051	0.830063	ko05340	Human Diseases	Immune diseases	ADAL;BLNK;BTK;CD40;DCLRE1C;ICOS;IL2RG;IL7R;LCK;LOC100351416;PHF12;PTPRC;RFX5;RFXAP	K01488+K07371+K07370+K03160+K10887+K06713+K05070+K05072+K05856+K05654+K10603+K06478+K08061+K08063
Ovarian steroidogenesis	19	70	0.736646	0.869191	ko04913	Organismal Systems	Endocrine system	ADCY2;ADCY3;ADCY4;ADCY6;ADCY7;ADCY9;ALOX5;CCDC97;CYP2J1;HSD17B7;IGF1;IGF1R;INSR;LOC100358590;PGER4;PLA2G4A;PLA2G4B;PTGS2;STARD5	K08042+K08043+K08044+K08046+K08047+K08049+K00461+K07418+K13373+K05459+K05087+K04527+K07410+K04119+K16342+K11987+K16931
Glycosphingolipid biosynthesis - ganglio series	3	12	0.746	0.877193	ko00604	Metabolism	Glycan biosynthesis and metabolism	GLB1;HEXA;HEXB	K12309+K12373
Intestinal immune network for IgA production	16	60	0.753772	0.881098	ko04672	Organismal Systems	Immune system	CD28;CD40;CD80;CXCL12;CXCR4;ICOS;ITGA4;ITGB7;LOC100352301;LOC100353067;LTBR;MAP3K14;PIGR;TGFB1;TNFSF13;TNFSF13B	K06470+K03160+K05412+K10031+K04189+K06713+K06483+K06590+K13375+K03159+K04466+K13073+K05475+K05476
Bile secretion	14	53	0.758563	0.881098	ko04976	Organismal Systems	Digestive system	ADCY2;ADCY3;ADCY4;ADCY6;ADCY7;ADCY9;AQP1;ATP1A1;ATP1A2;ATP1B3;CCDC97;HMGCR;NCEH1;TMEM184C	K08042+K08043+K08044+K08046+K08047+K08049+K09864+K01539+K01540+K00021+K14349+K14360
Valine, leucine and isoleucine biosynthesis	1	4	0.75921	0.881098	ko00290	Metabolism	Amino acid metabolism	BCAT2	K00826
Phenylalanine metabolism	5	20	0.761043	0.881098	ko00360	Metabolism	Amino acid metabolism	HPD;LOC100346229;LOC100353463;MAOA;PDXDC1	K00457+K00276+K00274+K01593
Amoebiasis	162	565	0.76224	0.881098	ko05146	Human Diseases	Infectious diseases: Parasitic	ACTN1;ACTN4;AIM1;AKIP1;ANKRD33B;ARID5B;ARMCX4;ATXN1;ATXN2L;AUTS2;BCORL1;BRI3;C12H6orf132;C17H14orf37;C18H10orf54;C4H12orf10;C9;CACUL1;CASP3;CASZ1;CCDC184;CCDC22;CCDC80;CCM2;CCNJL;CD68;CLPTM1;CMIP;CNPPD1;CPNE2;CSF2;CXCL8;DGCR2;EVA1B;FAM109A;FAM110D;FAM124A;FAM129B;FAM174A;FAM214B;FAM219A;FAM65A;FGL2;FICD;FN1;FNDC1;GATAD2A;GNA14;GPRASP1;GRAMD1A;GUCD1;HMGXB3;IFFO1;IFI35;IL1R1;IQCE;ITGB2;KIAA0513;KIA…	K05699+K06236+K10955+K04000+K02187+K05427+K10030+K19720+K06237+K05717+K04636+K04386+K06464+K04634+K02649+K06461+K13375+K05858+K02580+K19662+K05725+K07887+K07889+K07897+K13963+K13376+K13377+K10159+K10160+K05700
Histidine metabolism	6	24	0.769651	0.886659	ko00340	Metabolism	Amino acid metabolism	ALDH16A1;ALDH2;ALDH7A1;ALDH9A1;CNDP2;MAOA	K00128+K14085+K00149+K08660+K00274
Primary bile acid biosynthesis	7	28	0.778218	0.893509	ko00120	Metabolism	Lipid metabolism	ACOT8;CYP8B1;LOC100343291;LOC100345427;PGER4;PGER5;SCP2	K11992+K07431+K07430+K07439+K00037+K08764
Salivary secretion	40	147	0.791898	0.906165	ko04970	Organismal Systems	Digestive system	ADCY2;ADCY3;ADCY4;ADCY6;ADCY7;ADCY9;ADRB1;ADRB2;AHSA1;AHSA2;AQP5;ATP1A1;ATP1A2;ATP1B3;CALM1;CALM2;CCDC97;CD38;CDC42EP1;FAM110A;GUCY1A2;GUCY1A3;GUCY1B3;KIAA1522;LOC100340719;LOC100340903;LOC100344043;LOC108175363;MSR1;NAPB;PNMA1;PRKCB;PRKG1;ROGDI;RYR3;SERINC5;SH3BGRL;TRPV6;ZCCHC3;ZNF385A	K08042+K08043+K08044+K08046+K08047+K08049+K04141+K04142+K04131+K09867+K01539+K01540+K02183+K01242+K13909+K13911+K12318+K12319+K04634+K13915+K13912+K05858+K19662+K07376+K13908+K04963+K04975
Pentose and glucuronate interconversions	13	51	0.80032	0.91274	ko00040	Metabolism	Carbohydrate metabolism	AKR1B1;AKR1B10;CRYL1;GUSB;ISPD;LOC100343223;LOC100346892;LOC103352486;RPE;UGT1-6;UGT1A7;UGT2C1;XYLB	K00011+K13247+K01195+K21031+K00002+K00699+K01783+K00854
Lipoic acid metabolism	1	5	0.831334	0.94213	ko00785	Metabolism	Metabolism of cofactors and vitamins	LIAS	K03644
Cocaine addiction	11	45	0.833647	0.94213	ko05030	Human Diseases	Substance dependence	BDNF;CDK5;CREB1;CREB3L2;CREB5;DLG4;GNAI2;GNAI3;MAOA;NFKB1;PDXDC1	K04355+K02090+K05870+K09048+K09047+K11828+K04630+K00274+K02580+K01593
Thiamine metabolism	4	18	0.834379	0.94213	ko00730	Metabolism	Metabolism of cofactors and vitamins	ACP1;ALPL;GSKIP;NFS1	K14394+K01077+K00939+K04487
alpha-Linolenic acid metabolism	9	38	0.846773	0.952969	ko00592	Metabolism	Lipid metabolism	ACAA1;ACOX1;FADS2;LOC100344012;LOC100358731;PLA2G12A;PLA2G2D;PLA2G4A;PLA2G4B	K07513+K00232+K10226+K16817+K01047+K16342
Mineral absorption	10	42	0.850949	0.954519	ko04978	Organismal Systems	Digestive system	ATP1A1;ATP1A2;ATP1B3;C4H12orf10;HMOX1;HMOX2;SLC11A2;TRPM6;TRPM7;TRPV6	K01539+K01540+K08539+K00510+K21418+K21398+K04981+K04982+K04975
Taurine and hypotaurine metabolism	4	20	0.892104	0.997402	ko00430	Metabolism	Metabolism of other amino acids	GGT5;GGT7;PDXDC1;TM4SF18	K18592+K00681+K01580+K01594
Calcium signaling pathway	57	217	0.897996	1	ko04020	Environmental Information Processing	Signal transduction	ADCY2;ADCY3;ADCY4;ADCY7;ADCY9;ADORA2B;ADRB1;ADRB2;AGTR1;AHSA1;AHSA2;CACNA1C;CACNA1G;CALM1;CALM2;CAMK1D;CAMK2D;CCDC28A;CCDC97;CD38;CMTM3;CXCR4;EDNRA;EDNRB;EGFR;ERBB2;ERBB3;ERBB4;F2R;GNA14;HRH2;HTR7;ITPKB;LANCL2;LOC100340719;LOC103350197;MYLK;MYLK4;NAPB;ORAI2;ORAI3;P2RX7;PDGFRA;PDGFRB;PHKA2;PHKB;PNMA1;PPIF;PRKCB;PRRC2A;PTK2B;RYR3;STIM1;STIM2;TMEM98;TPCN1;ZMYM1	K08042+K08043+K08044+K08047+K08049+K04267+K04141+K04142+K04166+K04131+K04850+K04854+K02183+K08794+K04515+K04129+K01242+K05853+K04189+K04197+K04198+K04361+K05083+K05084+K05085+K03914+K04636+K04150+K04163+K00911+K04961+K04634+K04344+K00907+K05858+K16057+K16058+K05220+K04363+K05089+K07190+K09565+K19662+K05871+K04963+K16059+K18196+K16896+K04279
Maturity onset diabetes of the young	5	25	0.908747	1	ko04950	Human Diseases	Endocrine and metabolic diseases	BHLHA15;BRI3;CCNI;HMBOX1;NUFIP2	K08040+K08026+K08034
Phototransduction - fly	13	57	0.910065	1	ko04745	Organismal Systems	Sensory system	ACTB;CALM1;CALM2;CAMK2D;DAGLA;DAGLB;DMXL1;GRK2;LOC100008822;LOC100340719;NAPB;PNMA1;SPRYD3	K05692+K02183+K04515+K13806+K07972+K00910+K04634+K05858+K04967
Graft-versus-host disease	3	17	0.922038	1	ko05332	Human Diseases	Immune diseases	CD28;CD80;FAS	K06470+K05412+K04390
Type I diabetes mellitus	7	36	0.945845	1	ko04940	Human Diseases	Endocrine and metabolic diseases	CD28;CD80;FAS;HSPD1;ICA1;LOC100343425;PDXDC1	K06470+K05412+K04390+K04077+K19863+K01294+K01580
Pancreatic secretion	27	117	0.960753	1	ko04972	Organismal Systems	Digestive system	ADCY2;ADCY3;ADCY4;ADCY6;ADCY7;ADCY9;AHSA1;AHSA2;ATP1A1;ATP1A2;ATP1B3;CCDC97;CD38;CMTM3;KCNQ1;LOC100340719;NAPB;PLA2G12A;PLA2G2D;PRKCB;RAB11A;RAB27B;RAC1;RAP1A;RAP1B;TMEM98;TRPC1	K08042+K08043+K08044+K08046+K08047+K08049+K04131+K01539+K01540+K01242+K05853+K04926+K04634+K05858+K01047+K19662+K07904+K07886+K04392+K04353+K07836+K04964
Nitrogen metabolism	3	20	0.964199	1	ko00910	Metabolism	Energy metabolism	CA13;GLUD1;GLUL	K01672+K00261+K01915
Vitamin digestion and absorption	4	25	0.966429	1	ko04977	Organismal Systems	Digestive system	LOC100358060;MMACHC;PCOLCE2;TCN2	K14592+K14618+K14616+K14619
Cardiac muscle contraction	18	84	0.969473	1	ko04260	Organismal Systems	Circulatory system	ATP1A1;ATP1A2;ATP1B3;CACNA1C;CACNA2D1;CACNB2;CACNB3;COX4I1;LOC100337966;LOC100346411;LOC100346670;LOC100347143;LOC100347571;TPM2;TPM4;UQCRQ;WDR7;WDR72	K01539+K01540+K04850+K04858+K04863+K04864+K02263+K00417+K02264+K02267+K00415+K00414+K10374+K10375+K00418+K04867
Serotonergic synapse	38	161	0.970113	1	ko04726	Organismal Systems	Nervous system	ALOX5;APP;ARAF;BRAF;CACNA1C;CASP3;CYP2J1;DUSP1;GNAI2;GNAI3;GNB1;GNB2;GNG10;GNG10-2;GNG11;GNG12;GNG2;HTR1B;HTR7;LOC100338914;LOC100340719;LOC103350197;MAOA;MAPK1;NAPB;NRAS;PDXDC1;PLA2G4A;PLA2G4B;PRKCB;PTGS1;PTGS2;RAPGEF3;SAAL1;TRPC1;WRAP53;YPEL1;YPEL2	K00461+K04520+K08845+K04365+K04850+K02187+K07418+K21278+K04630+K04536+K04537+K04545+K04546+K04347+K07826+K04153+K04163+K07428+K04634+K04344+K00274+K04371+K05858+K07828+K01593+K16342+K19662+K00509+K11987+K08014+K00502+K04964
Inflammatory mediator regulation of TRP channels	37	159	0.975479	1	ko04750	Organismal Systems	Sensory system	ADCY2;ADCY3;ADCY4;ADCY6;ADCY7;ADCY9;CALM1;CALM2;CAMK2D;CCDC97;CYP2J1;IGF1;IL1R1;ISOC1;LOC100340719;LOC100345250;MAP2K3;MAP2K6;MAPK12;MAPK13;MAPK14;MAPK8;MAPK9;NAPB;PIK3R1;PLA2G4A;PLA2G4B;PNMA1;PPP1CA;PPP1CC;PRKCB;PRKCD;PRKCE;PRKCH;PTGER4;SELO;TRPV2	K08042+K08043+K08044+K08046+K08047+K08049+K02183+K04515+K07418+K05459+K04386+K04432+K04634+K02649+K04433+K04441+K04440+K05858+K16342+K06269+K19662+K06068+K18050+K18051+K04261+K04971
African trypanosomiasis	7	41	0.980536	1	ko05143	Human Diseases	Infectious diseases: Parasitic	FAS;ICAM1;IL18;LOC100340719;NAPB;PRKCB;TLR9	K04390+K06490+K05482+K04634+K05858+K19662+K10161
Systemic lupus erythematosus	32	143	0.983082	1	ko05322	Human Diseases	Immune diseases	ACTN1;ACTN4;C2;C3;C4A;C7;C9;CD28;CD40;CD80;H2AFV;LOC100337909;LOC100338913;LOC100341677;LOC100344660;LOC100345425;LOC100346459;LOC100346499;LOC100346975;LOC100348415;LOC100348485;LOC100348744;LOC100349756;LOC100350997;LOC100351672;LOC100353691;LOC100358696;LOC100359306;LOC103349693;LOC108177405;RGS7BP;TROVE2	K05699+K01332+K03990+K03989+K03996+K04000+K06470+K03160+K05412+K11251+K06463+K11253+K11254+K11252+K06498+K06472+K03995+K11089
Amphetamine addiction	15	77	0.986437	1	ko05031	Human Diseases	Substance dependence	CACNA1C;CALM1;CALM2;CAMK2D;CREB1;CREB3L2;CREB5;GRIA1;MAOA;PDXDC1;PNMA1;PPP1CA;PPP1CC;PRKCB;SIRT1	K04850+K02183+K04515+K05870+K09048+K09047+K05197+K00274+K01593+K06269+K19662+K11411
Ascorbate and aldarate metabolism	8	50	0.99263	1	ko00053	Metabolism	Carbohydrate metabolism	ALDH16A1;ALDH2;ALDH7A1;ALDH9A1;LOC103352486;UGT1-6;UGT1A7;UGT2C1	K00128+K14085+K00149+K00699
Insulin secretion	24	118	0.993135	1	ko04911	Organismal Systems	Endocrine system	ADCY2;ADCY3;ADCY4;ADCY6;ADCY7;ADCY9;ADCYAP1R1;AHSA1;AHSA2;ATP1A1;ATP1A2;ATP1B3;C2CD5;CACNA1C;CAMK2D;CCDC97;CREB1;CREB3L2;CREB5;LOC100340719;NAPB;PRKCB;TIFAB;TMEM140	K08042+K08043+K08044+K08046+K08047+K08049+K04587+K04131+K01539+K01540+K16882+K04850+K04515+K05870+K09048+K09047+K04634+K05858+K19662
Drug metabolism - other enzymes	31	147	0.994065	1	ko00983	Metabolism	Xenobiotics biodegradation and metabolism	C13H1orf123;CMPK1;DUT;FAM185A;GMPS;GSTP1;GUSB;IMPDH1;LDAH;LOC100009551;LOC100328910;LOC100340711;LOC100351488;LOC100358177;LOC103352486;MGST1;NME4;RRM1;RRM2;RRM2B;TK2;UCK2;UCKL1;UGT1-6;UGT1A7;UGT2C1;UMPS;UPP1;ZMYM1;ZNF512;ZNF512B	K00876+K13800+K01520+K00940+K01951+K00799+K01195+K00088+K00106+K01044+K03927+K00699+K10807+K10808+K00857+K13421+K00757
Drug metabolism - cytochrome P450	20	103	0.99443	1	ko00982	Metabolism	Xenobiotics biodegradation and metabolism	ADH1A;ADH5;AOX1;AOX3;FMO1;FMO2;GSTP1;HEATR5A;HEATR5B;LOC100328910;LOC100340711;LOC100349830;LOC100350399;LOC100358177;LOC103352486;MAOA;MGST1;UGT1-6;UGT1A7;UGT2C1	K13951+K00121+K00157+K00485+K00799+K13299+K00699+K00274
Glycosphingolipid biosynthesis - lacto and neolacto series	1	16	0.996644	1	ko00601	Metabolism	Glycan biosynthesis and metabolism	LOC100348435	K00743
Phototransduction	6	44	0.996663	1	ko04744	Organismal Systems	Sensory system	CALM1;CALM2;GNB1;MID1IP1;PNMA1;WRAP53	K02183+K04536+K08328
Nicotine addiction	8	54	0.996979	1	ko05033	Human Diseases	Substance dependence	GRIA1;HEBP1;HEMGN;LOC103350197;MLLT10;PLEKHO2;RAVER2;ZCCHC3	K05197+K05175+K05185+K04344+K05189
Allograft rejection	4	35	0.997541	1	ko05330	Human Diseases	Immune diseases	CD28;CD40;CD80;FAS	K06470+K03160+K05412+K04390
Arachidonic acid metabolism	29	150	0.998865	1	ko00590	Metabolism	Lipid metabolism	ALOX5;C7H2orf69;CYP2B4;CYP2B5;CYP2J1;EPHX2;GGT5;GPX1;GPX3;GPX8;LOC100328948;LOC100344012;LOC100345716;LOC100351480;LOC100353574;LOC100358731;LOC100359087;LTA4H;LTC4S;PGER4;PLA2G12A;PLA2G2D;PLA2G4A;PLA2G4B;PTGES2;PTGES3;PTGS1;PTGS2;TBXAS1	K00461+K00079+K07412+K07418+K08726+K18592+K00432+K16817+K15730+K01254+K00807+K04119+K01047+K16342+K05309+K00509+K11987+K01832
Fat digestion and absorption	9	66	0.999434	1	ko04975	Organismal Systems	Digestive system	AGPAT1;CD36;DGAT1;DGAT2;PLA2G12A;PLA2G2D;PLPP2;TTC39B;TTC39C	K13509+K06259+K11155+K11160+K01047+K01080
Metabolism of xenobiotics by cytochrome P450	21	124	0.999712	1	ko00980	Metabolism	Xenobiotics biodegradation and metabolism	ADH1A;ADH5;C7H2orf69;CYP2A11;GSTP1;HSD11B1;LOC100328910;LOC100340711;LOC100345716;LOC100349830;LOC100350399;LOC100352937;LOC100353185;LOC100358177;LOC100358590;LOC103352486;MGST1;PGER5;UGT1-6;UGT1A7;UGT2C1	K13951+K00121+K00079+K17685+K00799+K15680+K13299+K15303+K07410+K00699+K00212
Protein digestion and absorption	103	452	0.999759	1	ko04974	Organismal Systems	Digestive system	ACBD4;AIM1;ANKRD33B;ASMTL;ATP1A1;ATP1A2;ATP1B3;C14H3orf58;C4H12orf10;CACUL1;CCDC184;CCDC22;CNPPD1;COLEC12;DALRD3;DENND6B;DOPEY2;DPP4;ELN;EMILIN2;EVA1B;FAM109A;FAM110A;FAM110D;FAM118A;FAM129B;FAM174A;FAM189B;FAM214B;FAM43A;FICD;FRMD8;GATAD2A;GLCCI1;GTPBP6;IFFO1;IFI35;IQCE;KCNQ1;KIAA1671;KIAA2013;LMF2;LOC100338446;LOC100345861;LOC100349173;LOC100351979;LOC100354610;LOC100354866;LOC100355990;LOC1003…	K16628+K06236+K01539+K01540+K19721+K01278+K14211+K19479+K19719+K19720+K06237+K04926+K01389+K08606+K01285+K16630
Asthma	2	31	0.999771	1	ko05310	Human Diseases	Immune diseases	CD40;FCER1G	K03160+K07983
Taste transduction	13	90	0.999815	1	ko04742	Organismal Systems	Sensory system	ADCY4;ADCY6;AHSA1;AHSA2;CACNA1C;GABBR1;HEBP1;HTR1B;LOC103350197;MLLT10;RER1;SCNN1A;SCNN1G	K08044+K08046+K04131+K04850+K04615+K05175+K04153+K04344+K04624+K04824+K04827
Retinol metabolism	23	138	0.999893	1	ko00830	Metabolism	Metabolism of cofactors and vitamins	ADH1A;ADH5;ALDH1A2;AOX1;AOX3;CYP2B4;CYP2B5;DGAT1;DHRS4;HEATR5A;HEATR5B;LOC100328948;LOC100341926;LOC100348005;LOC100353574;LOC100359087;LOC103352486;RDH11;TTC39B;TTC39C;UGT1-6;UGT1A7;UGT2C1	K13951+K00121+K07249+K00157+K07412+K11155+K11147+K12664+K15734+K00699+K11152
Chemical carcinogenesis	26	152	0.999909	1	ko05204	Human Diseases	Cancers: Overview	ADH1A;ADH5;ARNT;C7H2orf69;CYP2A11;CYP2B4;CYP2B5;GSTP1;HSD11B1;LOC100009483;LOC100328910;LOC100328948;LOC100340711;LOC100345716;LOC100349830;LOC100350399;LOC100353574;LOC100358177;LOC100358590;LOC100359087;LOC103352486;MGST1;PTGS2;UGT1-6;UGT1A7;UGT2C1	K13951+K00121+K09097+K00079+K17685+K07412+K00799+K15680+K01014+K13299+K07410+K00699+K11987
Steroid hormone biosynthesis	25	153	0.999967	1	ko00140	Metabolism	Lipid metabolism	CYP2B4;CYP2B5;DHRS11;ELMOD2;HSD11B1;HSD11B2;HSD17B12;HSD17B7;HSD17B8;LOC100328948;LOC100343291;LOC100353574;LOC100354142;LOC100356754;LOC100358590;LOC100359087;LOC103345647;LOC103352486;PGER4;PGER5;SRD5A1;SRD5A3;UGT1-6;UGT1A7;UGT2C1	K07412+K22970+K13370+K15680+K00071+K10251+K13373+K07430+K00545+K01131+K07410+K00699+K04119+K00037+K00212+K12343+K12345
Autoimmune thyroid disease	4	50	0.999967	1	ko05320	Human Diseases	Immune diseases	CD28;CD40;CD80;FAS	K06470+K03160+K05412+K04390
Linoleic acid metabolism	7	76	0.999997	1	ko00591	Metabolism	Lipid metabolism	CYP2J1;LOC100344012;LOC100358731;PLA2G12A;PLA2G2D;PLA2G4A;PLA2G4B	K07418+K16817+K01047+K16342
Olfactory transduction	14	961	1	1	ko04740	Organismal Systems	Sensory system	ADCY3;ARRB1;ARRB2;CALM1;CALM2;CAMK2D;FAM160A2;GNB1;GRK2;NCALD;PNMA1;PRKG1;RGS2;WRAP53	K08043+K04439+K02183+K04515+K04951+K04536+K00910+K19695+K07376+K18154
Neuroactive ligand-receptor interaction	51	388	1	1	ko04080	Environmental Information Processing	Signaling molecules and interaction	ADCYAP1R1;ADORA2B;ADRA2A;ADRB1;ADRB2;AGTR1;AHSA1;AHSA2;APLNR;C11H5orf51;C3;CCDC28A;CNR2;EDN1;EDN3;EDNRA;EDNRB;ELMOD2;ELMOD3;F2R;FPR1;GABBR1;GHR;GRIA1;HEBP1;HEMGN;HRH2;HTR1B;HTR7;LEPR;LEPROT;LOC100339772;MLLT10;NPFF;NPY1R;NR3C1;P2RX7;P2RY8;PARD3;PARD3B;PLEKHO2;PTGER4;RAVER2;RIN3;S1PR1;S1PR2;THRA;THRB;VIPR1;ZCCHC3;ZMYM1	K04587+K04267+K04138+K04141+K04142+K04166+K04131+K04174+K05080+K03990+K04129+K04278+K16366+K05227+K04197+K04198+K04139+K03914+K04172+K04615+K05197+K05175+K05185+K04150+K04153+K04163+K05062+K04274+K05247+K04204+K05771+K05220+K08386+K04237+K04261+K23143+K04288+K04292+K05547+K08362+K04589+K05189+K04279
Ribosome	45	308	1	1	ko03010	Genetic Information Processing	Translation	BSP1;C17H14orf93;FAU;LOC100341365;LOC100343039;LOC100343402;LOC100353302;LOC100354898;LOC100356144;LOC103349305;MRPL10;MRPL16;MRPL17;MRPL2;MRPL22;MRPL3;MRPL35;MRPL4;MRPS11;MRPS17;MRPS5;MRPS7;OSTM1;RPL10A;RPL11;RPL12;RPL13;RPL15;RPL18;RPL18A;RPL19;RPL22L1;RPL26;RPL37;RPL37A;RPL6;RPLP0;RPLP1;RPS10;RPS13;RPS14;RPS20;RPS23;SRRD;THAP9	K02915+K02937+K02983+K02969+K02889+K02892+K02885+K02936+K02964+K02958+K02864+K02878+K02879+K02886+K02890+K02906+K02916+K02926+K02948+K02961+K02988+K02992+K02893+K02865+K02868+K02870+K02873+K02877+K02883+K02882+K02891+K02898+K02922+K02921+K02934+K02941+K02942+K02947+K02953+K02955+K02973+K02980
