# Supplementary material for: Characterization of microRNA Profiles in Pasteurella multocida-Infected Rabbits and Identification of miR-29-5p as a Regulator of Antibacterial Immune Response
Source: Front Vet Sci. 2021 Nov 17;8:746638. doi: 10.3389/fvets.2021.746638 (PMC8635715; doi:10.3389/fvets.2021.746638)
Supplement: Supplementary file 7 [file Table_7.XLSX]

## Sheet: miRNA-215-5p
	Position	Cq	miR-215-5p	U6	△CT		△△CT
	A1	26.16
	A2	26.52	26.445	16.12	10.325	10.1206	0.204444	-0.204444	0.867873
	A3	26.58
	B1	26.34
	B2	26.01	26.19	16.33	9.86		-0.260556	0.260556	1.19794	1.00922
	B3	26.4
	C1	26.29
	C2	26.39	26.4067	16.23	10.1767		0.0561111	-0.0561111	0.961853
	C3	26.54
				U6	△CT
	D1	24.49
	D2	24.56	24.3533	16.42	7.93333		-2.18722	2.18722	4.55428
	D3	24.01
	E1	24.01
	E2	24.21	24.2367	16.76	7.47667		-2.64389	2.64389	6.25014	5.43624	0.849978
	E3	24.49
	F1	24.16
	F2	24.46	24.29	16.63	7.66		-2.46056	2.46056	5.50429
	F3	24.25
	Control
	Position	Cq	U6
	G1	16.21
	G2	16.12	16.1233
	G3	16.04
	G4	16.31
	G5	16.2	16.33
	G6	16.48
	H1	16.16
	H2	16.32	16.23
	H3	16.21
	1 dpi
	H4	16.56
	H5	16.48	16.4233
	H6	16.23
	H7	16.9
	H8	16.76	16.76
	H9	16.62
	G7	16.68
	G8	16.41	16.6333
	G9	16.81

## Sheet: miR-148b-5p
	Position	Cq	miR-148B-5p	U6	△CT		△△CT
	A4	28.56
	A5	28.29	28.2925	16.12	12.1725	11.9472	0.225278	-0.225278	0.85543
	A6	28.03
	B4	28.19
	B5	27.93	27.9425	16.33	11.6125		-0.334722	0.334722	1.26113	1.0145
	B6	27.72
	C4	28.36
	C5	28.49	28.2867	16.23	12.0567		0.109444	-0.109444	0.926945
	C6	28.01
				U6	△CT		△△CT
	D4	25.66
	D5	26.08	26	16.42	9.58		-2.36722	2.36722	5.15947
	D6	26.26
	E4	25.89
	E5	26.06	26.0467	16.76	9.28667		-2.66056	2.66056	6.32276	5.83055	0.60192
	E6	26.19
	F4	26.29
	F5	25.71	25.99	16.63	9.36		-2.58722	2.58722	6.00941
	F6	25.97

## Sheet: miR-206-3p
	Position	Cq	miR-206-3p	U6	△CT		△△CT
	A7	27.58
	A8	27.05	27.3925	16.12	11.2725	11.4444	-0.171944	0.171944	1.12658
	A9	27.89
	B7	27.36
	B8	27.96	27.7875	16.33	11.4575		0.0130556	-0.0130556	0.990991	1.00443
	B9	27.87
	C7	27.96
	C8	27.65	27.8333	16.23	11.6033		0.158889	-0.158889	0.895715
	C9	27.89
				U6	△CT		△△CT
	D7	25.29
	D8	25.36	25.4467	16.42	9.02667		-2.41778	2.41778	5.34347
	D9	25.69
	E7	26.16
	E8	26.05	26.09	16.76	9.33		-2.11444	2.11444	4.33023	4.56821	0.687874
	E9	26.06
	F7	26.01
	F8	26.31	26.0633	16.63	9.43333		-2.01111	2.01111	4.03093
	F9	25.87

## Sheet: miR-122-3p
	Position	Cq	miR-122-3p	U6	△CT		△△CT
	A10	22.36
	A11	22.76	22.585	16.12	6.465	6.30056	0.164444	-0.164444	0.892272
	A12	22.46
	B10	22.65
	B11	22.74	22.62	16.33	6.29		-0.0105556	0.0105556	1.00734	1.00406
	B12	22.35
	C10	22.12
	C11	22.36	22.3767	16.23	6.14667		-0.153889	0.153889	1.11256
	C12	22.65
				U6	△CT		△△CT
	D10	24.95
	D11	24.84	24.8133	16.42	8.39333		2.09278	-2.09278	0.234429				4.26569
	D12	24.65
	E10	25.32
	E11	25.14	25.2067	16.76	8.44667		2.14611	-2.14611	0.225921	0.218556	0.0205699		4.42633	4.60397	0.45396
	E12	25.16
	F10	25.12
	F11	25.32	25.2867	16.63	8.65667		2.35611	-2.35611	0.195317				5.11988
	F12	25.42

## Sheet: miR-21-3P
	Position	Cq	miR-21-3p	U6	△CT		△△CT
	A1	28.68
	A2	28.12	28.3175	16.46	11.8575	11.9361	-0.0786111	0.0786111	1.056
	A3	28.35
	B1	28.56
	B2	28.96	28.8375	16.37	12.4675		0.531389	-0.531389	0.691888	1.03885
	B3	28.87
	C1	27.96
	C2	27.65	27.8333	16.35	11.4833		-0.452778	0.452778	1.36867
	C3	27.89
				U6	△CT		△△CT
	D1	26.49
	D2	26.34	26.2867	16.53	9.75667		-2.17944	2.17944	4.52979
	D3	26.03
	E1	26.29
	E2	26.26	26.2467	16.72	9.52667		-2.40944	2.40944	5.3127	4.85852	0.406249
	E3	26.19
	F1	26.17
	F2	26.08	26.1433	16.45	9.69333		-2.24278	2.24278	4.73307
	F3	26.18
	Control
	Position	Cq	U6
	G1	16.3
	G2	16.44	16.46
	G3	16.64
	G4	16.51
	G5	16.4	16.3733
	G6	16.21
	H1	16.52
	H2	16.23	16.3533
	H3	16.31
	1 dpi
	H4	16.32
	H5	16.56	16.53
	H6	16.71
	H7	16.89
	H8	16.56	16.72
	H9	16.71
	G7	16.43
	G8	16.26	16.4467
	G9	16.65

## Sheet: miR-155-3p
	Position	Cq	miR-155-3p	U6	△CT		△△CT
	A4	29.26
	A5	29.69	29.4425	16.46	12.9825	12.7133	0.269167	-0.269167	0.829799
	A6	29.13
	B4	28.49
	B5	28.93	28.7675	16.37	12.3975		-0.315833	0.315833	1.24473	1.01423
	B6	28.72
	C4	29.16
	C5	28.89	29.11	16.35	12.76		0.0466667	-0.0466667	0.968171
	C6	29.28
				U6	△CT		△△CT
	D4	27.26
	D5	27.38	27.6867	16.53	11.1567		-1.55667	1.55667	2.94173
	D6	28.42
	E4	28.29
	E5	28.36	28.28	16.72	11.56		-1.15333	1.15333	2.22427	2.73716	0.447192
	E6	28.19
	F4	27.49
	F5	27.61	27.5567	16.45	11.1067		-1.60667	1.60667	3.04547
	F6	27.57

## Sheet: miR-212-3p
	Position	Cq	miR-212-3p	U6	△CT		△△CT
	A7	29.47
	A8	29.65	29.55	16.46	13.09	12.9392	0.150833	-0.150833	0.90073
	A9	29.43
	B7	29.56
	B8	29.36	29.4175	16.37	13.0475		0.108333	-0.108333	0.927659	1.00839
	B9	29.39
	C7	28.92
	C8	28.89	29.03	16.35	12.68		-0.259167	0.259167	1.19679
	C9	29.28
				U6	△CT		△△CT
	D7	28.46
	D8	28.68	28.6	16.53	12.07		-0.869167	0.869167	1.82661
	D9	28.66
	E7	28.98
	E8	28.75	28.8733	16.72	12.1533		-0.785833	0.785833	1.72409	1.81829	0.0903316
	E9	28.89
	F7	28.47
	F8	28.35	28.46	16.45	12.01		-0.929167	0.929167	1.90418
	F9	28.56

## Sheet: miR-128a-3p
	Position	Cq	miR-212-3p	U6	△CT		△△CT
	A7	22.36
	A8	22.56	22.555	16.46	6.095	5.97889	0.116111	-0.116111	0.922671
	A9	22.74
	B7	22.21
	B8	22.42	22.395	16.37	6.025		0.0461111	-0.0461111	0.968544	1.00341
	B9	22.53
	C7	22.05
	C8	22.13	22.1667	16.35	5.81667		-0.162222	0.162222	1.11901
	C9	22.32
				U6	△CT		△△CT
	D7	22.85
	D8	22.98	22.8267	16.53	6.29667		0.317778	-0.317778	0.802305				1.24641
	D9	22.65
	E7	23.35
	E8	23.45	23.3133	16.72	6.59333		0.614444	-0.614444	0.653181	0.636648	0.174511		1.53097	1.65927	0.489774
	E9	23.14
	F7	23.58
	F8	23.67	23.5667	16.45	7.11667		1.13778	-1.13778	0.454459				2.20042
	F9	23.45
