# Supplementary material for: Characterization of microRNA Profiles in Pasteurella multocida-Infected Rabbits and Identification of miR-29-5p as a Regulator of Antibacterial Immune Response
Source: Front Vet Sci. 2021 Nov 17;8:746638. doi: 10.3389/fvets.2021.746638 (PMC8635715; doi:10.3389/fvets.2021.746638)
Supplement: Supplementary file 8 [file Table_8.XLSX]

## Sheet: lung
	lung-0dpi
	Position	Cq	miR-29b-5p	U6	△CT		△△CT
	A1	28.56
	A2	28.75	28.7175	16.22	12.4975	12.5953	-0.0977778	0.0977778	1.07012
	A3	28.81
	B1	28.36
	B2	28.96	28.765	16.44	12.325		-0.270278	0.270278	1.20604	1.017	0.220461
	B3	28.78
	C1	29.62
	C2	29.46	29.4433	16.48	12.9633		0.368056	-0.368056	0.774826
	C3	29.25
	Control
	D1	16.28
	D2	16.13	16.22
	D3	16.25
	E1	16.56
	E2	16.32	16.44
	E3	16.44
	F1	16.36
	F2	16.49	16.48
	F3	16.59
	lung-1dpi
	Position	Cq	miR-29b-5p	U6	△CT		△△CT
	A4	27.56
	A5	27.85	27.6925	16.46	11.2325	12.595	-1.3625	1.3625	2.5713
	A6	27.51
	B4	27.06
	B5	28.16	27.865	16.89	10.975		-1.62	1.62	3.07375	2.8771	0.268417
	B6	28.08
	C4	27.72
	C5	27.96	27.7767	16.76	11.0167		-1.57833	1.57833	2.98625
	C6	27.65
	Control
	D4	16.48
	D5	16.52	16.46
	D6	16.38
	E4	16.78
	E5	16.97	16.89
	E6	16.92
	F4	16.85
	F5	16.78	16.76
	F6	16.65
	lung-3dpi
	Position	Cq	miR-29b-5p	U6	△CT		△△CT
	A7	27.95
	A8	27.63	27.77	16.39	11.38	12.595	-1.215	1.215	2.32141
	A9	27.87
	B7	27.25
	B8	27.48	27.37	16.35	11.02		-1.575	1.575	2.97935	2.79269	0.411069
	B9	27.27
	C7	27.66
	C8	27.71	27.6333	16.66	10.9733		-1.62167	1.62167	3.0773
	C9	27.53
	Control
	D7	16.65
	D8	16.32	16.3867
	D9	16.19
	E7	16.14
	E8	16.32	16.3467
	E9	16.58
	F7	16.59
	F8	16.74	16.66
	F9	16.65

## Sheet: spleen
	spleen-0dpi
	Position	Cq	miR-29b-5p	U6	△CT		△△CT
	A1	29.62
	A2	29.96	29.7975	16.56	13.2375	13.0258	0.211667	-0.211667	0.863539
	A3	29.65
	B1	29.65
	B2	29.98	29.83	16.51	13.32		0.294167	-0.294167	0.815543	1.03301	0.335954
	B3	29.71
	C1	29.16
	C2	29.32	29.24	16.72	12.52		-0.505833	0.505833	1.41994
	C3	29.24
	Control
	D1	16.78
	D2	16.36	16.56
	D3	16.54
	E1	16.73
	E2	16.32	16.5133
	E3	16.49
	F1	16.53
	F2	16.96	16.72
	F3	16.67
	spleen-1dpi
	Position	Cq	miR-29b-5p	U6	△CT		△△CT
	A4	28.31
	A5	28.32	28.345	16.69	11.655	13.0258	-1.3708	1.3708	2.58614
	A6	28.43
	B4	28.36
	B5	28.64	28.5225	16.52	12.0025		-1.0233	1.0233	2.03256	2.28055	0.281249
	B6	28.45
	C4	28.45
	C5	28.56	28.4733	16.6	11.8733		-1.15247	1.15247	2.22294
	C6	28.41
	Control
	D4	16.88
	D5	16.65	16.69
	D6	16.54
	E4	16.37
	E5	16.68	16.52
	E6	16.51
	F4	16.39
	F5	16.87	16.6
	F6	16.54
	spleen-3dpi
	Position	Cq	miR-29b-5p	U6	△CT		△△CT
	A7	28.57
	A8	28.29	28.4075	16.65	11.7575	13.0258	-1.2683	1.2683	2.40878
	A9	28.48
	B7	28.55
	B8	28.21	28.32	16.34	11.98		-1.0458	1.0458	2.06451	2.22526	0.173258
	B9	28.31
	C7	28.29
	C8	28.31	28.2867	16.4	11.8867		-1.13913	1.13913	2.20249
	C9	28.26
	Control
	D7	16.62
	D8	16.56	16.6533
	D9	16.78
	E7	16.54
	E8	16.25	16.3433
	E9	16.24
	F7	16.36
	F8	16.52	16.4
	F9	16.32

## Sheet: liver
	liver-0dpi
	Position	Cq	miR-29b-5p	U6	△CT		△△CT
	A1	30.36
	A2	30.25	30.3775	17.78	12.5975	12.785	-0.1875	0.1875	1.13879
	A3	30.65
	B1	30.54
	B2	30.65	30.5775	17.42	13.1575		0.3725	-0.3725	0.772443	1.01602	0.210943
	B3	30.47
	C1	30.21
	C2	29.86	30.01	17.41	12.6		-0.185	0.185	1.13682
	C3	29.96
	Control
	D1	17.98
	D2	17.65	17.7833
	D3	17.72
	E1	17.65
	E2	17.25	17.4167
	E3	17.35
	F1	17.36
	F2	17.52	17.4133
	F3	17.36
	liver-1dpi
	Position	Cq	miR-29b-5p	U6	△CT		△△CT
	A4	30.31
	A5	30.32	29.845	17.34	12.505	12.785	-0.28	0.28	1.21419
	A6	28.43
	B4	30.06
	B5	30.14	30.1225	17.8	12.3225		-0.4625	0.4625	1.37793	1.21193	0.16714
	B6	30.15
	C4	30.45
	C5	30.56	30.4733	17.75	12.7233		-0.0616667	0.0616667	1.04367
	C6	30.41
	Control
	D4	17.36
	D5	17.54	17.34
	D6	17.12
	E4	17.98
	E5	17.65	17.8033
	E6	17.78
	F4	17.98
	F5	17.68	17.7467
	F6	17.58
	liver-3dpi
	Position	Cq	miR-29b-5p	U6	△CT		△△CT
	A7	29.37
	A8	29.48	29.345	17.65	11.695	12.785	-1.09	1.09	2.12874
	A9	29.05
	B7	29.32
	B8	29.28	29.225	17.34	11.885		-0.9	0.9	1.86607	1.95578	0.14982
	B9	29.02
	C7	29.32
	C8	29.21	29.39	17.51	11.88		-0.905	0.905	1.87254
	C9	29.64
	Control
	D7	17.62
	D8	17.56	17.6533
	D9	17.78
	E7	17.54
	E8	17.25	17.3433
	E9	17.24
	F7	17.36
	F8	17.52	17.51
	F9	17.65

## Sheet: kidney
	kidney-0dpi
	Position	Cq	miR-29b-5p	U6	△CT		△△CT
	A1	29.06
	A2	29.15	29.1525	18.13	11.0225	11.1906	-0.168056	0.168056	1.12354
	A3	29.25
	B1	29.12
	B2	29.25	29.1625	17.89	11.2725		0.0819444	-0.0819444	0.944783	1.00346	0.104002
	B3	29.03
	C1	29.21
	C2	29.87	29.5467	18.27	11.2767		0.0861111	-0.0861111	0.942059
	C3	29.56
	Control
	D1	18.21
	D2	18.06	18.13
	D3	18.12
	E1	17.96
	E2	17.86	17.89
	E3	17.85
	F1	18.01
	F2	18.87	18.2667
	F3	17.92
	kidney-1dpi
	Position	Cq	miR-29b-5p	U6	△CT		△△CT
	A4	28.51
	A5	28.72	28.595	17.68	10.915	11.1906	-0.2756	0.2756	1.2105
	A6	28.43
	B4	28.26
	B5	28.34	28.1975	17.65	10.5475		-0.6431	0.6431	1.56168	1.3775	0.176222
	B6	27.85
	C4	28.42
	C5	28.22	28.2567	17.51	10.7467		-0.443933	0.443933	1.36031
	C6	28.13
	Control
	D4	17.87
	D5	17.63	17.68
	D6	17.54
	E4	17.65
	E5	17.85	17.65
	E6	17.45
	F4	17.62
	F5	17.32	17.5067
	F6	17.58
	kidney-3dpi
	Position	Cq	miR-29b-5p	U6	△CT		△△CT
	A7	27.46
	A8	27.78	27.645	17.71	9.935	11.1906	-1.2556	1.2556	2.38766
	A9	27.56
	B7	28.05
	B8	28.01	27.935	17.68	10.255		-0.9356	0.9356	1.91269	2.14169	0.237944
	B9	27.67
	C7	28.36
	C8	28.55	28.5433	18.44	10.1033		-1.08727	1.08727	2.12471
	C9	28.72
	Control
	D7	17.65
	D8	17.85	17.71
	D9	17.63
	E7	18.36
	E8	18.94	18.68
	E9	18.74
	F7	18.21
	F8	18.65	18.4367
	F9	18.45

## Sheet: RK13 cells
	RK13-0hpi
	Position	Cq	miR-29b-5p	U6	△CT		△△CT
	A1	29.65
	A2	29.87	29.8025	16.61	13.1925	12.9161	0.276389	-0.276389	0.825655
	A3	29.82
	B1	29.16
	B2	29.32	29.3025	16.7	12.6025		-0.313611	0.313611	1.24281	1.01433	0.211409
	B3	29.41
	C1	29.35
	C2	29.54	29.4033	16.45	12.9533		0.0372222	-0.0372222	0.97453
	C3	29.32
	Control
	D1	16.36
	D2	16.58	16.61
	D3	16.89
	E1	16.98
	E2	16.56	16.7033
	E3	16.57
	F1	16.32
	F2	16.56	16.45
	F3	16.47
	RK13-6hpi
	Position	Cq	miR-29b-5p	U6	△CT		△△CT
	A4	28.86
	A5	28.54	28.725	16.77	11.955	12.916	-0.961	0.961	1.94666
	A6	28.96
	B4	28.35
	B5	28.47	28.385	16.28	12.105		-0.811	0.811	1.75443	1.76258	0.180134
	B6	28.25
	C4	28.65
	C5	28.41	28.6	16.35	12.25		-0.666	0.666	1.58667
	C6	28.74
	Control
	D4	16.91
	D5	16.53	16.77
	D6	16.87
	E4	16.21
	E5	16.25	16.28
	E6	16.38
	F4	16.12
	F5	16.54	16.35
	F6	16.39
	RK13-12hpi
	Position	Cq	miR-29b-5p	U6	△CT		△△CT
	A7	28.35
	A8	28.12	28.16	16.46	11.7	12.916	-1.216	1.216	2.32302
	A9	28.05
	B7	28.15
	B8	28.02	28.1	16.75	11.35		-1.566	1.566	2.96083	2.58546	0.33356
	B9	28.21
	C7	28.24
	C8	28.36	28.28	16.67	11.61		-1.306	1.306	2.47255
	C9	28.24
	Control
	D7	16.32
	D8	16.56	16.4567
	D9	16.49
	E7	16.54
	E8	16.96	16.75
	E9	16.75
	F7	16.78
	F8	16.65	16.67
	F9	16.58
	RK13-24hpi
	Position	Cq	miR-29b-5p	U6	△CT		△△CT
	A10	28.47
	A11	28.65	28.63	16.58	12.05	12.916	-0.866	0.866	1.8226
	A12	28.75
	B10	28.61
	B11	28.25	28.3925	16.63	11.7625		-1.1535	1.1535	2.22453	2.07487	0.219736
	B12	28.46
	C10	28.74
	C11	28.37	28.5233	16.73	11.7933		-1.12267	1.12267	2.17749
	C12	28.46
	Control
	D10	16.35
	D11	16.74	16.58
	D12	16.65
	E10	16.54
	E11	16.87	16.6267
	E12	16.47
	F10	16.59
	F11	16.75	16.73
	F12	16.85
