# Supplementary material for: Characterization of microRNA Profiles in Pasteurella multocida-Infected Rabbits and Identification of miR-29-5p as a Regulator of Antibacterial Immune Response
Source: Front Vet Sci. 2021 Nov 17;8:746638. doi: 10.3389/fvets.2021.746638 (PMC8635715; doi:10.3389/fvets.2021.746638)
Supplement: Supplementary file 9 [file Table_9.XLSX]

## Sheet: lung-EMP2
23.47	16.31			EMP2	GADPH	△CT	△△CT			Mean	SD
23.69	16.51			23.58	16.47	7.11	0.0855556	-0.0855556	0.942422
23.58	16.59			23.4767	16.4567	7.02	-0.00444444	0.00444444	1.00309	1.00111	0.0577307	0dpi
23.37	16.37			23.4533	16.51	6.94333	-0.0811111	0.0811111	1.05783
23.59	16.49			24.1933	16.48	7.71333	0.688889	-0.688889	0.620331
23.47	16.51			24.5767	16.64	7.93667	0.912222	-0.912222	0.531366	0.571987	0.0449827	1dpi
23.39	16.35			24.4033	16.5533	7.85	0.825556	-0.825556	0.564265
23.45	16.56			24.7067	16.52	8.18667	1.16222	-1.16222	0.446824
23.52	16.59			24.6867	16.5967	8.09	1.06556	-1.06556	0.477789	0.495858	0.0601411	3dpi
24.14	16.37			24.3767	16.5233	7.85333	0.828889	-0.828889	0.562963
24.25	16.59
24.19	16.48
24.69	16.59
24.68	16.48
24.36	16.85
24.26	16.49
24.29	16.57
24.66	16.6
24.71	16.64
24.62	16.34
24.79	16.58
24.58	16.45
24.81	16.54
24.67	16.8
24.46	16.46
24.41	16.54
24.26	16.57

## Sheet: lung-TBX4
24.21	16.31		TBX4	GADPH	△CT	△△CT
24.39	16.41		24.47	16.3367	8.13333	0.0177778	-0.0177778	0.987753
24.81	16.29		24.5433	16.5333	8.01	-0.105556	0.105556	1.07591	1.00154	0.0685178	0dpi
24.57	16.6		24.7133	16.51	8.20333	0.0877778	-0.0877778	0.940971
24.59	16.49		25.1	16.48	8.62	0.504444	-0.504444	0.704932
24.47	16.51		25.1033	16.64	8.46333	0.347778	-0.347778	0.785794	0.730263	0.0481528	1dpi
24.85	16.35		25.1833	16.5533	8.63	0.514444	-0.514444	0.700062
24.67	16.56		25.3767	16.52	8.85667	0.741111	-0.741111	0.598278
24.62	16.59		25.3133	16.4633	8.85	0.734444	-0.734444	0.601049	0.574998	0.0427444	3dpi
25.15	16.37		25.5667	16.5233	9.04333	0.927778	-0.927778	0.525667
25.19	16.59
24.96	16.48
25.22	16.59
25.18	16.48
24.91	16.85
25.13	16.49
25.01	16.57
25.41	16.6
25.48	16.64
25.42	16.34
25.23	16.58
25.26	16.45
25.31	16.54
25.37	16.4
25.53	16.46
25.61	16.54
25.56	16.57

## Sheet: RK13-EMP2
	26.61	18.31	EMP2	GADPH	△CT
	26.39	18.41	26.6033	18.3467	8.25667	0.107778	-0.107778	0.928016
	26.81	18.32	26.61	18.4467	8.16333	0.0144444	-0.0144444	0.990038	1.00215	0.0808805	mimic NC
	26.57	18.54	26.57	18.5433	8.02667	-0.122222	0.122222	1.08841
	26.59	18.29	27.3033	18.52	8.78333	0.634444	-0.634444	0.644189
	26.67	18.51	27.7867	18.64	9.14667	0.997778	-0.997778	0.500771	0.544388	0.0866583	miR-29b-5p
	26.55	18.45	27.7367	18.5533	9.18333	1.03444	-1.03444	0.488204
	26.57	18.59	26.41	18.3767	8.03333	-0.115556	0.115556	1.08339
	26.59	18.59	26.55	18.4467	8.10333	-0.0455556	0.0455556	1.03208	1.05078	0.0283458	inhibitor NC
	27.45	18.47	26.75	18.6533	8.09667	-0.0522222	0.0522222	1.03686
	27.14	18.61	25.41	18.5367	6.87333	-1.27556	1.27556	2.42092
	27.32	18.48	25.56	18.2967	7.26333	-0.885556	0.885556	1.84748	2.17226	0.294204	inhibitor
	27.72	18.59	25.56	18.58	6.98	-1.16889	1.16889	2.24838
	27.98	18.48
	27.66	18.85
	27.49	18.49
	27.81	18.57
	27.91	18.6
	26.38	18.37
	26.45	18.32
	26.4	18.44
	26.53	18.36
	26.49	18.48
	26.63	18.5
	26.78	18.66
	26.84	18.67
	26.63	18.63
	25.36	18.49
	25.4	18.52
	25.48	18.6
	25.47	18.32
	25.37	18.27
	25.39	18.3
	25.55	18.66
	25.53	18.53
	25.6	18.55

## Sheet: RK13-TBX4
27.91	18.31	TBX4	GADPH	△CT
27.21	18.41	27.4767	18.3467	9.13	-0.06	0.06	1.04247	1.00194	0.0774512	mimics NC
27.31	18.32	27.7767	18.4467	9.33	0.14	-0.14	0.907519
27.77	18.54	27.6533	18.5433	9.11	-0.08	0.08	1.05702
27.69	18.29	28.37	18.52	9.85	0.66	-0.66	0.632878
27.87	18.51	28.62	18.64	9.98	0.79	-0.79	0.578344	0.65212	0.04272	miR-29b-5p
27.51	18.31	28.3467	18.5533	9.79333	0.603333	-0.603333	0.658231
27.64	18.41	27.7867	18.3767	9.41	0.22	-0.22	0.858565
27.81	18.32	27.5767	18.4467	9.13	-0.06	0.06	1.04247	0.998442	0.123877	inhibitor NC
28.25	18.47	27.7133	18.6533	9.06	-0.13	0.13	1.09429
28.34	18.61	26.46	18.5367	7.92333	-1.26667	1.26667	2.40605
28.52	18.48	26.7	18.2967	8.40333	-0.786667	0.786667	1.72508	2.07686	0.341044	inhibitor
28.52	18.59	26.7	18.58	8.12	-1.07	1.07	2.09943
28.68	18.48
28.66	18.85
28.29	18.49
28.21	18.57
28.54	18.6
27.87	18.37
27.69	18.32
27.8	18.44
27.58	18.36
27.55	18.48
27.6	18.5
27.65	18.66
27.75	18.67
27.74	18.63
26.46	18.49
26.47	18.52
26.6	18.6
26.54	18.32
26.45	18.27
26.39	18.3
26.74	18.66
26.7	18.53
26.66	18.55

## Sheet: EMP2
		NC			3' UTR-WT+mimic NC			3' UTR-WT+mimic 29b-5p			3' UTR-MT+mimic NC			3' UTR-MT+mimic 29b-5p
Renilla	Firefly	Renilla/Firefly	Renilla	Firefly	Renilla/Firefly	Renilla	Firefly	Renilla/Firefly	Renilla	Firefly	Renilla/Firefly	Renilla	Firefly	Renilla/Firefly
175401	52975	3.31101	197901	62975	3.14253	100511	53357	1.88375	113934	36175	3.14952	163890	51330	3.19287
185682	58091	3.1964	199282	60091	3.31634	102698	58359	1.75976	135129	43081	3.13663	185482	58418	3.17508
187451	57536	3.25798	187451	55536	3.37531	102934	58493	1.75977	129956	46591	2.78929	144945	48033	3.01761

## Sheet: TBX4
		NC			3' UTR-WT+mimic NC			3' UTR-WT+mimic 29b-5p			3' UTR-MT+mimic NC			3' UTR-MT+mimic 29b-5p
Renilla	Firefly	Renilla/Firefly	Renilla	Firefly	Renilla/Firefly	Renilla	Firefly	Renilla/Firefly	Renilla	Firefly	Renilla/Firefly	Renilla	Firefly	Renilla/Firefly
197901	62975	3.14253	162397	50969	3.18619	95504	64361	1.48388	169085	52681	3.2096	207750	69000	3.01087
199282	65091	3.06159	142424	45396	3.13737	95291	61521	1.54892	140400	48081	2.92007	219324	74121	2.959
187451	57536	3.25798	131954	44112	2.99134	94782	63714	1.48762	137005	40989	3.34248	341224	105440	3.23619
