# Supplementary material for: Characterization of microRNA Profiles in Pasteurella multocida-Infected Rabbits and Identification of miR-29-5p as a Regulator of Antibacterial Immune Response
Source: Front Vet Sci. 2021 Nov 17;8:746638. doi: 10.3389/fvets.2021.746638 (PMC8635715; doi:10.3389/fvets.2021.746638)
Supplement: Supplementary file 10 [file Table_10.XLS]

sample_name	correlation_P0-1	correlation_P0-2	correlation_P0-3	correlation_P1-1	correlation_P1-2	correlation_P1-3	correlation_P3-1	correlation_P3-2	correlation_P3-3
correlation_P0-1	1	0.9853789	0.9918321	0.9913787	0.9831681	0.9924707	0.9707637	0.9760796	0.9878271
correlation_P0-2	0.9853789	1	0.9653201	0.9876953	0.9720501	0.9837447	0.9667634	0.950524	0.98623
correlation_P0-3	0.9918321	0.9653201	1	0.9785877	0.9740545	0.9816876	0.9662693	0.9861263	0.9744282
correlation_P1-1	0.9913787	0.9876953	0.9785877	1	0.9654823	0.9830343	0.9658761	0.9596617	0.9825974
correlation_P1-2	0.9831681	0.9720501	0.9740545	0.9654823	1	0.996611	0.9489785	0.9700715	0.9812828
correlation_P1-3	0.9924707	0.9837447	0.9816876	0.9830343	0.996611	1	0.9584048	0.9726935	0.9885246
correlation_P3-1	0.9707637	0.9667634	0.9662693	0.9658761	0.9489785	0.9584048	1	0.9752965	0.9765831
correlation_P3-2	0.9760796	0.950524	0.9861263	0.9596617	0.9700715	0.9726935	0.9752965	1	0.9740236
correlation_P3-3	0.9878271	0.98623	0.9744282	0.9825974	0.9812828	0.9885246	0.9765831	0.9740236	1
